# Supplementary material for: FLOating-Window Projective Separator (FloWPS): A Data Trimming Tool for Support Vector Machines (SVM) to Improve Robustness of the Classifier
Source: Front Genet. 2019 Jan 15;9:717. doi: 10.3389/fgene.2018.00717 (PMC6341065; doi:10.3389/fgene.2018.00717)
Supplement: Supplementary file 1 [file Table_1.xlsx]

## Sheet: GSE25066_top30
Supplementary table S1. Top 30 marker gene features for all cancer samples.
Name	Score	MCM5	NASP	MCM2	DEK	KIAA0232	DNAJC12	GMPS	NAT1	DYNLT3	ERBB4	LMO4	TPX2	MLPH	CHST15	SLC22A5	GLI3	MCM6	MELK	NFIB	TUBB	SPATA20	SLC43A3	ILF2	UQCRH	P4HTM	CDC20	ANP32E	CDCA8	RARRES1	PRKD3
GSM615766	100	141.4	602.761	570.307	1144.56	963.628	248.29	841.163	1002.16	1332.77	238.9	344.033	209.701	5523.95	714.404	681.657	1168.61	686.882	283.564	1000.95	6894	1020.49	791.272	1326.87	3631.65	1244.63	281.053	116.368	38.5644	1074.14	484.916
GSM615183	0	154.116	433.968	1443.66	1677.1	953.851	1370.66	765.27	7442.65	3933.46	462.776	604.061	658.949	10154.3	682.049	1868.72	1939.31	812.244	525.363	123.032	8668.26	1258.06	470.565	2232.85	4583.43	1303.51	373.389	208.745	75.3637	104.404	58.082
GSM615324	100	276.085	898.329	1970.62	3082.57	760.451	189.507	1823	298.93	637.158	162.311	567.09	2896.59	1909.88	400.155	289.422	630.658	2307.74	3058.82	1529.34	11130.8	599.791	570.465	3253.59	15248.4	754.556	1544.35	1986.58	878.086	2032.15	776.581
GSM615260	0	663.1	667.193	2390.58	1576.87	898.329	168.135	1032.07	923.682	1230.63	399.151	505.074	1951.43	1131.74	665.02	654.399	356.409	2212.35	2071.93	157.172	8996.28	847.525	532.384	2194.68	6630.1	1130.69	1798.6	971.131	623.403	152.852	455.731
GSM615803	100	596.331	1115.62	1809.86	2178.61	1070.35	388.036	921.263	678.723	849.806	214.08	467.447	1626.86	5915.5	389.494	873.73	492.963	2695.57	1511	590.145	10956.6	1529.34	565.599	3318.81	7480.08	1099.08	977.369	337.867	220.337	569.08	937.667
GSM615217	0	393.796	578.132	1075.96	1181.83	1569.26	700.82	920.598	4560.27	3040.05	543.033	342.491	533.513	10301	2393.24	861.325	1192.57	1314.72	528.401	417.248	8468.27	875.894	299.154	3237.97	4228.02	1543.32	314.737	607.469	54.5326	41.988	84.868
GSM615724	100	200.411	605.101	1540.32	2684.64	1247.85	466.37	569.545	3026.4	2020.82	365.239	809.801	1507.12	8668.26	956.761	781.387	472.998	2024.63	1123.7	804.77	6310.98	1099.08	430.92	1713.56	6167.72	1749.05	1059.38	85.8989	165.645	716.341	392.295
GSM615789	0	359.25	424.762	1099.08	1550.44	1185.83	5107.36	2054.68	9871.91	2119.69	335.074	554.025	890.981	5615.16	796.944	615.279	632.645	1523.41	696.238	159.303	6519.15	2150.63	248.546	4237.05	6861.69	2015.33	662.176	858.064	433.968	38.538	11.5366
GSM615663	100	829.263	532.797	2448.54	2497.64	1191.41	1713.56	624.13	986.629	1683.16	416.082	308.226	983.87	5851.36	1622.26	743.516	365.239	2004.44	891.303	215.639	9939.75	814.157	558.946	1865.45	5414.33	1887.55	675.408	699.985	449.269	752.951	201.392
GSM615222	0	155.947	331.923	734.407	1574.72	1326.87	672.41	353.765	1890.64	2525.34	169.246	572.764	279.468	5523.95	2752.8	737.31	600.121	865.932	351.1	170.996	5182.72	627.772	640.778	1400.04	4256.54	1415.52	304.03	470.067	88.3055	481.066	56.2263
GSM615681	100	801.87	940.883	2613.46	3248.41	389.294	184.849	2778.48	179.327	1837.84	143.524	1132.81	1605.49	464.085	428.955	374.152	479.463	3753.83	2004.44	877.124	10956.6	572.46	1638.23	3017.49	14720.9	1067.18	3399.56	4088.42	1850.04	900.926	553.429
GSM615097	0	30.5169	533.225	948.078	3307.93	1804.15	1901.9	664.253	7827.49	1859.34	986.629	400.863	738.436	10616.6	720.247	1205.4	2868.05	1149.4	644.431	1179.02	8468.27	1337.18	715.287	1284.65	3645.86	2443.17	247.559	248.027	54.0668	439.125	112.543
GSM615371	100	621.353	1141.52	1426.5	6469.61	755.709	161.015	4413.34	300.599	1722.42	91.1979	1133.79	2219.22	739.344	412.011	499.715	378.934	2315.44	1674.65	1493.16	15418.3	634.259	954.57	4456.4	12963.7	579.379	2066.12	2760.23	1953.15	1667.48	314.024
GSM615698	0	49.7479	432.656	760.451	270.682	1358.96	65.981	761.621	23152.8	1298.76	488.302	608.793	74.991	21218.5	1156.27	860.437	2115.7	778.567	495.191	72.4709	7671.67	1898.67	421.883	1223.91	3206.33	2415.43	81.5928	185.19	52.9184	30.9895	174.825
GSM615383	100	58.7763	403.403	656.66	1349.77	3121.64	2379.7	514.226	1242.12	3030.72	1186.4	206.826	341.978	15069.4	1689.28	1549.37	1389.47	603.726	241.917	174.445	4619.7	1439.31	315.764	1551.54	3324.56	2664.2	119.017	410.432	49.1367	39.0052	335.647
GSM615113	0	411.077	393.203	2223.66	5328.09	666.008	33.3444	1340.82	496.866	4097.83	368.211	2782.08	1467.5	4189.53	430.048	997.369	1033.76	2212.35	1953.15	1186.91	12829.1	566.052	773.605	3760.97	5016.69	762.583	875.587	2214.5	148.922	77.2221	284.576
GSM615186	100	381.024	544.059	1346.65	1561.79	2019.07	2052.89	835.128	4848.61	3513.52	321.125	172.214	1210.7	11602.9	1343.74	912.429	1324.7	1567.14	1116.61	157.172	8879.16	1042.78	498.953	2317.79	3269.97	2295.41	497.511	755.709	118.145	392.402	487.065
GSM615106	0	173.633	370.353	798.488	2727.14	1204.84	501.791	692.385	560.469	2836.05	210.002	395.853	572.151	866.242	648.001	651.03	1436.81	3494.64	1054.52	1769.67	13232.6	574.279	523.972	2981.75	7123.43	883.657	552.248	1788.9	47.2317	2125.78	158.891
GSM615105	100	290.322	389.875	963.628	2117.65	1873.5	8420.8	952.059	6830.89	2338.09	675.808	106.211	807.934	11130.8	1764.1	1421.41	1020.49	1182.43	426.796	338.901	5674.1	2093.32	152.852	1654.59	6167.72	1913.09	442.707	185.418	98.9118	44.1431	53.074
GSM615147	0	72.054	482.412	1404.17	853.066	1831.91	1244	607.802	6573.85	1788.9	423.042	73.4809	517.846	10084.5	674.017	1010.68	1772.45	1778.1	572.918	631.742	5449.08	2393.24	216.127	770.894	6547.08	3674.24	615.62	155.994	60.9388	12353.2	159.25
GSM615354	100	191.712	274.993	641.884	1988.5	980.837	176.081	1057.61	129.937	895.152	364.875	707.145	474.313	933.445	294.832	541.558	257.227	1167.6	532.12	1574.72	10786.9	721.585	1083.47	7263.11	6194.11	897.986	610.504	860.742	106.428	12468.5	645.752
GSM615726	0	210.418	385.082	1281.29	1170.77	2871.93	2827.98	1230.03	8277.08	2077.69	725.039	340.175	1252.34	4170.29	2026.26	843.431	1110.69	752.711	560.016	96.2859	5296.25	1348.21	276.588	1234.93	4706.99	2629.73	594.36	594.69	550.6	52.6639	222.474
GSM615393	100	410.652	911.421	2827.98	1809.86	869.058	55.8654	3617.91	534.78	1609.73	214.681	1058.94	2035.8	635.173	273.713	486.314	715.707	1762.66	2737.97	2463.16	9414.83	586.314	577.832	5596.96	9803.1	925.375	1210.7	2925.89	892.922	5122.25	715.5
GSM615174	0	572.612	360.986	1743.71	1436.81	1967.08	534.358	848.382	6800.91	1923.07	472.399	282.445	1654.59	11411.4	1116.61	1408.95	1458.61	2387.8	1325.44	241.002	8322.36	2068.01	538.012	947.328	5077.42	4583.43	824.515	487.307	85.2645	83.7963	220.151
GSM615154	100	720.449	975.42	2008.04	3291.6	809.281	250.35	1765.46	370.731	1668.66	83.9155	1173.52	1316.79	1191.98	398.945	413.685	663.1	2681.14	913.483	3232.83	12127.3	612.87	834.272	3077.63	13232.6	681.657	1860.84	1022.6	96.2859	439.01	597.456
GSM615777	0	285.021	454.566	784.922	1423.98	1594.77	1649.93	1112.15	12353.2	2474.53	593.875	355.964	743.98	3591.38	1465.77	760.678	1046.29	2310.39	869.058	142.926	8138.49	1113.15	476.485	2412.65	5615.16	1344.46	355.51	699.753	49.624	272.227	468.247
GSM615793	100	1056.7	873.416	3527.04	3552.63	966.285	1057.61	2559.37	3884.49	1669.85	181.29	321.042	1401.75	5615.16	433.531	747.556	699.332	3933.46	1512.91	541.558	17433.2	494.289	602.927	4062.84	11225.7	1302.15	986.629	1281.96	686.078	647.25	135.807
GSM615129	0	151.622	231.93	1030.44	1984.83	1721.15	2270.79	679.14	10535	1757.28	480.319	346.985	955.29	6288.15	1900.23	1005.38	1203.6	1575.82	511.412	276.519	6194.11	4199.6	509.56	595.818	2800.92	2999.36	326.222	385.185	54.5944	641.147	420.497
GSM615773	100	578.603	620.111	1295.36	5561	925.375	398.945	1005.38	478.23	1764.1	169.407	437.564	1260	879.598	621.006	213.578	406.217	2741.71	313.226	456.19	8049.19	454.103	514.09	2457.16	6573.85	1023.4	411.077	889.005	76.8111	2471.74	592.574
GSM615109	0	492.58	1719.86	1152.59	2709.26	844.594	361.078	2506.99	463.498	1498.79	176.89	811.424	2338.09	1476.46	364.787	503.612	722.025	2565.77	3731.65	353.317	11320.1	621.694	750.334	1348.21	15967.8	1230.03	4189.53	1727.51	1027.55	10956.6	500.49
GSM615775	100	305.89	513.138	2212.35	1906.56	1180.73	454.908	1550.44	10229	1505.24	347.072	585.221	1758.62	5231.35	786.945	641.884	926.083	1371.4	1366	221.931	10154.3	1093.33	461.355	2474.53	7594.79	1677.1	1553.58	772.116	410.757	387.631	55.7984
GSM615753	0	175.047	690.151	3798.76	12353.2	1404.17	1831.91	883.984	1539.3	1719.86	260.704	499.081	2228.33	7827.49	587.255	678.138	786.454	1953.15	766.982	62.7999	29927.8	1690.51	174.015	2510.18	5361.71	3475.83	1496.88	401.385	113.99	32.2195	55.8989
GSM615798	100	945.149	847.525	2600.94	5851.36	593.875	137.372	440.674	322.009	827.914	161.684	2670.83	2317.79	642.611	298.93	405.791	194.521	5152.12	2312.97	3716.74	17670.5	711.187	809.801	1719.86	7371.23	867.18	1242.73	933.114	226.392	71.5784	499.461
GSM615732	0	189.33	432.869	1252.34	2578.73	1061.15	325.714	1368.33	934.521	1977.71	213.643	441.347	902.548	887.757	1666.29	584.111	531.397	1963.53	1294.03	346.552	5770.5	712.692	996.597	2385.17	6120.62	1210.06	884.299	1045.87	113.679	20306.2	179.327
GSM615762	100	1159.4	765.758	1667.48	3176.2	587.408	462.062	4694.3	748.484	2105.39	193.957	680.508	1534.18	1379.98	459.001	450.637	476.974	1708.48	830.885	428.847	13372.6	723.085	1049.73	2242.09	5790.18	1010.68	1716.1	848.382	615.279	645.752	601.767
GSM615218	0	533.37	504.948	1027.99	2081.65	1243.34	222.976	1210.06	764.765	1514.8	267.421	134.548	1895.5	1298.05	1769.67	414.935	569.856	2591.12	835.705	116.498	6894	1036.31	1090.42	1951.43	8232.31	1211.85	1909.88	1203	440.129	1414.65	130.037
GSM615757	100	471.064	731.087	3296.91	2760.23	1030.07	448.812	1318.17	706.054	1150.96	254.69	1245.86	1828.97	4413.34	422.948	303.881	745.871	1572.53	1094.28	407.673	15069.4	651.787	792.292	3708.99	6744.56	990.582	694.025	776.834	73.0324	1164.87	245.392
GSM615235	0	314.654	736.888	1560.74	2626.39	1203.6	4237.05	598.778	500.097	1122.16	265.246	497.639	1464.82	9052.97	3291.6	727.906	524.937	1351.3	742.353	419.25	12707.4	2275.72	197.288	2396.05	5214.78	3370.11	739.141	717.629	730.628	23.3376	102.228
GSM615293	100	991.785	1494.95	1515.69	3313.28	364.875	51.806	3552.63	391.408	1483.78	163.766	1540.32	1526.47	434.069	239.433	429.602	430.469	3092.72	2619.75	320.63	11041.2	451.538	1693.06	9871.91	15772.2	349.343	4285.42	3984.69	1102.82	3352.79	620.111
GSM615287	0	104.82	380.361	987.403	3604.52	714.404	219.175	579.08	771.389	2030.19	286.588	649.322	677.163	3206.33	559.845	529.687	440.242	1245.25	283.347	226.579	8934.69	1689.28	511.143	764.765	4161.33	999.319	283.916	697.283	44.8822	275.282	230.337
GSM615790	100	343.948	521.375	980.053	1147.23	856.065	1316.79	2131.9	3806.21	1988.5	204.598	368.027	1535.27	5361.71	1314.72	900.269	546.794	1038.92	1677.1	61.8976	11225.7	1116.61	414.935	2156.87	7123.43	1589.45	587.1	287.18	524.244	195.091	116.413
GSM615643	0	789.728	651.219	1566.09	4151.65	1323.19	547.38	545.798	727.059	1724.97	251.815	292.198	867.18	1054.52	545.381	451.316	523.701	2127.74	837.718	621.694	13651	1149.95	908.792	1162.14	6029.3	1638.23	835.705	858.663	66.1647	2670.83	870.897
GSM615118	100	288.448	1000.55	1811.34	4571.79	586.789	437.564	1765.46	325.876	1208.89	232.634	690.151	1730.31	902.548	274.634	652.358	436.462	1573.62	1002.96	608.134	9348.91	1223.91	1128.67	3068.01	19735.7	1821.57	1416.38	1390.31	475.412	458.88	375.367
GSM615246	0	56.4872	217.586	775.592	1323.19	2013.51	2827.98	528.823	15418.3	1986.58	347.072	177.106	351.902	8370.59	1133.79	839.716	681.657	703.109	248.878	114.477	4743.63	1067.63	421.35	1779.43	3958.65	2285.41	269.831	540.41	71.9465	38.4097	100.068
GSM615802	100	353.501	659.513	1427.31	1887.55	1694.41	3708.99	977.369	10154.3	1201.29	265.109	222.726	926.435	13098.9	816.356	925.375	642.433	1575.82	600.803	250.35	6744.56	1027.55	491.313	2720.27	5938.71	2054.68	688.276	708.636	494.409	64.4665	198.742
GSM615168	0	36.2956	332.858	771.634	1016.79	2210.2	1444.51	377.04	14247.4	2868.05	1198.93	444.733	461.944	13802.6	928.202	1423.13	2741.71	612.365	400.863	588.535	5984.5	1219.67	517.309	938.709	3063.33	2607.29	326.134	352.256	43.855	144.804	156.45
GSM615175	100	961.78	528.964	1562.83	2278.16	881.449	29.256	2876.07	491.689	1946.03	104.779	388.533	2572.22	955.29	761.858	623.576	807.408	2382.3	929.981	312.913	8277.08	1392.66	466.844	1464.82	4731.53	1256.16	1862.31	1076.88	194.013	1169.15	125.008
GSM615363	0	488.791	607.301	872.197	3248.41	900.58	122.706	1595.85	494.806	2350.95	169.621	878.981	687.488	1452.44	898.959	600.466	419.137	2129.78	683.844	674.817	8668.26	1000.14	1123.7	2525.34	4694.3	1022.98	675.408	981.943	38.2448	337.867	180.579
GSM615209	100	543.913	564.686	1954.85	6685.43	880.823	145.105	1128.2	411.789	2187.68	116.907	371.105	1196.02	2950.97	894.52	582.061	513.138	3012.78	1369.12	185.752	11919.1	724.624	592.896	3058.82	4027.53	777.819	843.125	1036.76	292.507	14409.2	536.891
GSM615739	0	147.969	1394.26	5046.96	5596.96	728.827	636.241	1158.32	355.695	2282.95	395.949	1398.3	2745.3	2300.43	2315.44	588.37	950.613	4643.31	1898.67	40.862	12963.7	1135.81	574.279	3068.01	4821.52	1395.87	1879.44	1138.89	503.483	110.905	697.701
GSM615202	100	747.1	867.18	2117.65	3559.37	1061.15	853.642	2161.15	588.853	1497.8	385.963	443.72	1717.36	4237.05	564.842	638.782	445.861	3933.46	3307.93	2607.29	14247.4	850.101	1117.63	7263.11	8996.28	1392.66	1092.34	1882.83	822.319	2654.05	628.128
GSM615314	0	71.3571	259.195	744.469	1538.28	2091.23	3559.37	836.562	14887.2	2219.22	504.28	229.839	489.687	15069.4	1603.31	1391.87	1304.87	1239.09	768.391	459.245	10084.5	791.773	473.723	3030.72	3012.78	1546.31	166.907	425.502	52.2804	36.3477	294.305
GSM615396	100	1121.65	1034.56	4445.76	6773.08	1247.19	467.676	2305.18	1048.85	2129.78	257.766	1150.44	1502.46	1455.05	723.518	792.031	842.267	2770.93	1006.99	1087.59	15967.8	662.374	1115.12	4285.42	7516.73	1392.66	985.054	1326.18	286.654	4256.54	524.788
GSM615659	0	257.963	588.036	939.821	1513.85	1456.85	2800.92	343.442	23824.4	1613.08	551.965	188.204	414.195	9732.85	2187.68	887.126	906.485	988.99	455.384	253.539	6714.27	662.374	346.209	1759.95	3806.21	1704.59	202.766	514.226	91.5308	440.242	191.603
GSM615099	100	657.05	856.649	2382.3	8879.16	839.416	330.425	1482.88	313.531	1350.53	239.828	564.686	2584.85	645.185	385.569	586.789	569.708	5312.57	2002.63	1155.72	18397.7	539.292	1239.69	5137.54	8776.71	985.441	1051.48	1897.01	785.434	173.519	489.432
GSM615227	0	145.306	605.948	907.473	1432.51	2320.38	2745.3	703.959	522.876	2756.7	671.628	441.465	973.082	16163.4	2360.86	1678.21	556.404	1056.24	393.099	239.563	5199.67	1731.66	238.713	2127.74	4681.3	3026.4	640.206	340.175	299.228	45.2012	166.594
GSM615164	100	534.078	975.03	2223.66	14720.9	981.211	376.649	2412.65	395.371	1415.52	178.305	527.972	2154.7	939.821	500.873	693.605	561.838	3160.86	1651.12	1176.22	11320.1	600.121	544.648	3141.08	15967.8	1122.7	2325.47	1566.09	767.692	741.867	487.807
GSM615198	0	371.745	502.689	1268.31	1527.38	2015.33	1977.71	659.702	8468.27	2158.98	1289.87	328.017	1225.67	24921.2	1230.63	964.764	1023.4	1094.28	575.794	271.608	8049.19	1626.86	327.937	2199.04	4180.18	1258.06	443.267	498.566	75.5203	46.9022	461.593
GSM615194	100	643.521	688.901	2938.39	3861.21	365.512	148.515	2660.85	219.476	1867.05	284.949	2716.4	2460.4	620.83	111.578	421.459	223.528	2002.63	2039.71	4380.21	10011	380.55	2793.47	3464.02	11503.7	464.806	1249.12	1578.95	1216.63	1252.98	477.847
GSM615258	0	143.771	366.537	474.547	1818.66	1335.7	1160.5	1048.42	1823	1712.38	382.659	553.429	285.703	4795.25	1100.47	410.432	865.617	1079.2	173.191	1481.98	6288.15	768.391	473.481	2401.66	5561	1094.74	175.323	482.534	18.0676	3821.52	404.339
GSM615632	100	134.167	715.287	2225.99	4930.2	634.627	46.7808	1375.99	490.301	2597.41	259.195	3049.39	1531.33	751.998	303.274	567.09	757.333	2664.2	1052.77	1332.77	20583.7	417.035	911.737	3126.51	8879.16	557.141	1510.08	626.709	379.8	373.771	563.788
GSM615365	0	107.854	301.689	756.18	803.674	3206.33	3201.37	417.778	2981.75	1652.25	586.008	320.801	278.66	24211.1	4718.8	1120.62	1042.32	788.463	192.108	399.151	7026.28	1663.89	340.26	1429	3405.41	5542.24	164.547	216.611	50.0606	175.707	260.361
GSM615748	100	189.834	789.728	1932.9	3470.14	931.354	156.595	2230.6	558.039	1391.06	334.824	512.085	1399.12	1115.12	498.162	1076.41	656.66	1349.77	1069	1264.43	16758.4	2008.04	1049.73	3307.93	8566.17	1203	1536.26	722.025	198.451	10229	178.136
GSM615121	0	89.5588	400.968	1417.23	1145.08	1562.83	3645.86	811.715	8232.31	2350.95	411.789	144.059	860.742	14247.4	747.556	825.077	782.391	1149.95	553.429	97.2906	7671.67	2333.03	344.912	1836.39	7442.65	4062.84	780.114	335.995	371.289	39.3425	158.991
GSM615763	100	839.994	704.163	1586.22	2183.23	615.279	262.358	2553.02	220.952	1845.45	110.504	1138.43	2049.06	981.943	560.913	530.503	386.056	2310.39	935.241	567.09	12234.8	689.317	1075.06	2510.18	12829.1	703.757	2208.07	1747.76	1361.99	509.425	494.806
GSM615302	0	316.007	337.269	795.117	1821.57	1042.78	936.303	590.945	4088.42	3077.63	375.367	705.427	1182.97	6310.98	1913.09	864.113	725.698	1433.37	824.515	101.613	8049.19	896.72	304.486	1887.55	7915.88	1640.61	566.198	663.888	197.227	50.71	96.8701
GSM615769	100	764.539	629.216	1565	2445.86	1189.18	117.915	1661.63	392.095	981.211	163.496	554.624	1401.75	1373	873.416	440.786	603.088	2060.46	1511.91	1048.01	11041.2	732.812	872.197	3501.16	7058.97	889.991	614.072	1391.87	555.959	1567.14	577.375
GSM615179	0	354.293	522.345	586.936	1492.12	1384.75	2280.48	679.14	31915.4	2146.5	428.509	304.556	232.184	18149.2	1668.66	786.192	759.725	649.322	212.861	525.781	4218.46	1038.49	191.032	2698.84	3776.49	1571.52	151.518	100.45	88.4278	44.737	313.531
GSM615353	100	566.348	330.598	1416.38	1659.36	1160.5	2285.41	721.12	10871.6	2385.17	472.399	309.412	1438.51	7746.89	907.124	779.854	884.628	1776.7	661.794	395.949	7787.04	724.837	528.823	1926.32	3653.34	1121.15	430.469	386.642	119.149	64.0823	277.239
GSM615298	0	25.9591	104.862	1083.92	3160.86	1308.49	457.826	788.206	6264.02	2376.78	674.817	334.228	500.752	7227.98	1644.09	787.185	1181.83	748.014	225.08	235.241	6167.72	1195.42	553.429	1543.32	4151.65	1355.11	197.171	422.736	26.4272	402.785	128.282
GSM615256	100	736.215	499.715	1429	2506.99	1019.29	1243.34	1990.29	8003.78	1038.49	516.486	463.241	1203	9939.75	845.146	588.535	488.056	1166.48	859.563	353.409	10871.6	1389.47	275.938	2712.76	4731.53	2640.62	1348.21	665.228	910.417	136.976	161.529
GSM615199	0	84.5138	345.504	563.055	1147.23	1242.73	3296.91	806.906	12963.7	2343.32	932.07	502.434	314.421	11602.9	645.185	954.57	1318.17	551.965	108.809	70.0152	6519.15	1502.46	416.614	2716.4	5312.57	1974.14	206.949	495.191	70.6308	748.967	379.8
GSM615191	100	657.252	1214.26	4124.08	6714.27	622.045	170.633	1723.73	562.906	811.986	147.115	1010.24	2058.57	773.345	357.871	552.839	494.686	4189.53	3077.63	928.949	14887.2	419.137	1939.31	6005.4	12353.2	875.289	1934.49	3577.92	1186.91	865.029	521.375
GSM615112	0	476.731	750.574	2043.31	3457.94	738.436	148.974	1953.15	505.205	1573.62	137.903	771.634	3227.33	783.396	177.755	490.798	327.763	2340.62	3017.49	1654.59	10011	643.164	827.914	3258.86	6992.12	796.421	1848.46	2105.39	1126.7	13651	830.885
GSM615658	100	235.115	565.443	1497.8	2219.22	847.226	769.895	1197.76	748.257	1186.91	198.032	377.04	1032.46	2246.66	728.59	342.584	368.402	1865.45	601.767	112.495	8776.71	409.2	401.179	1265.69	5915.5	860.742	966.663	877.443	121.144	584.751	603.088
GSM615192	0	231.359	606.444	991.372	1491.16	1450.62	4285.42	562.75	22159.9	1879.44	432.443	286.137	695.646	14409.2	1095.2	820.423	1434.16	982.69	737.102	308.777	7594.79	2219.22	388.14	1661.63	5152.12	1954.85	667.97	380.55	97.8938	119.756	86.0105
GSM615146	100	471.435	482.149	1212.44	5691.57	702.236	362.867	836.562	1124.19	1606.56	233.776	1051.91	1814.24	1390.31	473.723	636.057	718.295	1609.73	2600.94	1089.48	6714.27	566.635	766.255	2054.68	4357.78	638.782	989.803	936.645	469.822	427.438	908.138
GSM615783	0	35.961	176.89	763.567	1169.7	1105.33	2225.99	716.13	11225.7	3611.18	402.075	410.757	590.781	4706.99	861.325	631.222	888.058	920.598	1263.12	172.702	3507.47	1366	217.279	1018.44	7091.42	2002.63	273.991	496.991	74.2331	116.68	29.3528
GSM615770	100	264.143	432.118	1111.16	903.572	929.609	1083.92	1016.79	3405.41	1349.04	372.026	491.558	592.413	9414.83	1041.49	529.105	883.657	1100.94	267.284	476.128	6992.12	1385.55	489.172	1534.18	5377.78	1328.31	149.535	296.922	77.2221	322.742	452.932
GSM615239	0	125.887	167.286	794.866	2485.98	2382.3	2876.07	460.42	3806.21	2011.62	468.851	274.202	640.968	4380.21	4930.2	782.874	514.76	756.861	247.293	114.036	3993.16	1823	589.501	965.527	2637.05	1437.67	57.4753	298.07	56.8811	33.778	242.639
GSM615163	100	118.195	412.327	910.102	2246.66	1665.08	394.376	851.016	12468.5	1644.09	417.778	232.945	1726.18	10084.5	1708.48	1423.13	1482.88	1005.38	1888.99	167.286	14409.2	1419.76	493.497	1132.81	2393.24	3388.61	865.932	984.659	116.454	28.4291	90.0977
GSM615710	0	422.515	764.765	952.789	559.845	1272.92	2637.05	875.289	13372.6	1909.88	546.077	122.297	501.414	26110.8	738.436	860.156	3346.91	547.53	143.18	72.1666	8093.74	2880.16	581.133	1384.75	3925.47	2674.33	205.001	244.993	39.5653	45.0261	197.345
GSM615143	100	103.007	1916.47	2307.74	2904.81	1054.09	235.83	1435.95	431.025	1590.57	163.766	843.431	1611.95	899.602	325.301	557.594	819.584	2730.73	837.137	1103.31	9052.97	606.783	176.349	5467.84	13372.6	892.26	903.572	704.163	96.8269	791.531	272.867
GSM615304	0	251.554	431.24	1857.71	4501.27	1146.66	1558.66	985.054	18647.4	1607.61	302.731	68.132	1700.86	10702.5	1164.34	542.883	1281.96	1631.44	921.955	36.1924	8420.8	1273.58	374.056	2488.92	4036.21	2723.83	811.424	757.558	218.925	27.2113	171.152
GSM615264	100	709.693	873.73	740.935	2847.6	1018.04	22.3906	1387.1	342.671	1050.6	54.5649	424.865	1104.84	295.89	982.69	293.926	363.493	1732.87	1196.02	1042.32	8468.27	1304.21	859.858	2626.39	6714.27	1125.17	985.441	1039.81	694.421	3591.38	706.922
GSM615638	0	117.871	291.76	2415.43	4294.63	627.415	65.981	672.619	550.753	2985.91	434.503	2165.5	1675.84	1088.56	433.968	826.755	689.095	2485.98	597.306	482.534	6800.91	942.313	1160.5	2469.06	8003.78	1006.6	1139.43	1035.4	133.637	11919.1	198.742
GSM615213	100	645.945	805.87	1212.44	5467.84	1186.91	40.8356	1186.4	647.445	1521.39	138.766	882.73	706.054	1180.73	1150.44	486.067	506.752	1563.91	688.493	961.063	8186.51	780.368	1600.23	3760.97	6240.68	599.631	502.689	1666.29	465.783	7156.74	545.941
GSM615649	0	297.072	607.643	2660.85	3617.91	623.761	265.036	1111.67	293.392	929.609	203.42	575.493	1083.47	946.605	308.696	524.244	1404.17	2282.95	4643.31	1904.97	14887.2	649.715	725.039	2913.3	5542.24	1812.88	945.528	1340.82	178.468	196.373	236.024
GSM615240	100	652.168	641.332	1707.13	2519.32	520.838	64.9287	2064.17	187.639	949.906	101.361	575.19	2917.28	1176.78	234.093	613.04	462.657	1044.59	2525.34	1535.27	11411.4	783.148	1122.7	4560.27	17215.4	754.343	5414.33	2374.12	1561.79	2774.72	209.103
GSM615149	0	356.144	559.247	1029.26	1463.94	981.584	53.1081	891.303	277.874	1004.97	172.807	544.955	1642.91	454.68	1291.2	642.433	670.078	1772.45	3248.41	4256.54	9052.97	771.142	1595.85	852.177	9113.52	1272.92	1065.76	1578.95	575.036	314.571	403.716
GSM615270	100	1052.34	858.064	1997.42	6601.84	545.656	397.345	1042.78	484.024	1637.08	145.455	320.963	1298.05	511.681	472.025	310.466	177.433	2127.74	2107.49	750.807	10301	486.939	989.424	3446.08	9176.15	1388.69	638.961	1714.86	376.649	5107.36	811.424
GSM615273	0	93.1398	475.035	622.714	1890.64	1732.87	4848.61	1260.62	13511.2	1662.71	548.136	183.357	536.181	17433.2	1214.26	528.964	969.598	788.737	428.955	60.0627	6217.39	1576.87	304.03	3341.67	3908.79	2032.15	306.585	518.94	115.791	149.781	138.627
GSM615325	100	1253.6	765.504	3753.83	6830.89	425.083	223.282	2142.44	306.206	1983.11	164.755	332.858	2387.8	1309.22	690.151	415.656	627.595	3077.63	3141.08	1571.52	24211.1	433.856	1100.94	4901.94	7706.81	1526.47	1434.16	2239.87	651.598	1330.49	741.867
GSM615377	0	62.2085	115.791	1972.49	2723.83	1613.08	1542.35	993.798	3645.86	4413.34	533.802	68.8891	1421.41	6264.02	1358.21	1099.08	1327.6	879.281	483.161	47.436	8049.19	1837.84	465.532	3941.92	5467.84	2843.75	593.387	602.761	43.5696	36.5602	84.9891
GSM615639	100	432.225	1318.87	2011.62	3806.21	931.706	93.8913	1961.79	355.248	1536.26	211.247	642.787	3092.72	3958.65	304.715	1072.69	737.756	2864.14	2756.7	954.57	16542.6	471.684	534.508	5231.35	12127.3	864.72	1295.99	1528.37	375.905	1360.41	159.151
GSM615729	0	93.9738	82.6948	1113.15	1274.19	1672.28	2307.74	871.228	5296.25	3160.86	465.663	118.972	816.876	12707.4	412.954	917.484	1827.48	732.169	49.0435	325.301	6547.08	2119.69	565.905	1189.75	2637.05	3993.16	242.701	459.245	40.6685	154.42	63.0448
GSM615300	100	312.994	158.057	850.101	3049.39	1157.79	50.5233	692.794	510.74	2095.4	282.52	480.814	959.596	1143.59	1823	344.998	479.098	921.612	418.717	120.035	5414.33	549.884	2407.29	1797.28	3769.09	787.948	917.484	951.312	49.6855	302.956	136.687
GSM615387	0	186.429	113.631	1237.89	1734.14	777.577	274.993	679.14	338.73	1620.09	300.514	905.515	883.05	1619.02	356.503	799.288	630.472	1029.67	812.54	1823	6601.84	716.341	1571.52	3739.64	5579.46	947.328	1072.69	871.875	62.5179	6194.11	297.3
GSM615669	100	164.181	727.906	1423.13	2990.2	1714.86	787.948	1071.28	3243.24	1270.9	293.018	851.88	1235.52	3844.73	564.536	648.38	628.858	2077.69	1522.39	316.805	13511.2	558.484	282.083	1904.97	8996.28	1174.59	649.322	1511	716.13	155.795	188.093
GSM615646	0	62.451	571.989	836.855	1127.68	1278.7	1254.84	722.025	24921.2	1469.19	565.298	655.54	529.828	15601.8	1646.46	1019.67	1435.95	733.724	300.922	833.986	7558.32	1510.08	376.182	2888.65	3341.67	2244.4	353.765	420.497	27.423	45.3766	49.5321
GSM615139	100	600.635	1055.42	2528.41	3769.09	746.348	277.585	1571.52	987.795	1554.58	197.171	1284.65	2278.16	2925.89	190.642	508.619	924.332	2591.12	2908.88	534.078	16163.4	634.077	527.415	2448.54	8420.8	897.693	2232.85	993.403	708.636	7959.31	643.164
GSM615667	0	166.856	1274.19	734.62	2925.89	1110.24	401.676	728.827	510.354	2039.71	102.965	312.831	566.943	4731.53	855.463	1202.41	361.259	1532.24	945.528	378.934	5396.41	802.129	791.531	499.209	4423.56	1688.04	667.193	984.659	94.9354	583.641	184.349
GSM615307	100	487.065	697.486	1428.17	2537.67	1134.82	75.6708	1371.4	621.353	2401.66	177.051	818.498	2075.75	524.937	625.135	271.241	407.571	2015.33	2581.97	1653.41	8370.59	144.551	695.434	4124.08	8138.49	448.925	841.436	2085.5	521.503	1776.7	539.723
GSM615400	0	215.578	511.275	495.06	1428.17	1375.99	4285.42	794.336	3136.56	2463.16	470.937	379.413	175.376	12234.8	874.641	534.358	1015.97	700.407	442.366	109.077	3352.79	1762.66	105.813	1801.46	5414.33	1535.27	399.362	479.098	29.3528	113.312	163.186
GSM615744	100	1417.23	883.657	983.475	1679.39	952.059	440.012	1025.46	483.774	1068.52	101.056	2019.07	884.628	2770.93	516.348	550.913	869.368	1239.09	831.686	787.185	12353.2	1798.6	1066.72	1109.72	5832.65	744.469	630.472	313.776	276.733	224.419	331.009
GSM615715	0	727.059	781.128	2440.25	2942.37	703.109	258.509	1983.11	445.531	2004.44	97.9732	1040.23	1831.91	719.812	597.306	484.024	332.357	2330.45	2393.24	804.501	10702.5	545.798	523.29	2917.28	9537.96	578.764	1337.93	1839.36	1037.64	5344.83	543.761
GSM615668	100	244.339	995.019	1711.09	4124.08	704.369	58.8098	1144.56	387.336	1638.23	228.21	590.465	1312.73	4560.27	651.971	404.753	409.615	3806.21	1532.24	415.449	7870.5	948.829	687.886	2774.72	6861.69	902.226	943.043	1214.26	327.521	31915.4	407.038
GSM615262	0	86.615	576.28	380.083	1145.59	1355.11	1096.66	422.093	15772.2	2340.62	383.444	246.901	241.127	13651	1867.05	1116.61	1060.68	523.831	118.052	395.949	7827.49	941.258	518.799	1168.1	2892.71	2698.84	145.656	378.46	36.2176	157.689	316.648
GSM615215	100	143.572	693.82	1200.69	973.834	1693.06	79.6806	1812.88	767.459	954.57	186.537	543.033	1447.96	7630.21	840.578	497.385	486.192	1040.65	1448.8	180.362	13802.6	964.764	531.397	2485.98	5062.16	1058.07	1104.84	48.3743	93.8531	538.293	148.368
GSM615690	0	98.6522	125.842	1037.64	128.094	835.705	586.008	899.281	1489.36	2270.79	427.769	301.455	694.025	26878.3	881.758	738.659	910.417	720.449	926.083	79.8743	8003.78	1876.42	476.485	646.504	2578.73	3216.98	56.9805	68.8532	68.9652	206	50.3999
GSM615737	100	835.128	1481.03	5199.67	4199.6	614.769	139.335	1914.71	313.067	1939.31	81.5928	1932.9	2474.53	679.543	1068.08	413.053	539.441	5615.16	2131.9	557.883	15418.3	636.982	771.634	2584.85	15069.4	642.433	2156.87	2921.47	1759.95	42.2195	375.814
GSM615318	0	94.0141	124.134	622.384	1877.96	2039.71	2688.25	324.643	8277.08	2477.34	333.718	370.073	573.676	8776.71	2789.69	1204.84	576.136	754.117	152.8	86.2982	5361.71	1927.82	483.402	945.882	3040.05	2597.41	157.737	429.602	48.2848	54.1566	72.2426
GSM615680	100	455.384	994.613	3243.24	4265.62	759.039	39.9535	1946.03	267.284	1522.39	169.298	1382.4	1942.65	759.498	214.08	459.588	442.597	2312.97	1174.06	635.701	15967.8	409.296	1316.11	5915.5	11320.1	512.493	1474.66	2964.11	1400.92	2261.09	740.014
GSM615159	0	118.564	252.667	994.196	1216.63	1367.58	520.006	846.922	528.123	2125.78	302.02	198.332	1349.77	2474.53	1423.13	524.937	1132.28	1152.04	782.874	204.944	11130.8	1983.11	1026.28	1445.41	4423.56	1240.9	716.989	457.119	20.604	1009.41	577.527
GSM615736	100	617.367	560.772	2480.13	6413.28	1060.68	2333.03	685.06	13372.6	1666.29	234.338	473.843	1812.88	9414.83	641.884	796.944	1332.77	1745.14	705.427	235.959	8668.26	6547.08	390.725	3584.73	8093.74	1677.1	1038.08	770.894	907.811	42.6696	315.372
GSM615689	0	603.418	1603.31	1745.14	3216.98	643.692	227.702	2650.71	34.4264	1001.76	279.322	587.408	2223.66	1477.42	96.6218	520.563	695.017	2379.7	2017.12	807.408	22806.7	814.963	563.788	2256.33	16163.4	1201.81	4548.35	661.25	1137.9	411.485	300.514
GSM615665	100	501.669	641.884	1298.05	2140.26	1127.2	279.682	893.882	5653.29	2273.28	509.965	296.402	1747.76	7959.31	961.78	764.047	383.627	2322.83	4743.63	332.357	12018.6	809.281	233.711	2338.09	6800.91	1765.46	1064.82	1447.14	494.934	392.095	117.915
GSM615683	0	315.689	522.876	627.772	835.705	1346.65	10450.7	569.708	3440.25	3681.13	1455.05	339.926	490.543	12577.7	1642.91	892.587	1282.61	599.791	544.207	52.4724	6052.45	1685.67	255.655	1927.82	3868.82	4368.47	470.19	296.697	74.0417	60.567	242.389
GSM615375	100	467.557	1063.47	2412.65	3753.83	533.37	106.642	702.236	448.353	1122.7	206.949	1310.65	1901.9	1062.09	564.536	461.823	902.548	1871.91	1592.57	550.456	10956.6	894.198	784.164	2434.65	6493.12	1562.83	2820.17	1699.57	478.864	2506.99	684.653
GSM615266	0	171.79	495.828	231.554	1769.67	1207.12	764.539	764.047	2616.55	1204.25	413.053	515.165	173.191	9601.2	2117.65	612.024	645.373	611.855	19.8785	354.032	3112	1179.6	554.025	1260.62	3264.33	1723.73	167.763	321.436	130.085	844.309	87.1781
GSM615242	100	564.38	968.14	1619.02	1536.26	545.519	249.074	1276.78	480.94	1379.22	149.535	809.022	1755.98	1717.36	408.793	452.005	290.551	2030.19	4809.04	1215.4	6685.43	791.02	562.906	3984.69	16353.6	603.568	2083.59	2778.48	1455.05	2466.17	383.805
GSM615805	0	470.322	885.576	946.238	1764.1	1400.04	673.418	837.137	640.778	1666.29	178.358	1207.12	705.017	5328.09	1474.66	774.582	607.118	1349.04	614.932	557.594	10377.2	725.698	529.105	1953.15	11041.2	1194.27	1046.71	666.99	235.439	214.741	476.848
GSM615397	100	1045.87	832.537	2457.16	7026.28	1337.18	226.579	2119.69	386.351	792.292	151.418	1050.6	2127.74	803.418	333.291	581.598	317.122	3993.16	3022.08	2390.58	14564.6	542.737	603.418	4986.77	11810.9	960.69	1379.98	910.417	114.257	337.098	663.485
GSM615182	0	442.366	406.428	1018.04	1128.2	1732.87	477.216	2268.36	1123.16	813.641	146.215	284.507	1074.61	5361.71	675.992	1089.01	422.736	2165.5	507.695	381.222	4001.51	710.131	358.801	2597.41	5615.16	602.102	598.966	50.091	111.315	22.8849	318.819
GSM615780	100	355.868	575.642	522.216	1782.23	1038.92	387.828	427.128	827.914	1731.66	164.025	628.319	329.164	1389.47	1112.63	498.035	617.006	1210.7	311.898	1204.25	7827.49	478.23	812.54	1932.9	5199.67	1034.98	201.161	430.253	81.3178	1232.44	641.147
GSM615395	0	233.901	423.688	779.345	1576.87	1990.29	704.58	505.205	1299.48	2000.96	702.678	1464.82	356.595	4848.61	1010.68	700.199	914.793	1051.48	247.963	140.18	6601.84	570.16	354.119	1141.52	3967.33	1542.35	127.241	358.976	60.233	380.65	131.696
GSM615338	100	589.005	428.955	2312.97	6217.39	735.303	64.3628	1114.62	350.132	1160.5	181.181	531.678	1478.33	944.101	858.064	361.167	360.707	2015.33	2280.48	1606.56	11810.9	572.151	1168.1	7630.21	6630.1	652.544	889.005	1783.59	196.198	4019.2	438.791
GSM615662	0	137.855	527.555	1484.72	2480.13	1225.09	474.789	405.477	22465.8	1638.23	312.913	383.346	1594.77	5523.95	380.265	1122.16	1053.21	1391.87	1590.57	316.726	10154.3	1100.94	620.111	2330.45	6264.02	1490.25	1000.95	922.632	562.439	53.8752	213.106
GSM615761	100	110.058	403.207	636.424	1324.7	1366.78	984.251	643.692	10535	1561.79	558.946	335.907	440.242	11919.1	927.137	748.484	2105.39	614.932	179.98	497.639	10301	932.427	855.463	1111.16	3116.93	1107.78	306.287	126.542	40.3947	596.978	312.669
GSM615717	0	124.504	304.178	909.107	1782.23	1422.29	365.695	210.296	1594.77	1434.16	373.12	457.004	443.94	6073.71	2033.95	988.187	718.08	765.758	207.852	778.321	5790.18	1483.78	507.425	1077.83	4294.63	2022.74	45.5218	317.682	65.4872	390.444	210.89
GSM615310	100	804.217	1010.24	2219.22	1704.59	556.253	105.554	1708.48	142.524	1204.84	87.4233	503.746	2488.92	634.627	457.593	358.516	311.017	2358.53	3494.64	1514.8	10616.6	409.094	248.159	4731.53	8322.36	1185.83	785.177	3258.86	358.712	2285.41	626.539
GSM615132	0	359.979	590.304	1339.34	1585.18	1413.83	522.486	776.834	19735.7	2050.98	655.54	384.094	963.628	6894	1100.02	792.797	2111.58	1580.05	518.112	163.289	10702.5	995.019	389.778	2876.07	5001.46	1704.59	968.837	658.757	46.6024	27.4467	233.395
GSM615359	100	141.786	352.87	976.988	5107.36	1117.12	181.235	2623.05	256.74	1867.05	311.82	1779.43	1851.59	1140.97	380.929	454.792	622.891	1302.79	649.507	933.812	11810.9	1213.05	1030.88	3577.92	6547.08	1142.05	711.622	1432.51	39.1201	7026.28	850.408
GSM615741	0	1082.49	780.368	1951.43	3667.37	656.66	122.25	3475.83	794.866	2142.44	210.834	2167.67	1779.43	633.157	652.544	437.904	344.912	1926.32	2633.47	938.35	10450.7	490.181	655.358	4756.17	7915.88	1230.63	1881.02	2002.63	1501.56	1808.54	575.19
GSM615660	100	595.658	984.251	2789.69	3201.37	898.329	117.655	2643.77	327.596	2491.93	139.876	542.157	1654.59	815.525	349.961	760.912	220.772	7026.28	2440.25	342.491	12829.1	884.628	1086.61	4959.5	9291.33	716.13	1768.15	5812.22	563.497	2052.89	732.38
GSM615389	0	172.546	239.828	1342.96	1909.88	1378.39	1508.14	684.653	8828.04	2469.06	449.842	124.875	831.986	12468.5	554.182	682.049	839.994	1580.05	358.147	58.8098	6469.61	1242.73	617.549	1350.53	5615.16	1686.83	191.032	589.984	67.1883	20.2719	414.935
GSM615122	100	117.472	424.976	755.264	1182.97	1485.64	3191.48	707.563	25692.6	2115.7	585.675	513.138	850.101	15967.8	737.996	1312.02	2827.98	694.824	355.964	150.289	7671.67	1610.79	541.712	1931.19	4079.96	3611.18	360.16	161.943	59.5155	69.3963	157.277
GSM615328	0	28.745	239.63	1827.48	3253.59	1266.31	4501.27	1069.47	9537.96	4124.08	294.381	154.17	755.709	15772.2	818.208	1177.33	1695.65	1169.15	315.929	74.3877	8618.16	831.686	331.923	2013.51	6005.4	2660.85	248.485	425.083	47.9432	24.2766	25.2772
GSM615768	100	168.566	272.659	977.762	940.883	977.369	696.238	902.548	8277.08	2546.94	885.251	389.684	398.06	15772.2	1321.04	1322.42	2921.47	624.794	245.591	323.813	6685.43	1647.7	386.156	1568.21	3475.83	2401.66	186.481	174.127	26.6132	307.29	89.4788
GSM615150	0	100.28	301.383	1091.84	2712.76	1620.09	3416.89	566.198	10871.6	2275.72	214.86	200.521	673.023	9414.83	1291.93	1112.63	1147.79	988.99	633.72	198.096	5691.57	1009.85	337.614	1189.75	2868.05	1690.51	218.865	346.113	47.5553	117.612	244.738
GSM615284	100	1619.02	1663.89	2734.36	6143.52	608.968	292.198	2199.04	228.582	1464.82	85.4249	2239.87	1815.63	314.982	138.299	251.492	343.091	3884.49	1808.54	1997.42	17215.4	193.228	864.72	5633.04	11320.1	534.641	3248.41	1722.42	1204.84	505.469	661.25
GSM615826	0	145.704	493.895	824.515	1667.48	1259.3	620.83	725.698	3674.24	2037.8	636.607	525.916	819.584	6894	889.344	818.498	1337.93	1251.05	558.039	926.083	10229	925.05	400.253	2804.82	6194.11	1814.24	455.967	707.775	33.8534	320.202	354.991
GSM615637	100	475.295	582.854	2793.47	5107.36	1025.87	451.422	391.311	407.571	2506.99	317.601	1070.35	1992.07	1713.56	657.822	606.101	963.243	1953.15	1182.43	1963.53	12353.2	818.208	992.185	2600.94	6800.91	512.085	1021.35	1080.62	61.9993	568.018	423.581
GSM615134	0	35.6493	383.998	724.173	1483.78	2032.15	604.24	658.949	3791.08	3063.33	227.447	150.238	712.692	8370.59	1400.04	1521.39	2285.41	1591.56	338.214	549.451	5579.46	2360.86	453.506	758.048	6310.98	2774.72	259.599	690.978	46.9898	58.8793	67.1191
GSM615193	100	479.834	744.218	1097.6	3186.49	878.37	789.248	931.014	873.73	1245.25	161.173	751.998	550.456	1285.26	929.609	336.928	551.965	1549.37	567.254	1107.78	7442.65	583.955	692.185	2297.95	4782.01	974.262	471.307	953.851	224.781	2091.23	708.636
GSM615165	0	137.949	286.654	1171.87	1688.04	1310.65	3030.72	972.685	451.203	2864.14	545.381	110.193	702.678	9473.82	2223.66	998.936	2013.51	1200.69	1234.3	359.979	9601.2	1740.93	389.203	919.911	3769.09	1547.38	556.843	245.329	56.1597	119.572	296.628
GSM615644	100	1400.92	1601.24	5077.42	8828.04	794.089	241.193	1253.6	327.937	1713.56	269.197	711.622	2767.27	810.883	261.737	809.535	703.324	5296.25	1082.49	1590.57	12018.6	548.578	933.445	6519.15	9291.33	1367.58	1893.86	946.958	607.301	476.614	681.478
GSM615108	0	534.358	464.204	2431.81	1723.73	2109.52	1711.09	748.257	4180.18	1805.68	438.341	193.335	1526.47	8049.19	1560.74	1000.55	1044.12	1888.99	726.604	374.72	7915.88	1853.1	302.33	2115.7	4768.25	2597.41	760.912	466.61	408.363	28.3096	89.0252
GSM615676	100	705.017	1230.03	2212.35	2712.76	1481.03	55.144	2587.99	303.881	744.218	206.298	856.359	2032.15	935.96	426.796	255.383	493.362	3631.65	1111.67	400.155	13802.6	511.554	1032.87	7058.97	15418.3	559.55	1919.76	3280.66	914.459	1070.35	546.357
GSM615654	0	100.713	852.492	1098.08	1606.56	1031.29	3376.26	532.384	11041.2	2376.78	415.656	329.757	662.374	10229	1726.18	2083.59	807.671	575.356	425.711	44.5899	5832.65	1314.72	321.516	1294.03	5812.22	3422.74	470.444	802.129	67.736	16.5939	129.986
GSM615695	100	614.594	1314.72	2258.58	1782.23	789.248	69.6865	2348.42	350.404	974.646	161.628	472.15	1742.32	8093.74	202.942	454.103	390.444	1675.84	1541.33	1553.58	14720.9	1178.45	292.798	2431.81	8723.32	1069.88	2105.39	562.75	620.83	1381.55	140.423
GSM615162	0	103.577	503.09	1538.28	1648.84	1304.87	1963.53	767.692	29927.8	1961.79	622.714	125.654	1016.37	12963.7	1355.87	1353.56	856.942	1159.4	400.553	302.572	5984.5	1104.34	413.893	1727.51	3702.45	2546.94	395.371	602.428	49.502	117.783	289.65
GSM615760	100	18.8546	119.105	978.541	675.205	1649.93	548.136	589.005	726.374	2543.9	1699.57	503.882	869.368	11602.9	642.433	921.955	946.238	112.409	431.353	88.6687	8668.26	3753.83	114.036	1400.92	4161.33	4151.65	181.906	185.697	89.2717	70.6689	42.247
GSM615339	0	237.177	93.0131	1233.07	1567.14	2737.97	6217.39	422.515	3253.59	2789.69	364.968	227.571	1058.52	10450.7	1919.76	1089.96	956.37	972.685	722.458	270.468	12577.7	1406.64	525.225	2285.41	3760.97	1395.09	190.466	390.635	52.7258	59.2475	74.0417
GSM615764	100	848.102	734.407	1734.14	3591.38	416.614	77.8752	2691.93	425.083	1125.68	100.238	780.601	1874.98	674.612	635.881	386.832	599.459	2095.4	2657.5	806.652	11411.4	619.754	785.177	1888.99	10535	768.626	3044.9	3488.76	1521.39	2002.63	365.788
GSM615313	0	140.473	361.796	624.794	1436.81	1726.18	1069	417.457	4535.59	1923.07	413.265	365.788	174.717	5396.41	983.088	928.554	933.812	721.585	361.259	1063.03	7870.5	1265.04	726.604	1395.09	4548.35	1333.48	189.448	292.724	45.7228	3176.2	168.192
GSM615212	100	1022.98	668.171	1535.27	3136.56	489.558	1089.01	1015.14	710.975	1436.81	201.511	1286.56	1415.52	1021.77	481.299	470.322	402.887	1753.24	760.2	1038.92	10301	719.369	1728.81	8468.27	9537.96	848.655	814.43	1239.69	341.193	6744.56	81.3962
GSM615244	0	120.409	676.965	1518.51	4731.53	892.587	368.402	2390.58	481.179	1802.85	227.39	576.909	907.811	1659.36	372.934	521.242	724.173	973.082	479.717	1934.49	15418.3	1576.87	890.321	2049.06	6861.69	1191.41	651.03	485.926	84.398	539.723	649.507
GSM615171	100	649.141	516.086	995.019	3941.92	914.127	54.3719	875.289	432.225	1652.25	139.238	806.379	821.762	655.172	831.686	207.968	668.548	1430.76	846.922	1494.95	6413.28	522.61	781.648	1906.56	4862.06	838.864	574.279	758.536	87.4655	13944	476.362
GSM615709	0	129.888	445.421	2060.46	1154.67	1820.16	1707.13	1319.62	23152.8	2263.58	168.083	145.256	1217.86	13098.9	1001.76	1065.29	721.806	1637.08	1285.26	514.76	9176.15	1033.32	378.934	2480.13	4706.99	1821.57	496.622	1095.2	70.2708	37.7277	94.0141
GSM615779	100	299.532	896.72	991.372	1094.74	679.911	560.163	1210.7	2075.75	2041.35	309.577	538.293	767.692	2379.7	1020.94	783.396	770.379	1672.28	455.967	222.599	10702.5	628.498	563.497	2073.85	10301	1191.41	443.374	637.515	91.4441	781.903	294.832
GSM615750	0	40.7237	348.91	803.948	851.297	1559.74	1759.95	1160.5	5730.62	2900.58	117.142	176.568	776.079	27737	338.819	588.203	1716.1	1123.7	334.484	266.658	8515.57	3984.69	348.572	1293.33	5032	3077.63	487.557	215.578	62.3116	81.0823	31.6445
GSM615280	100	293.018	796.69	991.785	1291.93	1258.68	1520.37	1814.24	6685.43	1637.08	286.137	709.915	706.054	4619.7	574.888	592.075	825.632	824.237	687.694	655.912	6120.62	737.102	475.763	2959.57	4535.59	1476.46	676.581	560.016	388.238	5280.19	449.619
GSM615295	0	321.842	434.723	353.501	2071.93	1335.7	1273.58	426.249	1940.98	1972.49	372.118	345.167	218.253	2368.73	1042.32	512.361	870.279	893.256	237.045	1035.87	5561	913.483	607.118	1842.37	3925.47	995.432	89.3544	498.824	26.1893	2808.88	518.395
GSM615656	100	624.972	866.867	2315.44	4001.51	1067.63	449.506	891.638	650.657	1364.38	211.131	1225.09	709.067	5312.57	772.116	886.538	378.934	2075.75	663.485	1148.88	6547.08	662.554	726.836	2938.39	5832.65	1205.98	843.125	698.085	137.903	3008.32	326.378
GSM615825	0	132.922	610.159	971.898	1638.23	1138.89	2398.85	1018.04	618.255	2469.06	219.599	533.802	2219.22	5312.57	785.684	965.527	816.356	1408.95	800.852	197.054	9113.52	1126.18	486.192	3253.59	7442.65	1245.86	943.746	260.155	538.141	364.875	94.3962
GSM615167	100	137.423	669.336	1735.46	2691.93	1194.27	269.687	773.605	471.185	1310.65	455.731	546.502	515.823	2767.27	314.737	882.095	1441.06	1619.02	496.737	1904.97	6744.56	894.52	685.671	1230.03	7959.31	2075.75	591.263	353.943	48.9494	239.039	431.24
GSM615776	0	707.563	910.772	2310.39	4972.65	833.696	400.863	1275.49	732.38	1604.4	169.138	1314.72	1518.51	753.903	1258.06	262.907	624.45	2270.79	1251.05	596.648	12468.5	354.468	964.372	3253.59	9052.97	1063.03	903.572	1429	507.425	1544.35	612.69
GSM615765	100	425.921	620.484	846.017	1845.45	769.39	654.399	1536.26	1867.05	1383.19	299.605	800.356	979.674	5280.19	848.655	698.706	1157.26	1459.5	806.906	1152.59	8003.78	1194.27	784.413	1638.23	5915.5	1283.93	723.745	1260	245.526	1369.12	386.351
GSM615145	0	108.722	565.905	779.345	2004.44	758.803	352.337	1565	840.282	2041.35	331.923	534.912	1283.93	2176.47	1010.24	630.472	915.094	1184.12	1127.2	493.627	6800.91	375.986	423.261	1569.26	9665.84	720.247	1581	695.017	284.652	52287	296.04
GSM615379	100	286.361	333.55	881.758	3611.18	926.083	58.4438	1374.54	624.13	1331.99	297.45	459.698	1589.45	3243.24	879.281	246.71	337.614	2327.95	1586.22	758.283	9537.96	786.454	674.612	3258.86	7516.73	1730.31	575.794	1527.38	125.654	1450.62	125.189
GSM615206	0	589.984	484.916	1031.67	865.029	1686.83	4199.6	681.847	829.797	2572.22	409.718	154.676	786.454	9537.96	1954.85	812.244	1131.2	950.953	763.304	86.0928	8828.04	3035.49	537.172	1705.89	3900.89	3082.57	569.545	223.908	432.336	51.3049	111.037
GSM615706	100	185.474	1364.38	4888.08	4478.59	698.285	638.428	2603.94	179.807	877.443	351.99	759.725	2239.87	866.867	150.34	231.426	155.745	3724.14	1393.43	1136.34	16758.4	388.533	2050.98	4001.51	12963.7	748.484	3341.67	1033.76	203.84	17.9837	419.349
GSM615155	0	438.012	913.137	1596.92	2485.98	1665.08	2964.11	743.294	1847.01	2425.92	534.078	277.514	946.238	3539.95	1638.23	917.797	589.501	2273.28	574.888	400.968	5691.57	1536.26	313.226	1380.76	6685.43	1358.96	964.764	621.006	422.948	395.171	269.407
GSM615357	100	844.309	934.177	2756.7	6334.16	627.963	119.941	4944.41	175.376	1036.31	163.393	1379.98	1584.16	807.671	171.424	501.912	392.095	3559.37	3829.24	1633.74	15069.4	491.179	1226.9	3598.22	9732.85	538.57	1686.83	2581.97	1762.66	4718.8	851.88
GSM615722	0	77.6076	487.436	696.868	839.127	2232.85	4667.91	1133.26	14887.2	2017.12	694.824	373.771	923.682	12577.7	820.687	1242.12	1865.45	1076.88	1025.46	188.872	6194.11	1900.23	118.654	1558.66	5449.08	2990.2	377.321	373.575	71.3187	42.9564	35.8559
GSM615336	100	882.095	653.479	4088.42	2345.83	591.584	148.167	2101.46	366.82	672.211	164.181	819.858	2019.07	3253.59	186.977	489.293	279.111	4402.73	5231.35	2165.5	8828.04	630.658	460.3	2990.2	12127.3	692.794	2035.8	3440.25	1145.59	2273.28	283.703
GSM615711	0	92.766	511.554	1150.96	527.015	1834.94	6143.52	453.868	2105.39	4079.96	461.706	229.403	418.825	17670.5	1011.9	755.485	1924.63	443.159	301.61	54.4371	7298.68	2977.1	423.795	1001.76	3136.56	6194.11	141.501	124.504	53.2333	19.7907	226.89
GSM615759	100	40.6982	416.082	1541.33	2158.98	1003.37	4901.94	1493.16	6413.28	3216.98	408.363	87.7464	1482.88	3836.84	889.991	1078.77	2537.67	681.847	347.332	109.258	6052.45	1024.23	501.278	3422.74	4694.3	2633.47	436.681	1133.26	87.4233	281.789	26.2361
GSM615278	0	64.1868	492.062	419.034	961.063	1276.12	2516.25	479.098	28150.3	1842.37	540.41	186.977	337.446	16163.4	1086.15	1080.62	651.219	674.415	460.782	338.133	4631.33	1401.75	366.352	1742.32	6493.12	2089.27	18.5889	466.844	46.9898	61.3178	101.744
GSM615694	100	866.242	778.567	1702.12	5032	135.807	113.9	5280.19	488.183	622.211	85.5818	723.745	2154.7	1025.46	32.2446	449.506	390.536	2587.99	2959.57	1127.2	23499.9	903.228	1344.46	4512.48	8566.17	1200.69	3035.49	1212.44	78.7927	213.399	262.224
GSM615747	0	171.894	247.096	739.344	2720.27	1465.77	4142.24	501.912	5751	2510.18	512.625	119.388	736.439	14247.4	1863.85	1105.33	1326.18	465.901	396.943	425.502	4888.08	1665.08	320.544	1313.42	3211.66	1457.74	103.14	495.191	71.0603	765.504	87.7042
GSM615110	100	95.7353	1004.53	2387.8	4571.79	1479.21	500.752	3136.56	288.367	2150.63	231.802	945.149	1134.82	3307.93	518.254	469.822	456.19	1033.32	2064.17	1218.47	11602.9	1064.82	990.208	1073.13	9803.1	642.973	1604.4	1472.88	220.392	1288.5	739.141
GSM615403	0	612.201	691.569	201.795	1685.67	465.532	303.649	2221.36	485.165	2325.47	167.286	3376.26	1860.84	853.939	1052.34	31.5688	1044.12	1868.72	401.078	1851.59	11225.7	353.409	564.38	3248.41	12577.7	888.381	2030.19	1732.87	376.083	620.111	459.369
GSM615767	100	682.846	760.2	1049.73	1135.81	1251.05	780.368	796.174	373.12	2154.7	228.772	825.351	465.901	3584.73	957.133	754.343	998.569	1262.49	362.074	1227.57	9939.75	1429.92	666.99	1506.19	4986.77	1297.35	478.974	287.781	39.0052	482.149	422.201
GSM615376	0	810.333	313.531	1672.28	2709.26	838.293	260.565	1206.54	193.675	2142.44	184.241	281.423	2471.74	649.141	297.608	623.233	450.518	1250.41	2443.17	1157.26	17215.4	978.541	846.017	3876.49	3352.79	620.307	1407.41	1993.93	967.419	295.138	225.394
GSM615123	100	543.761	1132.81	3798.76	11041.2	1424.87	2677.76	943.043	2556.23	2180.88	325.876	366.911	2333.03	2793.47	959.238	1068.52	1249.12	3358.61	2077.69	226.517	12018.6	363.13	599.95	2194.68	7263.11	1780.83	1266.98	699.115	705.207	135.708	711.622
GSM615679	0	183.635	597.456	1833.45	1457.74	834.272	1993.93	648.38	2183.23	2864.14	390.536	183.522	976.203	14093.4	1561.79	1069.47	691.767	1167.07	712.692	218.865	10229	2629.73	302.494	1790.26	4180.18	2256.33	635.361	285.021	82.3841	64.8912	35.1728
GSM615119	100	91.0346	675.808	1383.94	5182.72	1496.88	731.304	592.896	509.827	2169.93	401.285	277.733	873.416	3716.74	511.008	985.054	1783.59	1312.73	498.429	818.776	5674.1	1391.87	438.455	1311.3	7787.04	2119.69	308.226	1399.12	69.8317	3446.08	395.277
GSM615151	0	1638.23	1613.08	2300.43	7058.97	1270.26	106.855	2756.7	403.207	2050.98	247.096	1045.46	2637.05	945.882	583.805	565.001	1076.41	5961.41	1263.76	822.896	20306.2	720.889	1078.77	2843.75	12468.5	1000.55	4189.53	892.26	1449.75	521.64	559.401
GSM615334	100	592.075	1556.62	2050.98	6288.15	649.715	989.803	2497.64	253.607	1520.37	193.498	1672.28	1554.58	342.063	256.059	293.246	255.18	2670.83	3559.37	1524.49	12353.2	640.028	856.065	5505.26	16163.4	911.737	2356.01	3248.41	1783.59	334.401	511.554
GSM615294	0	396.045	432.011	640.028	2387.8	501.145	902.548	1615.43	1384.75	1793.08	334.048	418.617	863.476	7442.65	733.724	414.091	1576.87	1004.13	655.722	77.9553	6360.86	1190.81	604.934	2569.02	3917.33	1093.83	751.998	1443.66	421.562	1058.52	161.684
GSM615723	100	248.681	426.577	2119.69	2702.49	1274.87	752.463	1400.92	5915.5	972.685	193.73	575.19	956.761	6005.4	1623.38	956.37	647.445	1361.99	1166.48	361.796	7407.73	1681.9	501.009	2123.76	4326.32	2297.95	909.107	802.129	330.681	163.973	72.506
GSM615378	0	424.029	848.102	1137.9	2004.44	1163.79	52.2173	1049.73	335.157	1475.58	119.017	688.083	1580.05	817.406	382.375	623.064	296.114	2167.67	1015.97	150.909	9291.33	456.775	876.51	4501.27	15248.4	691.36	1243.34	3533.57	2553.02	3102.65	299.831
GSM615727	100	1451.51	1205.4	3068.01	8723.32	58.8447	602.276	2087.3	600.956	1597.96	343.351	1423.98	2454.25	1281.29	728.138	529.544	746.844	4161.33	1406.64	903.572	8776.71	473.964	790.496	5077.42	13802.6	1790.26	1903.46	1132.81	164.079	2431.81	39.3425
GSM615117	0	640.396	455.967	1686.83	7058.97	967.024	290.096	1449.75	361.796	2013.51	155.795	463.011	1223.25	1274.87	393.891	467.676	664.253	1782.23	3102.65	1335.7	10956.6	564.686	862.217	3346.91	6685.43	1287.87	2994.72	2483.17	757.558	1234.3	479.463
GSM615733	100	572.46	1115.12	3160.86	5770.5	749.423	260.496	1493.16	401.978	1249.12	182.471	1100.94	1591.56	1840.9	175.707	368.402	709.693	5032	1408.15	678.329	17215.4	854.851	759.27	4667.91	9234.68	1926.32	1788.9	1593.61	107.154	4391.56	165.593
GSM615812	0	520.151	804.501	1516.62	1243.34	855.757	211.61	1291.2	579.226	1419.76	228.086	249.477	2049.06	3783.98	1037.64	729.049	655.54	967.419	1236.7	311.496	13651	920.247	917.484	2056.61	12018.6	856.065	1140.46	56.5181	284.063	1488.44	138.249
GSM615677	100	1074.14	1267.63	1776.7	3739.64	524.788	221.324	1287.87	250.823	1589.45	190.76	1138.89	1871.91	503.09	386.932	419.561	563.195	3416.89	2356.01	925.05	26110.8	787.438	1167.6	6264.02	10301	766.982	2000.96	2930.22	876.51	977.762	1021.77
GSM615249	0	247.693	522.61	1532.24	2871.93	1240.27	387.631	820.947	527.015	998.569	715.924	631.577	1738.28	2335.54	547.824	798.488	909.769	1550.44	500.752	348.657	8879.16	921.263	348.572	3422.74	5711.26	1865.45	722.025	1610.79	129.65	149.83	43.855
GSM615824	100	310.861	331.418	721.12	2629.73	1280.66	621.006	833.986	420.182	1535.27	310.227	814.963	204.317	2569.02	976.988	727.268	931.354	792.559	177.864	1239.69	7671.67	940.883	797.476	2002.63	5984.5	1409.76	66.5253	392.7	43.5392	853.642	525.916
GSM615811	0	305.181	305.331	752.463	1326.87	2228.33	2785.96	548.276	8138.49	1736.78	292.724	334.14	984.251	11041.2	1719.86	1019.29	656.471	1452.44	444.273	159.25	6240.68	1437.67	629.922	1061.63	4062.84	1368.33	535.756	392.7	57.2391	486.314	112.864
GSM615263	100	231.49	520.006	983.87	1092.86	1562.83	362.253	1315.41	426.249	1379.22	287.18	320.883	998.936	14409.2	1298.76	1501.56	314.904	1272.92	527.696	751.296	5167.98	1304.87	414.195	1025.87	4209.17	800.356	691.767	31.3941	85.1479	70.6308	186.977
GSM615693	0	648.942	532.941	996.597	767.925	887.446	598.288	1594.77	8370.59	2647.2	298.544	411.898	1075.5	8828.04	427.769	921.955	1083.92	1382.4	428.509	227.139	11810.9	4079.96	189.56	1683.16	4959.5	1217.21	768.15	386.539	102.922	56.6149	146.467
GSM615782	100	98.5671	299.228	751.062	1568.21	1238.49	119.891	503.222	670.452	1807.07	303.274	592.413	322.256	1452.44	937.667	539.862	963.628	816.617	85.1873	495.323	5001.46	1057.16	677.945	901.891	3783.98	1588.37	37.1844	283.776	55.0108	963.243	137.072
GSM615114	0	52.5683	444.733	870.897	1937.8	1662.71	3269.97	622.384	23152.8	3258.86	513.013	249.811	623.576	12963.7	1134.28	1391.87	1953.15	824.237	328.265	308.462	7480.08	1621.16	405.894	1554.58	3097.82	2390.58	320.12	322.912	55.9988	77.6827	94.9777
GSM615756	100	225.272	395.665	576.909	1661.63	1440.16	3171.06	753.903	23152.8	1871.91	736.215	210.775	443.159	19177.9	1238.49	1013.12	763.567	704.163	323.074	167.978	6685.43	1549.37	470.694	2230.6	4512.48	2431.81	184.79	366.352	51.0194	89.6431	274.848
GSM615345	0	348.034	316.091	1128.67	1690.51	954.214	1174.06	1129.18	9871.91	1246.52	602.59	498.29	1268.95	15248.4	2434.65	961.78	933.114	2546.94	956.37	71.4692	8723.32	2525.34	301.528	1703.33	3739.64	2994.72	320.883	629.922	103.227	14.032	276.085
GSM615181	100	855.463	682.638	1812.88	3253.59	896.72	125.236	2525.34	480.694	1534.18	212.137	565.905	1697.04	1080.16	491.442	190.117	459.245	1358.96	2237.44	994.196	10301	1022.98	1117.12	6547.08	5328.09	815.803	1828.97	1261.22	709.915	534.641	420.91
GSM615735	0	595.5	561.838	2225.99	1446.28	738.892	741.867	1355.11	704.787	1308.49	282.98	528.123	1312.73	5730.62	555.517	1301.49	699.753	1467.5	925.05	143.572	5711.26	1454.18	246.05	1171.87	3446.08	2105.39	873.73	143.231	74.1564	108.767	143.18
GSM615758	100	116.544	179.98	979.674	1116.12	1684.44	1340.82	704.58	26878.3	2670.83	659.513	301.305	1244.63	6927.47	593.222	674.017	1491.16	763.058	542.737	95.107	13511.2	990.208	744.938	2109.52	4027.53	2287.87	141.014	357.141	305.565	33.6755	38.727
GSM615348	0	894.52	895.78	5851.36	5751	942.667	266.38	3307.93	516.348	1117.12	178.192	1192.57	1528.37	504.55	224.961	613.556	429.496	2737.97	1970.62	1258.06	14409.2	501.009	818.498	5596.96	8370.59	1042.32	1215.4	3121.64	2077.69	727.906	429.289
GSM615634	100	118.241	1095.65	2280.48	2797.08	1580.05	2537.67	990.582	3852.67	2223.66	366.537	53.172	1237.28	14093.4	1159.4	1032.46	1063.91	2199.04	888.058	203.899	11602.9	1726.18	415.147	2015.33	4631.33	1970.62	1147.23	809.801	568.304	121.052	130.319
GSM615721	0	49.8079	268.983	1307.8	2178.61	2006.21	1244	735.523	5377.78	2600.94	502.556	140.525	496.227	20306.2	1355.87	1828.97	1427.31	819.32	608.453	123.439	7516.73	1655.78	492.58	2013.51	2119.69	2353.4	216.192	574.584	55.8989	78.2584	78.6393
GSM615672	100	581.907	2884.46	4347.56	4901.94	1181.27	311.418	2000.96	389.106	1601.24	211.962	1004.53	2315.44	865.323	716.13	560.163	494.153	3030.72	1881.02	729.951	17433.2	461.706	1229.38	6386.99	14409.2	806.379	2720.27	2670.83	821.762	3892.6	1006.6
GSM615229	0	436.03	592.413	620.657	884.935	978.541	559.401	761.39	918.871	1691.81	516.625	778.567	531.097	15967.8	1226.9	927.137	1416.38	877.77	118.005	457.713	6386.99	885.904	279.613	557.744	5984.5	1605.49	368.684	244.272	54.9788	149.632	388.036
GSM615201	100	665.812	673.418	2469.06	2131.9	1146.11	2368.73	1416.38	2056.61	1143.59	181.514	537.172	1865.45	9176.15	1387.1	426.359	415.147	2020.82	1409.76	141.253	8420.8	2650.71	285.857	4088.42	7594.79	2117.65	1361.16	685.06	891.638	24.4645	132.875
GSM615208	0	411.898	410.33	621.006	1490.25	1257.44	2152.61	706.709	13232.6	2064.17	546.357	333.028	290.629	16758.4	1358.21	612.024	647.25	813.085	297.688	34.0332	5248.91	1250.41	466.137	3044.9	4986.77	2876.07	124.964	291.537	61.3178	33.3695	248.614
GSM615822	100	662.176	509.022	2540.78	2917.28	1295.99	360.986	2338.09	2553.02	1187.48	246.776	863.81	1418.04	3258.86	625.328	784.164	663.1	1947.8	1537.26	280.257	13802.6	664.07	758.536	3012.78	4643.31	1621.16	605.101	792.559	455.384	849.806	425.181
GSM615308	0	458.665	382.659	1084.79	1307.06	1280.66	1601.24	470.694	806.652	2340.62	386.156	181.681	1080.16	6386.99	1136.87	993.798	990.955	1052.34	792.559	29.5943	7371.23	882.415	529.105	2134.02	5711.26	1885.89	644.431	360.337	156.754	78.4855	70.92
GSM615742	100	702.678	417.566	2626.39	2847.6	833.414	198.096	725.255	764.047	2002.63	322.418	383.25	1335.7	1268.31	437.23	592.896	442.932	2069.97	678.138	155.591	8668.26	618.749	592.738	791.773	4743.63	822.896	474.199	637.158	26.3303	1363.59	865.323
GSM615816	0	98.9531	425.083	595.338	2494.78	1295.99	684.252	558.791	5264.08	2275.72	341.288	360.16	407.673	2330.45	1203.6	727.059	1350.53	1053.66	322.828	600.803	6927.47	779.08	688.276	1009.85	3206.33	1342.96	45.6663	424.234	43.7699	462.062	581.757
GSM615394	100	562.128	992.595	2827.98	6685.43	529.105	55.2408	968.14	288.966	1390.31	153.516	517.027	1466.62	502.301	1491.16	402.579	399.458	3760.97	1334.99	1615.43	17914.8	878.667	1141.52	5199.67	8515.57	1020.08	1261.22	2056.61	493.233	4607.47	165.853
GSM615386	0	97.1207	108.809	746.844	1033.76	1566.09	1808.54	491.935	7371.23	2295.41	804.217	129.23	333.291	14887.2	707.563	1180.16	1487.48	457.004	266.38	237.299	5248.91	1888.99	287.706	1016.79	3318.81	2569.02	29.4708	128.574	30.8898	63.5607	43.0425
GSM615140	100	800.356	795.117	1747.76	1630.25	794.866	47.9764	1644.09	344.734	1675.84	291.232	2019.07	1046.29	1480.12	378.46	565.599	1172.44	1811.34	1005.38	1003.73	7263.11	883.984	1149.4	1312.73	8232.31	1425.66	1193.69	1252.98	189.211	10871.6	275.356
GSM615271	0	407.878	652.168	1180.73	1285.92	1775.35	520.7	1423.13	392.602	2039.71	97.8938	206.717	939.46	9803.1	822.634	850.408	340.681	2626.39	904.252	289.27	9665.84	776.079	530.657	2448.54	7298.68	782.636	603.418	131.41	94.6448	661.429	50.4925
GSM615331	100	282.98	163.869	1082.02	2317.79	1260	370.731	707.563	5264.08	2287.87	460.061	1147.79	1058.07	17670.5	1694.41	1251.05	1030.07	1474.66	882.73	121.282	8277.08	1046.29	664.633	2270.79	4681.3	1848.46	599.791	569.232	58.6072	341.462	60.0627
GSM615374	0	149.483	329.077	932.07	1165.4	1934.49	2230.6	916.495	7870.5	1970.62	762.822	172.105	47.8523	15601.8	561.981	1221.49	1032.07	1022.98	77.3391	370.353	8322.36	1537.26	421.127	2730.73	5872.76	2307.74	71.5031	330.848	14.6418	731.956	55.3395
GSM615137	100	562.598	722.881	3917.33	4180.18	781.648	523.154	1211.3	357.141	1294.03	242.056	667.593	1695.65	2000.96	421.67	575.956	707.357	3552.63	1367.58	1703.33	14564.6	806.906	885.904	3399.56	9052.97	908.471	1161.6	1764.1	105.207	2221.36	422.736
GSM615172	0	109.53	544.357	998.936	1771.08	1635.98	1429.92	759.725	11919.1	2466.17	558.791	319.553	688.901	9234.68	1666.29	1253.6	2745.3	1235.52	727.268	455.384	6360.86	1518.51	245.986	1276.78	4456.4	3364.28	371.568	289.119	59.6864	52.5683	92.2686
GSM615635	100	297.149	399.458	3341.67	4456.4	728.827	953.487	683.057	3783.98	1798.6	295.138	434.942	2266.04	6519.15	1287.2	935.96	594.04	3844.73	1562.83	244.209	16353.6	1232.44	722.667	1842.37	2930.22	3716.74	787.438	932.427	152.647	66.3448	193.554
GSM615815	0	283.05	314.982	597.809	1539.3	1569.26	50.4925	528.401	938.007	2041.35	476.974	176.186	450.075	1882.83	1594.77	669.522	815.803	820.148	397.954	45.6384	5851.36	1163.25	1610.79	1013.94	4045.6	1111.67	427.769	398.262	28.7696	90.9954	250.685
GSM615636	100	462.418	418.078	1628.06	2022.74	1302.15	1214.81	863.166	8996.28	2180.88	315.143	634.627	1385.55	12127.3	754.343	831.419	484.794	1375.99	741.867	513.013	9291.33	754.117	429.396	2266.04	3269.97	1358.21	425.083	499.715	406.826	115.611	233.589
GSM615745	0	219.849	770.894	2119.69	856.649	1160.5	942.667	1124.69	412.327	1559.74	339.323	1039.81	1049.31	14247.4	694.025	713.988	2407.29	1597.96	497.895	225.205	6714.27	1236.7	255.31	582.854	6992.12	2169.93	797.201	216.251	144.45	79.4771	12.0548
GSM615211	100	823.987	800.852	1649.93	2774.72	671.628	142.62	1190.27	346.113	1175.68	130.085	1550.44	1036.31	1188.6	263.533	398.856	265.745	2035.8	3141.08	1840.9	9414.83	665.228	1283.93	6714.27	10154.3	1153.08	1152.59	1769.67	476.614	8232.31	342.491

## Sheet: GSE39754_top30
Name	Score	LRRC67	ATF5	CPNE8	MSTO1	THAP1	SHC1	MGST3	GDAP2	RAB30	APH1A	BPY2	CCDC80	S100A6	AMPD1	CAPN2	BRP44	LSP1	LRRC3	FDPS	PAH	S100A10	OR52W1	BASP1	MMP10	EMP3	LOC100130093	XRCC6	INSL6	CETP	WNT4
GSM978591	100	7.9861	131.892	65.3407	281.475	130.196	1059.46	536.113	44.6982	477.976	823.328	13.9126	18.4798	308.432	91.9802	1426.32	265.791	306.876	78.4833	431.683	22.8277	2726.25	28.6303	689.846	18.2444	877.404	96.7203	608.666	8.24566	44.6297	143.729
GSM978654	0	6.69152	134.976	46.6218	626.852	112.386	977.743	433.944	144.23	552.716	507.526	14.4447	22.1594	187.916	452.593	974.934	312.922	443.668	78.7789	406.387	18.4907	1955.16	36.7256	505.219	16.9689	671.125	157.287	828.93	9.70627	43.7409	130.774
GSM978673	100	5.93779	501.308	28.8201	383.316	132.509	1322.39	567.773	117.061	583.027	696.813	13.1676	20.0567	504.066	99.4576	1515.86	328.112	468.538	169.519	481.035	19.6882	3689.44	47.0857	445.183	15.319	1049.78	90.8898	614.878	9.05578	44.1924	139.07
GSM978688	0	5.6024	125.098	51.4776	134.236	108.959	409.616	371.033	119.941	487.019	402.022	15.0308	20.3197	287.755	192.552	490.193	279.176	817.58	89.0207	271.602	23.4534	2941	47.5228	895.889	19.9151	867.197	97.1058	713.058	11.4553	61.157	221.586
GSM978712	100	5.6024	143.227	43.5467	260.86	118.106	456.846	197.925	79.4053	2044.12	354.409	13.964	41.4357	139.674	1929.09	708.125	234.394	867.197	64.9147	283.256	21.2543	786.635	56.3552	304.062	16.5607	367.264	114.625	733.176	11.9898	48.0406	147.82
GSM978582	0	6.85928	182.195	17.3049	178.14	55.2181	425.27	260.997	138.892	1507.96	334.3	14.9394	42.2477	216.513	595.743	286.236	145.433	908.084	57.5957	239.437	19.3207	380.504	61.6739	1268.03	18.0509	489.068	67.1032	584.741	9.23995	119.644	298.055
GSM978734	100	6.09348	157.231	23.9045	294.221	109.491	689.846	318.67	110.82	2624.91	387.833	16.0625	17.6704	187.989	283.587	858.985	196.213	519.739	75.7283	366.999	20.7811	2489.36	37.2599	184.922	19.4854	448.065	93.6183	761.473	11.6886	37.9819	176.675
GSM978661	0	6.21733	260.61	45.7148	228.801	104.13	401.436	190.413	112.532	489.605	296.227	13.1949	26.0716	236.583	355.834	886.355	193.523	522.967	57.309	264.189	20.7449	260.86	42.6037	312.01	15.0706	867.197	81.2253	774.126	10.3188	110.59	162.793
GSM978579	100	6.78534	174.795	39.3047	209.24	125.06	414.84	699.516	65.7042	280.294	1082.33	16.4033	20.3085	850.653	44.2426	886.355	609.446	192.999	72.0282	400.453	24.0317	4203.81	92.2787	249.697	17.5385	1378.9	137.289	995.314	13.3067	46.4805	159.605
GSM978706	0	6.21733	131.336	20.4193	172.107	97.6925	359.905	348.297	134.473	734.686	607.858	14.5411	32.2459	170.875	2326.83	284.511	196.371	609.446	70.357	308.584	20.2325	2108.92	45.7356	226.349	16.232	935.36	75.6253	790.003	11.7044	83.8562	299.281
GSM978645	100	5.6024	297.36	19.9389	133.199	94.126	306.356	352.708	141.84	1112.54	416.64	15.8379	23.3531	117.837	641.553	360.656	258.513	463.333	58.4709	282.831	19.7617	879.404	48.2016	516.195	21.5765	619.48	118.823	986.663	10.2975	61.3695	123.008
GSM978719	0	7.42594	117.061	19.5331	116.144	108.119	420.269	218.766	89.2556	1306.42	488.601	15.909	27.0928	142.709	368.434	155.475	174.625	799.092	86.6864	246.621	19.6767	854.594	46.6793	560.65	15.9583	545.661	76.5121	850.653	10.4237	157.723	250.966
GSM978595	100	5.93779	397.053	72.569	270.19	179.789	900.914	856.924	138.618	675.633	850.653	15.1085	18.4001	709.418	331.675	1137.51	473.909	329.326	83.2529	401.117	17.7888	7683.75	41.3676	519.117	17.364	1734.52	72.3912	495.392	9.97762	31.1377	114.862
GSM978572	0	7.61254	107.11	17.0331	152.87	103.227	347.393	193.375	197.507	1316.34	263.424	16.0742	28.0953	196.733	910.441	260.997	193.67	395.492	57.8637	234.698	19.4051	1525.04	50.4456	755.052	16.3906	541.139	92.1069	741.907	13.6573	58.39	204.574
GSM978620	100	6.09348	974.934	561.326	333.473	148.292	793.462	433.238	126.522	325.606	656.991	16.3428	20.8205	121.109	575.357	1800.31	303.548	347.159	72.7906	446.488	19.2614	2347.92	30.5968	156.361	15.8379	543.663	115.641	492.758	10.6759	37.2426	107.395
GSM978607	0	6.21733	151.115	55.5386	223.512	105.479	367.708	255.666	139.39	741.907	367.939	16.0517	23.8393	257.685	367.487	514.475	276.517	526.979	48.0406	388.133	20.1023	504.066	26.9804	273.612	17.1181	577.589	78.9913	927.161	12.4998	68.7667	183.604
GSM978623	100	6.09348	348.551	46.7173	269.68	145.576	518.025	421.255	59.6729	287.165	453.873	18.4798	21.5765	531.15	728.956	848.653	589.827	375.797	62.573	559.149	23.3784	3497.69	56.3552	412.544	19.0297	786.635	111.516	802.523	11.5424	42.7286	174.795
GSM978592	0	7.37362	307.231	63.5859	167.688	223.314	416.302	407.669	92.6309	606.935	399.508	15.3453	20.4433	250.269	1296.46	791.842	332.11	1125.87	60.9686	335.585	18.3785	3562.92	43.4604	250.734	17.8626	807.912	85.5553	821.287	9.84529	85.79	125.022
GSM978685	100	6.36057	276.096	96.1712	238.268	152.492	593.309	303.719	78.1368	761.473	541.139	15.043	22.1715	341.857	72.6185	817.58	269.943	465.07	81.5253	329.7	17.0546	2515.06	57.9394	155.267	16.3774	1186.31	75.7023	452.977	12.1113	48.8852	163.444
GSM978587	0	6.36057	161.537	37.5521	86.2527	185.599	340.266	361.905	190.121	1334.42	407.365	13.9881	78.8521	237.629	709.418	693.162	390.218	566.396	53.0083	266.9	16.8185	3835.7	26.2793	277.779	16.1009	869.175	59.0596	660.977	11.8643	74.2035	121.471
GSM978618	100	5.79339	114.976	15.1085	254.779	121.548	827.117	419.645	158.181	1539.42	354.409	14.717	39.3342	268.484	1365.81	493.307	264.981	743.417	78.7491	246.189	21.3571	871.073	54.1253	478.971	17.1027	233.313	95.9738	651.788	13.1832	43.1064	167.06
GSM978624	0	6.78534	108.119	14.069	92.0121	105.411	329.7	284.931	106.305	572.91	272.433	15.2405	22.1345	185.335	465.91	330.714	323.232	372.951	64.8456	235.728	18.7712	1141.93	26.4586	720.842	18.3428	472.972	71.936	1043.41	11.6258	42.1477	277.95
GSM978569	100	5.93779	658.902	57.6727	368.648	72.8374	858.985	591.52	108.89	769.45	706.895	16.7805	20.4193	204.654	316.794	1133.97	486.085	152.284	91.7456	416.971	19.4416	5171.09	37.0023	471.718	28.7793	960.16	170.761	486.567	12.4383	34.8957	128.224
GSM978640	0	6.09348	143.589	18.4798	162.854	99.4245	324.046	330.507	293.89	1439.91	315.101	14.9265	95.2263	185.873	500.177	441.292	225.018	489.605	90.0472	222.741	20.6636	2141.05	28.2702	1085.96	16.5062	668.986	75.827	656.991	11.3292	39.666	250.498
GSM978617	100	6.85928	141.514	37.4059	204.574	124.901	336.203	163.633	189.76	1475.72	237.629	15.6064	30.5115	139.153	490.691	272.144	114.299	761.473	58.917	208.381	21.5409	523.496	64.7099	600.094	19.4963	444.045	94.264	627.866	13.7887	64.8456	180.128
GSM978590	0	6.21733	688.562	15.2546	272.144	106.305	450.101	858.985	97.2655	719.6	442.02	14.3908	105.625	368.896	262.552	541.139	969.512	531.15	66.5101	254.247	18.571	2253.27	47.4287	378.221	16.3906	922.354	115.082	966.284	11.7363	45.194	152.594
GSM978663	100	7.01449	455.171	125.529	231.52	76.4602	426.387	553.485	83.1591	369.917	449.221	18.9593	18.1381	320.195	140.931	704.215	213.85	234.905	94.5374	330.882	24.7867	1339.27	47.256	278.215	19.7751	873.115	94.6581	658.902	13.1832	49.9966	141.84
GSM978698	0	6.78534	510.461	17.4261	285.392	107.912	675.633	384.413	72.1212	963.086	621.995	19.7133	25.7383	240.06	291.104	484.187	233.133	1029.5	106.938	255.776	18.6879	2759.67	71.3584	778.447	24.1137	660.977	132.588	758.287	11.2224	45.9275	202.096
GSM978710	100	6.36057	304.216	96.3393	310.598	179.51	637.469	315.101	87.1242	497.063	590.706	15.319	18.3428	349.251	1225.25	658.019	309.359	521.742	57.7572	472.141	18.5812	1982.97	87.7264	244.004	16.6799	815.376	164.295	770.948	11.1199	48.0921	159.893
GSM978707	0	6.78534	146.209	23.8393	276.377	79.3772	432.852	205.462	202.012	758.287	240.396	13.8738	36.5062	156.261	362.397	1120.92	235.52	291.273	60.2394	279.319	19.5331	500.177	68.8549	228.801	18.1964	606.13	63.3212	557.079	9.29127	43.8768	187.408
GSM978614	100	5.34107	342.321	20.7003	222.843	126.02	412.243	232.734	78.4003	856.924	293.715	18.1964	27.1057	149.814	190.544	684.935	172.169	875.34	76.6582	298.653	19.7347	1279.77	68.9946	1328.13	19.9978	419.645	97.0402	687.325	11.783	43.9796	160.713
GSM978619	0	7.7817	120.718	20.7003	498.074	124.731	612.06	255.052	75.2466	327.732	518.025	15.2281	24.7721	484.651	429.752	788.279	377.159	446.488	63.1416	895.889	17.0442	2075.69	52.211	272.558	17.4654	481.035	85.6766	825.112	14.3908	37.5034	133.468
GSM978633	100	6.09348	242.745	38.6934	249.453	77.3769	574.575	334.3	67.919	474.351	438.903	15.3834	38.7108	233.502	133.02	577.589	313.464	737.489	49.285	360.915	19.6305	1813.57	61.7556	325.193	16.2596	594.918	71.8187	630.782	13.5822	90.0472	186.483
GSM978577	0	7.65543	131.021	20.5706	132.024	85.4392	258.758	228.292	109.317	1507.96	324.388	15.7608	26.7656	190.94	642.577	314.767	152.177	1097.52	54.2212	226.349	19.4642	398.902	43.4083	1353.01	18.2197	473.372	74.1766	759.816	17.889	52.1357	437.448
GSM978671	100	6.78534	211.992	16.6521	163.633	80.3178	675.633	405.107	105.512	410.984	610.313	12.95	28.8201	298.963	111.77	647.945	433.557	311.507	86.0997	362.63	21.804	2941	46.0373	478.971	16.4296	596.548	63.2963	579.809	12.138	55.7346	142.656
GSM978597	0	6.9393	108.233	19.2991	112.123	124.151	337.51	233.804	178.625	734.686	276.791	16.9825	23.9545	133.653	43.5799	287.902	196.662	736.162	70.1144	327.732	21.1061	562.068	29.1745	287.165	31.6881	1316.34	58.1791	705.552	11.4903	49.5646	122.362
GSM978690	100	8.53659	237.512	24.1137	226.937	110.021	555.556	577.589	105.274	1093.42	567.773	19.0887	27.4314	341.162	607.858	802.523	249.576	1082.33	80.1275	267.144	20.1491	6809.3	41.1538	1215.45	21.9508	1296.46	75.827	930.079	15.2169	78.1879	175.182
GSM978686	0	7.7817	449.682	49.9762	115.875	111.846	349.251	271.862	87.3488	927.161	425.62	15.4175	20.4885	184.147	317.363	446.056	339.862	875.34	56.455	277.642	20.7949	2284.27	54.724	357.963	21.1301	666.665	107.806	692.088	14.5819	247.301	165.866
GSM978581	100	6.09348	130.457	25.8545	223.418	129.145	392.452	239.234	61.9945	306.051	405.107	17.4795	21.8289	291.104	811.67	305.425	228.015	610.313	75.5181	438.179	17.5274	795.436	30.5392	254.521	19.7244	943.475	198.063	749.022	11.8161	63.2062	326.943
GSM978668	0	6.21733	143.88	22.8822	146.364	117.531	365.274	268.902	112.908	1432.83	313.839	14.172	26.033	135.017	1778.01	431.322	233.133	1200.04	70.1597	252.841	17.9138	601.852	23.0724	1392.04	17.4654	434.37	60.2015	567.041	12.7628	54.0453	283.587
GSM978638	100	6.9393	267.277	15.0831	182.521	126.02	402.022	448.065	87.2065	620.265	498.578	15.2935	26.5254	357.46	31.3359	660.977	353.465	537.331	47.6026	230.075	22.3035	6490.15	28.3673	227.047	17.4522	1005.12	104.13	759.816	11.783	54.9233	116.414
GSM978665	0	6.21733	362.882	26.7084	172.233	99.0268	345.016	208.381	167.254	1195.78	371.822	15.0952	44.1924	152.87	274.198	483.66	187.045	1025.44	65.7871	217.746	17.3279	2571.16	35.4083	777.055	17.3997	509.35	99.4245	715.83	11.2591	71.7649	190.191
GSM978570	100	7.01449	130.067	150.097	227.256	234.801	367.939	879.404	116.062	209.857	656.991	13.3638	23.5837	737.489	29.6205	799.092	421.255	244.695	68.9495	373.216	15.0831	4935.56	17.4261	372.951	31.1665	1190.61	96.2742	442.02	14.7314	39.1775	107.776
GSM978575	0	6.78534	235.728	14.2768	161.477	108.332	374.192	184.078	314.4	2694.93	294.966	14.5544	19.9389	138.618	454.357	256.484	207.07	633.673	71.1282	186	19.8807	1153.48	56.5178	304.561	16.8451	577.589	89.3082	930.079	10.7745	47.1057	224.412
GSM978589	100	6.58702	711.711	50.6161	196.891	158.234	689.846	555.556	91.8693	412.544	527.606	16.4033	20.2325	285.954	452.593	802.523	256.352	710.698	134.278	322.25	21.6824	5545	39.0601	451.385	19.4514	1176.99	83.1885	696.813	10.834	53.4618	195.236
GSM978701	0	6.4661	145.526	34.9252	235.728	67.4401	397.366	288.513	114.181	764.736	723.63	15.1361	25.5703	139.3	59.7095	488.601	213.393	495.392	53.7614	301.548	19.4514	3759.45	31.3508	830.783	21.2543	744.628	109.532	871.073	12.3644	43.1064	158.451
GSM978625	100	7.08627	335.144	197.279	195.236	155.267	741.907	395.129	133.423	436.639	686.005	15.9452	21.9264	403.584	254.122	966.284	361.414	743.417	72.8374	261.114	20.6753	5698.11	52.7166	365.988	18.8914	1171.53	54.724	611.232	10.6759	58.3479	115.763
GSM978713	0	5.93779	314.939	46.9369	178.625	93.4644	838.69	473.372	129.187	423.085	516.195	15.1212	19.819	287.165	364.221	1120.92	246.516	359.674	67.4191	256.352	18.4907	1860.12	53.287	392.452	16.0625	895.889	63.8757	764.736	13.7486	72.6185	149.61
GSM978634	100	5.79339	479.931	152.064	265.94	122.055	387.565	327.519	84.7804	1093.42	411.916	17.4654	28.8788	205.07	438.179	340.266	303.075	795.436	91.6207	312.736	20.1146	1919.8	25.8174	671.125	21.2543	717.115	85.0904	706.895	14.4861	46.4972	114.862
GSM978678	0	6.4661	169.819	30.8542	119.941	78.4293	425.62	456.413	138.425	1171.53	329.128	13.8872	83.9608	219.591	490.691	402.983	189.695	689.846	39.1288	230.493	20.1146	1220.76	26.3192	616.625	13.388	342.321	55.2984	930.079	9.36329	81.0401	143.729
GSM978718	100	7.31739	598.2	56.6139	263.573	123.745	623.943	278.215	94.9497	271.991	482.583	14.0925	20.3584	204.328	524.105	1105.07	402.022	698.331	89.4861	471.226	21.1915	1129.61	56.7123	372.363	17.4261	644.653	149.009	726.19	10.1972	43.7209	104.985
GSM978704	0	6.58702	133.289	14.4583	157.502	94.5374	321.273	200.841	195.174	758.287	293.541	17.802	74.8981	301.224	283.256	352.708	102.046	643.628	63.9852	176.543	21.0555	2303.89	44.6297	319.414	18.4341	714.447	115.518	444.045	14.212	53.5183	258.869
GSM978683	100	5.6024	102.755	13.8588	185.731	78.4553	393.364	258.994	107.287	1500.16	391.81	14.4583	20.7697	208.04	571.368	554.925	347.393	989.684	55.9311	236.691	20.7573	2901.16	59.3302	457.269	17.364	544.961	102.288	719.6	12.9779	42.0104	144.13
GSM978602	0	7.74001	375.797	114.335	240.06	138.028	334.091	177.671	99.3541	769.45	489.605	17.6595	28.4426	300.428	276.096	576.838	424.9	494.859	98.329	428.976	19.6655	1606.36	28.5483	280.01	19.2991	445.183	109.905	625.893	10.7556	40.3581	160.763
GSM978659	100	5.93779	656.991	107.776	238.613	126.652	701.801	488.128	79.0186	597.232	537.331	14.705	21.9767	370.212	744.628	1406.56	298.811	692.088	85.2935	356.297	19.6655	6809.3	43.0728	223.512	18.4798	1125.87	118.143	626.852	11.4734	40.404	141.023
GSM978703	0	6.09348	284.806	47.0857	309.161	138.473	1257.94	549.466	145.225	536.113	534.321	15.7096	26.4852	222.16	919.73	799.092	430.498	877.404	114.668	484.187	20.297	3907.86	43.8919	364.762	17.2531	722.154	96.7203	998.618	10.4237	44.0862	146.951
GSM978732	100	5.6024	130.725	15.2043	162.667	112.532	456.413	287.755	96.564	456.846	463.755	16.6521	21.0072	303.548	846.588	438.483	252.949	891.374	59.8244	252.243	20.0329	2269.04	61.9111	479.931	19.4179	681.254	110.455	932.703	15.4064	55.0582	144.37
GSM978679	0	6.36057	174.681	28.5618	134.278	56.7322	389.318	367.264	105.479	383.316	521.742	14.7959	21.7068	281.197	370.513	1176.99	181.023	531.789	89.7248	218.766	19.7347	2091.28	31.3045	460.719	15.9701	848.653	92.8075	663.304	12.5742	41.3342	143.682
GSM978613	100	7.01449	194.634	14.4447	182.195	107.395	352.512	130.457	227.663	2489.36	359.674	13.8021	20.2325	125.939	938.451	323.631	231.403	935.36	66.393	234.394	19.7133	1117.28	48.9036	209.24	15.3834	490.691	74.2035	672.209	9.23995	37.5034	195.846
GSM978641	0	6.4661	216.072	51.125	252.733	82.5007	589.827	589.04	200.922	701.801	627.866	12.95	41.5932	389.962	400.791	1008.55	438.903	170.573	71.9594	431.683	18.444	3218.5	20.2325	283.111	18.2444	879.404	111.405	861.116	13.4033	53.3832	105.337
GSM978584	100	5.93779	573.764	64.4501	642.577	74.7205	1446.48	508.16	67.2418	187.196	592.447	17.2287	21.2167	531.789	238.843	1257.94	255.426	819.36	66.5101	432.078	19.9389	2759.67	33.3517	423.429	19.14	854.594	133.608	705.552	14.8467	64.2941	171
GSM978670	0	6.78534	104.985	19.6767	172.797	79.5376	429.752	254.652	174.988	530.463	337.51	15.2683	37.5678	234.294	1001.96	428.586	196.442	753.566	58.1584	215.012	19.4051	344.367	22.1715	659.968	16.0229	194.408	87.8159	793.462	13.461	234.801	187.045
GSM978674	100	5.93779	134.383	60.2394	200.388	160.88	440.584	365.988	66.4849	502.431	625.893	15.5793	19.4416	346.195	56.1762	1059.46	404.848	733.176	96.3393	294.669	21.552	4852.4	53.0505	235.52	22.2352	1871.35	154.93	725.035	11.8773	43.2374	155.881
GSM978714	0	5.34107	546.922	62.2025	413.213	138.152	1186.31	433.238	82.8005	287.462	646.84	13.9881	19.4305	418.975	854.594	1200.04	284.931	775.476	60.4102	399.797	21.3097	2058.29	43.9302	368.184	17.9891	1089.81	90.7971	389.962	12.2277	48.658	193.145
GSM978660	100	5.6024	272.558	160.48	308.759	113.028	416.302	312.01	112.386	828.93	412.544	15.3453	16.2845	145.969	357.46	734.686	425.27	245.072	96.6892	436.237	17.2287	1153.48	36.216	195.536	18.3055	777.055	125.861	516.195	11.8324	42.3188	92.4776
GSM978653	0	6.21733	440.237	256.823	199.379	113.183	288.203	264.059	186.828	701.801	408.638	14.8087	20.3955	105.55	184.5	1671	269.68	185.873	73.0799	291.578	19.0533	725.035	50.4274	139.3	18.2444	704.215	90.3752	817.58	12.0354	38.0332	99.69
GSM978723	100	6.21733	676.748	215.537	295.787	126.308	758.287	276.791	69.7594	365.274	499.095	14.7448	18.2925	182.666	98.8192	912.858	234.496	409.973	81.6085	329.326	23.8634	2303.89	39.2897	288.513	16.4831	900.914	83.8808	867.197	12.7344	50.0503	121.59
GSM978632	0	7.08627	369.696	23.915	172.169	64.7761	411.549	222.454	75.8047	1322.39	322.427	14.6374	43.0908	133.289	173.559	548.816	117.021	1413.33	70.1144	187.045	18.1964	2284.27	27.2206	1339.27	15.8379	677.812	65.7871	690.962	14.198	147.168	209.949
GSM978725	100	6.09348	332.29	70.1597	184.5	176.076	895.889	479.931	84.5271	469.873	407.015	16.4937	27.2074	212.081	240.487	682.462	342.321	1507.96	82.2499	344.367	21.2875	1692.73	54.006	298.055	15.4064	953.945	81.1448	730.568	14.9661	51.1842	125.133
GSM978574	0	5.79339	157.45	65.6816	238.166	126.61	427.206	161.593	23.9929	668.986	766.264	15.1361	16.1797	107.395	260.131	390.218	392.717	153.329	54.7824	320.525	21.1672	813.561	20.6173	623.027	18.1016	150.416	81.5545	1580.23	9.56368	30.3745	104.201
GSM978615	100	6.85928	157.12	51.0642	219.423	106.196	340.496	250.388	180.882	1766.54	377.671	18.9838	158.341	126.349	856.924	147.214	348.076	472.972	76.9514	271.991	18.4001	455.929	56.7514	264.85	18.6285	362.152	86.2005	854.594	12.138	38.806	120.32
GSM978689	0	5.79339	153.379	17.4522	210.188	112.203	497.594	488.128	53.8618	522.967	539.267	15.2804	49.619	199.614	318.883	951.329	376.389	408.984	82.1724	452.593	18.808	4118.81	32.0854	306.876	18.5233	2029.37	118.823	875.34	11.6403	66.8559	145.627
GSM978573	100	5.6024	149.07	28.9396	121.942	119.198	321.469	262.697	166.213	557.079	338.552	18.4907	22.8689	283.892	510.461	836.525	365.742	398.292	62.1545	307.046	20.6512	1291.38	47.7138	649.93	18.6391	195.536	62.9653	900.914	12.5899	35.3773	249.576
GSM978583	0	6.85928	192.843	35.5072	227.851	71.4089	498.578	532.933	108.154	486.085	640.554	17.952	24.8511	369.917	462.542	681.254	302.587	1089.81	74.004	425.27	18.9718	576.838	30.39	625.893	17.5527	414.177	69.4252	951.329	9.31618	178.503	170.82
GSM978585	100	5.6024	372.097	103.989	134.797	160.652	463.755	278.921	87.9894	821.287	848.653	17.5527	26.4852	243.082	197.991	1166.95	312.736	525.845	140.392	373.216	21.988	4452.83	51.3	236.472	17.9379	1225.25	83.9882	948.575	13.2222	53.5994	124.468
GSM978727	0	6.21733	132.378	16.6281	169.698	113.773	384.413	154.484	115.281	869.175	287.165	17.3171	19.5225	171.988	228.292	350.189	157.007	986.663	81.4695	240.68	22.8689	568.558	39.666	364.518	17.2787	466.776	65.6396	650.835	13.0332	78.8521	172.169
GSM978694	100	5.34107	93.2753	52.6351	223.803	122.141	551.415	268.214	83.7307	319.219	730.568	15.4859	23.0362	278.504	144.612	1982.97	307.046	310.433	109.317	366.484	19.7751	5851.13	48.8655	327.133	19.9501	1066.98	85.964	637.469	13.5677	36.0757	121.305
GSM978568	0	6.21733	278.358	14.8196	177.671	89.8137	354.656	109.986	61.4107	1056.41	353.2	13.6183	31.6551	99.196	418.339	1101.05	171.988	832.934	69.4252	233.907	21.4817	673.319	39.8226	223.418	20.297	325.991	76.9514	763.158	12.2277	44.4305	135.066
GSM978722	100	5.6024	723.63	16.0878	230.981	79.5105	534.879	289.603	56.7322	193.145	331.079	18.1133	18.5812	160.652	254.386	1074.35	134.278	1053.03	116.939	271.602	23.7329	463.333	38.5635	714.447	17.3391	1158.01	125.899	802.523	13.0877	41.3033	179.725
GSM978684	0	7.01449	158.289	17.6011	129.101	67.2607	457.675	114.745	149.768	674.414	477.976	16.0517	26.3192	201.3	621.995	418.339	122.568	1597.19	73.3689	190.333	23.1589	641.553	38.7108	253.859	20.0567	360.161	110.164	811.67	13.8872	47.3342	221.677
GSM978664	100	6.09348	948.575	125.35	240.06	108.015	424.547	358.695	102.154	827.117	371.822	13.8168	21.912	144.563	234.905	354.918	279.319	261.114	60.0761	290.648	20.7117	664.423	48.6761	234.197	16.5483	517.452	95.0096	815.376	13.1141	40.603	123.534
GSM978651	0	7.25851	148.188	19.7973	163.998	87.0613	1066.98	214.4	73.1783	770.948	411.549	14.4984	23.8634	148.754	600.94	247.42	172.493	912.858	75.7555	280.592	18.1495	1225.25	58.6434	606.13	16.4831	303.719	101.033	764.736	10.7556	38.8235	169.109
GSM978735	100	5.6024	728.956	162.97	299.281	123.661	636.599	513.863	86.2259	938.451	656.991	15.734	22.3035	496.446	1230.56	895.889	381.321	404.509	100.647	332.11	20.0567	6490.15	40.6202	531.15	18.6176	1800.31	140.349	582.158	14.251	46.8607	117.231
GSM978600	0	7.31739	164.564	16.0742	124.815	141.694	266.9	273.491	224.412	1547.57	290.792	14.0166	22.6319	89.4288	461.183	314.01	307.406	2594.78	61.7142	213.85	19.1645	245.072	53.6753	1661.18	17.5757	331.869	86.0997	755.052	11.1354	37.5521	272.433
GSM978609	100	5.79339	169.765	110.998	189.898	89.6399	384.699	235.202	72.2705	805.955	405.765	15.0831	41.8044	224.732	284.042	1166.95	245.497	649.93	52.4797	284.661	18.7603	1291.38	45.3066	475.356	17.1926	587.227	67.5255	815.376	11.799	99.5224	157.723
GSM978720	0	7.65543	109.986	210.437	223.132	134.099	416.971	223.314	93.2429	409.973	360.161	14.6374	17.5527	181.582	14.5669	298.369	270.19	598.2	57.7572	643.628	19.6421	2234.02	38.5635	109.241	19.065	1063.35	66.9872	1398.88	10.7949	32.7659	88.5142
GSM978700	100	5.93779	105.883	25.8974	268.338	104.13	447.639	844.662	81.0401	236.691	755.052	15.0952	15.9452	414.177	15.6847	791.842	368.896	227.94	67.7794	366.253	21.0692	1215.45	22.4772	154.93	18.2444	1316.34	102.016	677.812	10.6951	44.5137	123.949
GSM978646	0	6.78534	149.266	17.8271	174.625	87.2632	493.822	222.561	82.9065	1597.19	341.613	13.461	24.6332	157.778	502.948	185.191	247.42	1571.94	31.5307	216.513	19.474	680.249	76.3425	752.05	16.7165	467.651	86.4208	704.215	10.1786	199.463	214.04
GSM978728	100	5.79339	246.068	47.0323	244.265	144.871	709.418	600.94	132.192	518.025	642.577	15.525	21.988	320.347	225.3	715.83	320.195	257.21	82.6062	328.5	19.8914	2464.13	53.1072	299.935	17.5527	772.538	112.648	611.232	12.95	57.3972	142.243
GSM978631	0	6.09348	206.179	21.1301	107.042	66.3697	329.128	204.654	144.423	998.618	346.878	15.3834	24.2675	192.999	105.625	466.776	239.768	728.956	70.2035	210.524	20.5473	1093.42	38.9927	817.58	25.6545	946.042	93.8965	656.991	13.8872	92.2787	145.918
GSM978598	100	6.36057	286.236	64.318	173.822	88.5142	419.969	221.12	235.631	583.87	377.949	15.0561	29.6205	187.62	119.364	334.935	276.377	777.055	85.4392	221.474	22.4891	1825.75	42.3904	586.405	18.9473	356.059	97.2944	462.925	13.3067	43.5262	175.432
GSM978606	0	6.09348	132.509	16.2845	125.788	123.446	278.504	126.919	137.046	1036.94	572.91	14.3505	19.6993	79.18	115.011	354.656	235.631	1162.66	58.8744	262.552	18.0157	4278	30.4051	455.929	15.9583	528.212	76.0349	1420	9.7486	42.7802	120.206
GSM978709	100	6.85928	272.144	23.4396	115.241	113.298	451.757	154.213	48.7118	245.832	432.078	16.5333	19.8914	227.558	59.3698	423.784	200.462	684.935	72.4597	248.115	21.3811	922.354	69.1073	186.343	20.1985	263.825	87.7558	1036.94	12.9928	44.6796	186.56
GSM978650	0	6.4661	510.461	73.3185	295.306	119.023	589.827	384.167	100.039	634.706	542.38	14.991	22.097	317.546	471.718	1043.41	269.68	621.995	81.7045	381.93	23.0956	6490.15	41.8818	472.972	17.364	785.107	67.9859	482.098	11.9288	52.3073	175.239
GSM978711	100	8.03173	312.922	54.337	279.6	125.098	1029.5	349.251	134.881	589.04	284.511	17.0781	33.1395	456.413	250.388	656.991	379.047	1210.6	75.6253	249.453	22.5805	836.525	32.3062	370.513	17.8487	658.019	74.7444	583.87	9.63443	42.5109	153.532
GSM978667	0	7.20271	183.731	55.6964	129.061	103.602	334.091	264.85	116.977	1955.16	286.714	14.7583	42.0454	197.279	459.865	331.261	133.199	819.36	69.7842	196.662	23.7852	647.945	40.2729	221.12	21.5289	179.725	44.0319	713.058	9.934	66.4849	303.214
GSM978708	100	5.93779	139.3	81.2253	202.012	118.781	439.899	428.586	117.021	344.367	437.804	15.4859	28.2844	364.518	321.273	863.443	476.497	338.996	44.4793	460.719	19.8914	2269.04	38.3406	268.628	16.3064	734.686	85.5553	827.117	12.0661	61.9305	133.289
GSM978726	0	7.7817	452.593	79.0186	272.952	116.181	565.053	292.069	103.124	578.391	608.666	13.5548	23.8909	236.988	376.389	1240.51	268.772	341.364	62.1545	366.484	27.9919	1200.04	35.6167	319.817	15.319	579.136	61.9305	681.254	10.9939	38.9261	140.881
GSM978616	100	5.79339	248.343	19.7347	148.34	101.761	506.87	275.208	95.7252	673.319	298.055	14.8196	34.9521	162.906	275.069	562.068	159.489	640.554	58.703	222.454	18.2671	875.34	36.1525	205.241	18.1133	871.073	72.5044	943.475	10.7745	49.1606	137.791
GSM978608	0	7.74001	133.515	15.2804	170.636	154.874	364.518	265.233	172.493	1982.97	344.367	15.7478	34.1382	206.538	492.758	567.773	158.634	689.846	107.912	187.478	20.4086	1714.98	30.8374	422.336	17.2406	1129.61	65.7229	710.698	11.783	42.3361	269.943
GSM978621	100	5.79339	126.747	64.3854	84.0149	113.218	367.708	296.227	84.3873	342.104	363.62	17.5879	17.7151	187.273	32.4584	378.221	400.141	516.195	78.5563	389.014	22.248	998.618	33.0643	277.779	103.784	817.58	66.7438	819.36	11.9288	33.3517	109.28
GSM978733	0	6.09348	175.365	31.488	166.394	108.154	495.962	465.07	125.259	963.086	523.496	15.2043	29.2879	130.499	488.128	777.055	336.435	637.469	59.3105	355.157	15.8493	1860.12	47.7138	480.513	16.3539	767.774	72.2442	836.525	13.8458	265.233	106.97
GSM978658	100	5.93779	294.056	17.6817	158.932	128.324	424.163	208.911	106.084	821.287	385.879	16.1404	32.8516	124.271	448.435	472.141	152.594	195.174	89.1072	261.373	21.1915	756.757	43.2672	266.766	20.1023	451.385	74.8712	653.938	12.559	102.855	193.452
GSM978692	0	6.21733	136.523	44.0862	150.509	110.381	276.791	174.197	174.734	1085.96	228.801	15.9452	31.8661	101.359	1141.93	427.9	231.081	722.154	66.1882	263.825	19.8807	569.912	25.1223	881.64	17.1673	629.727	103.266	825.112	11.6258	65.3639	128.654
GSM978593	100	7.01449	672.209	111.234	156.831	145.833	346.878	380.504	110.695	809.822	437.804	15.305	20.1146	151.019	208.04	568.558	275.069	195.993	94.5053	282.097	15.4458	2347.92	47.0323	249.085	21.2763	412.243	88.5492	628.801	13.8316	42.2477	146.209
GSM978669	0	6.69152	199.541	70.6903	212.081	120.282	409.616	199.307	128.577	1426.32	434.68	15.4458	19.9027	109.986	266.367	389.648	238.735	2303.89	49.619	273.491	18.6285	612.06	38.5134	403.289	19.1022	309.161	90.673	919.73	11.576	63.7852	136.024
GSM978610	100	6.36057	700.711	14.3253	172.925	78.4833	574.575	218.853	34.1854	469.873	348.076	15.177	24.9715	191.599	135.64	297.192	119.441	840.808	81.3947	192.999	23.7733	777.055	65.2107	927.161	19.8701	342.553	112.833	617.646	16.4296	40.901	234.089
GSM978672	0	6.21733	88.051	17.364	163.876	91.7107	440.584	205.462	133.242	684.935	498.074	14.7314	27.5604	196.595	960.16	582.158	275.208	804.354	95.6274	370.212	17.5274	1453.61	26.9379	256.714	15.8379	652.82	81.8132	898.278	9.08302	51.5983	148.862
GSM978604	100	6.4661	319.817	174.378	389.014	134.881	580.517	479.931	98.3953	1012.12	647.945	15.7219	24.5146	342.321	248.343	1166.95	463.755	504.65	53.1652	387.565	20.9811	3321.75	54.0659	248.659	23.6982	656.991	88.2289	763.158	14.9394	44.4948	171.443
GSM978642	0	7.20271	93.5784	29.2024	159.489	90.9537	532.339	502.431	108.191	465.91	385.879	14.2241	28.7477	343.025	1101.05	600.094	369.175	946.042	51.3997	273.092	17.5385	2075.69	52.1357	631.848	18.3428	523.496	82.636	989.684	11.1199	91.5347	125.658
GSM978682	100	6.36057	255.874	17.8758	162.732	90.673	417.669	277.95	146.849	715.83	419.645	14.1592	20.0784	242.537	883.986	761.473	247.884	502.948	82.636	309.7	18.4223	1137.51	54.8416	259.108	17.2287	659.968	87.5876	664.423	12.9341	43.4941	190.94
GSM978691	0	6.9393	107.848	14.2357	249.697	108.262	455.929	245.195	199.764	1117.28	376.079	14.172	29.592	86.4742	543.1	785.107	239.768	452.192	75.1232	316.794	18.83	524.105	49.9416	409.616	19.6305	523.496	86.8649	700.711	12.4383	52.8181	106.378
GSM978696	100	6.69152	151.757	19.0887	186.98	82.3371	370.212	201.93	88.6298	2044.12	348.766	14.172	30.3023	281.643	123.872	528.771	169.582	1225.25	86.3933	176.609	18.9952	2515.06	47.5036	1644.25	26.0716	1108.9	129.973	677.812	13.0612	76.4857	165.739
GSM978576	0	6.21733	236.988	17.6922	207.579	121.98	594.918	418.01	108.89	3689.44	338.14	15.5537	41.0553	179.725	938.451	444.788	188.537	912.858	79.2369	259.74	21.506	1571.94	47.6418	736.162	17.3391	527.606	121.942	852.558	12.0354	37.3877	165.102
GSM978655	100	5.93779	522.303	42.1778	334.935	153.428	1015.84	692.088	105.019	504.066	667.682	16.1009	17.8271	306.051	472.141	1252.76	357.207	402.022	123.404	441.292	21.6305	4203.81	48.8239	442.837	18.0509	1022.16	117.911	709.418	12.0511	49.7288	102.717
GSM978681	0	6.9393	124.644	63.3212	174.197	106.484	308.105	201.45	97.3224	1149.54	319.414	17.0085	20.4193	212.8	408.638	680.249	192.036	543.1	70.4294	265.383	18.83	579.809	46.4972	258.869	17.4133	440.951	57.552	667.682	11.104	48.0921	180.19
GSM978695	100	6.4661	117.061	43.6701	225.867	126.568	301.369	228.989	233.313	838.69	416.971	14.9661	21.5885	102.183	188.881	168.933	371.551	479.44	55.3931	330.101	18.5131	1372.64	62.0148	121.816	19.9978	372.667	75.5181	1446.48	13.1409	37.1171	213.228
GSM978588	0	6.58702	167.188	17.3766	161.006	93.7084	372.667	301.712	105.55	927.161	319.625	14.7314	34.0004	350.871	1310.95	867.197	316.067	912.858	80.8279	214.747	20.4193	1500.16	36.5371	815.376	18.0509	440.584	125.612	905.284	12.1668	54.006	184.852
GSM978643	100	6.36057	214.04	26.0716	234.905	186.828	480.513	485.67	155.424	539.267	375.322	15.1361	19.4416	214.642	1432.83	656.043	413.571	538.002	67.4807	450.957	19.9151	2213.74	34.1707	164.052	21.3305	520.377	123.83	1145.61	14.0023	38.5635	101.796
GSM978656	0	6.36057	97.3889	33.0179	181.377	97.5747	403.584	514.475	154.638	836.525	239.149	13.3067	40.5698	172.555	1291.38	358.22	347.393	941.185	70.0679	230.771	18.0759	1301.61	38.9612	627.866	16.2596	299.281	79.3488	802.523	11.5919	102.351	168.873
GSM978628	100	7.69629	195.684	22.4891	105.411	61.9701	355.386	165.222	143.932	1063.35	227.851	15.9342	60.3251	173.428	203.046	425.62	206.8	804.354	76.8375	197.925	18.1016	825.112	24.32	591.52	18.663	682.462	92.6877	489.605	11.5068	276.517	164.505
GSM978644	0	6.85928	560.65	13.7486	169.642	139.39	474.351	401.117	114.4	701.801	514.475	14.7827	21.2167	253.285	508.16	417.669	325.606	184.922	49.8054	353.2	17.3049	2759.67	35.2402	226.838	18.9838	1158.01	130.239	893.537	9.26453	38.6267	146.951
GSM978675	100	7.69629	608.666	51.6393	196.524	113.497	374.073	361.905	98.4672	326.392	486.567	14.8597	30.8221	231.188	66.0967	1500.16	155.267	186.902	79.5657	204.251	28.6744	1322.39	47.9511	288.038	18.7712	1220.76	96.7203	700.711	14.0295	38.5792	121.071
GSM978724	0	6.09348	147.168	14.6625	199.058	104.237	778.447	101.565	43.4753	166.509	358.926	14.7827	20.8807	221.779	386.449	1515.86	155.378	863.443	84.8351	340.266	19.6993	943.475	42.2118	645.733	17.5642	329.7	114.4	924.626	12.6189	46.9781	169.232

## Sheet: GSE41998_top30
Name	Score	CCL15	LOC440434	CD244	UGT1A1	ATP5E	SDAD1	GSC2	SLC35D2	CWC25	ACTL6B	ZNF493	EIF5A	GFI1B	FAM184A	PSMB6	MMP28	TACR2	DUSP5	ATG101	PLA2G3	CST6	STX4	C1orf105	OR1F2P	MFSD5	DGKG	MYOZ2	CYLC1	SUZ12	NTSR1
GSM1030275	100	34.2077	427.449	26.0296	18.3212	5909.77	78.164	9.3384	76.8091	215.949	15.5245	18.0066	377.526	12.9613	40.7164	851.194	12.8439	18.0432	185.756	119.029	13.2474	37.3656	314.951	11.3055	16.5531	133.18	9.34926	9.65209	12.0524	669.487	30.2838
GSM1030320	0	9.55719	196.408	19.7275	18.7573	5248.79	237.915	8.30841	112.978	109.529	15.7032	29.2741	568.691	11.8045	25.7354	1032.89	14.9675	19.355	260.082	291.919	20.0954	89.1163	445.341	11.7947	20.035	161.022	11.2985	10.1116	11.8772	382.145	33.6639
GSM1030319	100	10.3739	344.565	26.4874	18.0823	6377.7	102.479	8.54754	123.594	123.784	14.9521	50.0905	352.374	9.70782	37.6676	786.814	13.7861	25.4237	84.2584	232.086	18.912	52.4993	376.642	12.1581	19.1092	192.456	9.23743	8.87112	12.8248	309.452	35.3169
GSM1030309	0	9.63427	134.082	22.1801	32.5314	4871.76	188.092	9.33226	153.967	86.9899	15.4977	23.3832	464.067	12.587	28.6643	1130.13	20.8244	21.692	198.843	339.266	26.584	298.008	506.162	12.8218	16.6547	230.378	13.5933	9.27868	11.9476	302.443	34.0052
GSM1030350	100	8.60381	949.135	29.0942	17.1432	6856.73	111.612	9.16182	90.5038	510.44	14.1498	22.3506	391.032	12.7776	35.5343	694.178	17.2528	20.4701	138.112	234.909	14.8349	132.694	385.467	12.2836	14.3506	150.989	10.9522	9.62128	13.2659	916.656	47.4493
GSM1030347	0	10.0761	239.897	18.7717	17.3161	4480.26	70.4946	8.6498	120.65	87.4174	16.8229	41.0543	507.49	11.4746	68.1708	967.099	15.3396	20.3751	120.157	279.448	18.4774	31.5421	466.69	50.4562	18.0984	214.603	13.5585	8.43063	11.5438	289.328	36.5465
GSM1030243	100	9.75588	251.195	29.5709	17.4163	5429.41	111.482	8.77902	116.959	124.187	13.2171	14.6226	276.098	12.6151	33.1191	577.479	20.8803	22.2676	105.641	174.824	16.2068	54.8277	465.433	11.7843	15.4112	206.074	11.6184	9.47737	11.7692	367.746	33.9378
GSM1030269	0	9.75776	210.902	23.1085	17.6686	4606.95	145.177	8.99501	151.45	72.8808	16.5018	27.2064	339.941	11.8208	88.6168	802.449	22.7141	15.1008	502.908	365.653	15.7649	36.0763	236.969	10.8879	18.2087	221.34	9.90947	9.034	12.167	237.87	34.1116
GSM1030301	100	10.4745	309.33	26.8863	17.6957	4832.33	144.486	10.0643	127.605	117.76	15.3591	17.5567	620.84	12.2238	41.0679	888.884	13.8338	17.9896	118.964	259.898	15.9031	99.5186	368.507	14.4623	17.6394	189.222	9.94395	9.67072	11.8577	393.343	37.5687
GSM1030237	0	8.96081	166.544	18.0104	21.0383	4871.76	120.833	7.77348	107.054	93.4818	18.9024	16.4351	588.981	11.5049	24.62	965.536	13.1787	18.5112	184.056	302.315	17.0261	793.091	655.849	13.2952	20.7052	277.152	11.7692	8.68982	12.2588	241.29	25.5296
GSM1030330	100	10.133	237.127	25.0681	16.9079	6445.58	132.405	10.4254	103.247	138.481	15.9008	14.8577	348.33	12.9003	109.019	885.52	10.9744	24.385	145.114	239.684	23.4216	29.9246	290.408	13.5665	16.44	152.696	9.52075	9.66339	10.6642	402.809	34.3813
GSM1030258	0	8.39799	323.726	18.4825	21.3194	4547.95	122.043	9.73729	188.75	129.549	40.8023	19.9256	531.774	10.5896	72.0097	920.397	16.1843	19.5916	397.065	223.618	14.4585	34.1643	384.042	12.6875	17.3459	213.749	9.58472	8.89829	11.1673	354.558	28.5335
GSM1030348	100	9.12666	171.753	23.218	18.0651	4046.61	127.293	9.10382	131.624	110.484	15.0941	15.1484	658.244	12.1176	63.0984	907.266	13.1023	23.3464	110.102	270.267	16.976	56.3593	325.218	10.8845	15.1956	241.634	10.1005	9.31707	12.2705	301.458	32.1726
GSM1030255	0	8.02294	146.234	23.0771	17.3846	5628.7	136.045	8.77374	158.488	85.9115	13.2459	32.8993	358.159	13.5009	26.892	1072.43	26.758	17.4997	361.489	264.617	18.5084	100.216	491.149	11.8318	19.5307	202.52	9.87458	10.0722	10.3229	398.616	32.4219
GSM1030279	100	8.79895	251.427	21.5348	20.8875	6919.27	123.408	10.074	125.057	112.843	13.6577	20.9409	497.6	11.8947	27.354	878.854	12.0802	19.3857	85.1608	196.079	17.1133	29.0833	345.856	11.4084	14.5749	242.337	10.074	8.6844	11.0404	370.764	32.4882
GSM1030231	0	9.25127	633.963	33.2014	18.4005	7969.28	219.022	10.0605	125.035	191.323	14.0668	18.3151	447.505	11.7498	39.8926	770.629	16.9382	19.6175	301.749	287.562	20.3202	33.5841	647.746	15.5684	16.1466	279.39	10.7487	8.86071	12.2561	389.931	29.0116
GSM1030287	100	10.4088	313.02	22.4325	16.5761	4577.24	118.215	8.81596	132.012	118.929	13.4788	16.3465	307.945	12.5699	80.936	714.51	20.7488	20.9177	90.0184	161.601	19.5749	37.7721	540.919	11.0653	15.6723	196.436	10.348	9.48567	11.0436	309.064	26.7968
GSM1030239	0	8.70259	200.249	28.8037	26.0683	5117.97	120.218	9.97727	129.339	113.137	16.3626	49.5737	413.322	9.55515	33.5712	2094.29	16.4235	22.6953	1103.46	248.397	15.7946	39.2915	472.359	14.2042	16.9098	214.793	9.034	8.98618	11.5752	294.155	31.5795
GSM1030352	100	10.5774	643.222	22.3102	17.1927	5248.79	144.61	10.3402	97.8012	931.064	15.2047	20.1237	359.354	11.8827	31.9148	617.07	14.528	19.595	284.929	249.203	14.4147	143.306	519.812	11.0436	14.5039	171.607	9.02657	9.51887	11.8898	436.267	31.2844
GSM1030256	0	10.1746	233.693	20.8091	18.0526	4762.84	144.237	7.81443	126.366	106.454	15.6959	17.1386	565.633	10.9204	32.6073	873.137	23.76	22.1673	138.303	219.772	22.6828	123.145	630.863	10.2916	18.5169	291.196	10.3923	9.40197	12.0784	284.162	29.0232
GSM1030272	100	10.9522	232.462	23.0341	16.8229	4956.08	128.064	10.163	109.752	103.356	14.6764	13.9523	390.752	11.3219	36.5465	847.191	13.8338	25.6107	431.277	284.929	15.3982	34.1309	497.183	11.8643	18.2411	275.27	10.4765	9.29575	11.0813	406.081	45.4673
GSM1030245	0	8.5906	248.801	18.9551	17.2121	4480.26	157.425	8.71661	159.962	101.643	14.7737	18.0493	434.387	12.583	44.839	930.09	17.3846	23.9838	193.157	221.865	26.6194	99.0449	288.684	11.1462	18.4825	226.727	11.7461	9.24256	11.4128	355.626	27.7538
GSM1030270	100	15.3136	342.72	22.7459	18.1352	6715.37	129.275	9.85291	133.229	132.252	15.8952	10.7829	279.342	12.2107	69.4586	703.232	14.0329	31.4564	112.203	216.904	21.9971	115.568	393.892	12.1617	18.3027	354.328	9.034	9.73048	12.4278	275.112	33.5452
GSM1030246	0	8.22741	223.618	20.5558	27.1599	4871.76	118.516	8.4436	165.997	121.5	14.1715	14.9074	383.242	11.0277	49.4785	825.134	26.6368	16.5507	230.947	223.893	28.8323	1280.02	473.695	12.7387	19.4875	277.866	11.1912	9.59283	10.8933	369.701	30.2531
GSM1030241	100	8.68982	329.721	24.5368	17.5676	5165.2	98.4859	9.96968	116.299	123.448	17.8595	15.2597	292.551	10.5435	36.2319	572.464	21.4616	24.4152	112.299	190.662	19.1313	27.5163	404.347	10.4522	24.6298	187.736	9.72273	9.81713	11.6742	424.066	31.6564
GSM1030244	0	9.55923	312.04	21.7682	24.48	6580.03	118.607	11.3543	137.661	136.089	15.5709	24.3811	323.085	9.78957	23.8051	804.198	19.8243	22.3138	136.23	212.077	23.2007	360.884	648.64	13.4503	16.5314	244.891	12.4606	10.0781	12.4193	278.389	29.3268
GSM1030339	100	9.80515	229.624	20.6632	18.0104	6377.7	123.286	9.30277	104.889	110.409	14.3707	27.136	398.451	11.581	51.4272	785.126	14.8816	23.9541	97.1188	269.905	15.4159	74.9908	399.638	10.9187	19.4143	127.708	10.5865	9.24256	11.3074	384.133	33.5521
GSM1030286	0	10.5324	186.458	20.0504	17.7015	4210.04	132.274	9.494	104.53	90.7527	15.3911	15.7921	313.908	10.857	29.6124	781.892	14.7459	17.8891	420.428	262.299	17.5395	104.482	487.017	11.8168	17.057	234.53	9.1864	8.72142	11.7337	268.893	28.275
GSM1030357	100	10.8037	270.367	24.1948	17.6096	4915.63	131.042	9.24	147.911	116.831	14.9629	13.2659	317.792	11.6566	51.3791	893.83	17.5098	18.5289	144.773	176.367	16.4862	30.2584	501.473	10.5094	19.2596	185.043	10.4483	9.13651	10.9501	305.965	21.6018
GSM1030259	0	9.93597	207.831	20.3989	19.7275	12429.6	183.121	8.88666	124.495	138.783	14.4147	22.4966	807.654	10.6887	58.2453	1470.57	34.3951	23.8261	335.62	326.931	15.3441	27.4202	443.716	12.5198	17.65	280.49	10.6158	8.65746	12.4715	380.038	32.1046
GSM1030349	100	10.3586	208.221	25.9901	17.3435	4722.3	117.577	10.2231	138.863	102.552	15.4592	12.577	386.291	12.3963	35.928	823.375	15.0034	29.6327	47.923	245.334	16.8422	21.9471	351.507	13.3059	17.3583	190.627	9.7438	9.47737	11.1174	295.532	33.8069
GSM1030232	0	7.79298	248.667	19.6048	54.744	5760.72	75.0179	7.89644	161.768	89.8454	15.5132	24.1903	579.86	11.405	45.06	885.889	14.8326	21.5866	266.449	173.747	18.918	730.244	521.196	11.1096	18.5701	157.504	11.5049	8.82043	12.7901	264.568	24.5011
GSM1030318	100	9.37299	313.409	20.656	17.5835	6077.48	117.65	8.4077	101.997	180.649	15.0663	16.0001	374.521	11.9088	78.2075	1110.22	14.2486	19.873	102.215	183.82	16.614	24.0694	263.448	10.65	17.8359	103.004	10.8638	8.68711	10.9029	614.676	30.3917
GSM1030335	0	8.7055	439.558	18.0033	19.9121	4547.95	282.243	8.95808	117.336	101.191	16.1145	42.984	634.825	11.9371	85.0297	910.561	12.4715	17.1208	103.504	194.162	26.1974	31.1093	348.17	13.146	23.7158	151.207	10.7582	8.23123	11.8133	632.681	35.3169
GSM1030236	100	9.1864	544.157	23.8004	18.0934	6788.32	123.678	9.80515	112.759	164.697	16.23	14.8081	301.326	10.4705	24.7188	862.444	13.5585	19.856	470.504	231.855	16.7136	163.16	428.968	17.5426	15.9648	181.797	12.1599	8.91538	12.0888	279.342	35.9467
GSM1030326	0	9.00616	171.58	24.879	47.0358	4453.48	138.844	8.31196	135.377	97.9869	16.8229	20.8704	472.359	10.4705	23.4568	814.961	22.2302	17.7936	155.489	233.977	19.9121	42.2564	548.994	12.9569	20.2099	298.558	11.716	8.976	11.5953	287.178	27.6994
GSM1030341	100	12.4034	194.846	20.3078	17.8986	6015.95	75.783	9.22687	80.6049	101.715	14.4954	21.0643	471.644	10.9577	43.0564	759.477	15.0391	21.7545	167.648	227.399	14.2713	31.5539	319.543	11.228	18.1012	163.373	10.0414	9.33408	12.0766	302.784	32.976
GSM1030336	0	8.41464	201.879	24.4669	19.1864	3763.63	152.142	10.7973	151.71	83.0207	15.6665	17.4568	358.873	9.441	33.2989	850.806	13.7098	17.534	191.04	389.119	71.8485	48.0062	603.523	12.0417	16.2593	225.313	10.0926	9.32163	12.7264	351.651	28.6943
GSM1030282	100	10.7954	321.718	25.6761	18.2183	6856.73	133.336	9.09286	97.9355	170.349	15.9241	17.3055	498.248	10.1402	76.679	953.323	13.9578	16.355	487.711	222.102	15.9284	29.7671	364.637	17.4415	16.5227	172.93	10.8708	9.10382	11.4405	404.756	30.9461
GSM1030252	0	8.99267	194.586	18.6198	16.8072	4832.33	168.688	8.75029	141.456	115.204	13.4663	24.171	397.373	12.28	33.0803	714.845	35.0218	15.6815	157.203	252.491	17.4543	70.9756	472.761	12.7056	18.0315	243.946	11.1117	8.71133	12.6169	301.213	26.5788
GSM1030353	100	8.89368	226.481	19.3993	19.7529	4871.76	113.315	10.1927	85.648	127.205	15.8038	12.5392	300.75	11.7129	70.6476	822.14	19.7793	21.9971	355.358	276.41	16.1921	234.358	582.055	11.587	15.898	241.115	11.0694	12.1563	11.3918	396.065	32.4944
GSM1030308	0	9.60368	162.154	22.8055	35.97	4832.33	160.553	8.976	163.56	81.6707	17.4721	14.4126	518.391	11.6367	29.9983	1133.59	16.5916	19.4282	171.688	368.357	25.0502	184.805	489.303	18.6552	21.3563	239.116	14.5706	8.81355	12.4777	297.638	30.7366
GSM1030266	100	10.0878	254.328	20.3231	17.7457	5117.97	166.061	10.4464	95.2331	119.845	13.1807	15.3277	432.441	10.8588	39.4098	1087.34	23.3504	17.1208	248.47	265.179	16.4016	97.5763	332.331	10.0781	19.7725	265.8	11.0972	9.27644	10.6569	348.038	29.9118
GSM1030354	0	8.7055	177.988	24.5214	44.1852	4303.7	185.874	9.52075	65.8568	64.5049	17.6576	19.1663	372.915	9.89676	25.1054	723.405	16.389	22.5009	145.498	220.996	18.3182	148.572	435.052	15.2502	16.7266	276.098	10.2556	26.7968	12.1156	165.101	43.237
GSM1030355	100	10.2427	213.182	26.173	19.8146	8060.97	113.773	9.59767	131.567	109.366	15.5419	13.6716	149.323	10.4819	45.7076	678.745	79.882	31.5795	58.5721	154.6	18.4533	21.131	284.51	10.619	14.405	137.54	9.02173	10.3081	10.4522	386.096	52.3295
GSM1030284	0	9.48148	226.607	18.5454	17.5289	8233.35	285.846	8.33891	128.064	71.6491	17.0028	17.3977	283.628	10.1259	27.8615	1009.22	17.2769	21.8001	316.77	360.374	15.4231	1338.36	406.397	11.3897	16.7702	233.174	9.92827	10.7867	12.459	476.396	32.2528
GSM1030332	100	9.12911	239.472	27.4795	18.1352	5628.7	170.768	9.00616	149.183	90.2173	14.1533	20.591	349.811	12.0417	169.554	746.77	12.0067	23.4491	123.532	238.649	20.1802	88.6942	468.38	11.8878	15.2159	119.976	11.3415	8.92525	11.2861	365.036	33.7666
GSM1030328	0	8.00495	239.985	20.33	18.5969	4915.63	159.99	8.10282	269.553	132.556	16.976	22.015	464.478	9.13157	114.835	699.438	28.9011	17.597	160.889	310.413	20.3139	38.112	277.096	12.4495	20.0877	164.016	14.0241	8.58421	12.2125	561.584	30.8067
GSM1030343	100	8.97324	443.275	24.4523	18.2967	5909.77	118.325	9.67072	71.0054	122.482	18.5969	38.1274	439.688	11.8661	189.473	834.627	12.1214	20.1492	66.1915	221.118	19.481	24.5755	221.783	11.0293	16.6636	137.429	10.583	9.61003	11.6348	414.701	29.8881
GSM1030313	0	8.54393	237.87	22.0952	18.9856	4606.95	114.521	9.55923	143.16	111.848	17.9263	27.9184	685.032	11.0082	24.4574	1365.95	14.1533	19.5634	77.5057	215.13	21.131	60.6555	315.007	11.2679	17.8333	152.59	9.9038	8.6844	12.6783	306.946	27.6777
GSM1030303	100	8.8182	283.202	24.5096	17.065	5037.97	100.891	9.34733	139.252	104.5	14.6914	26.2556	477.186	10.2995	59.3441	985.165	14.4351	29.6773	103.52	190.831	19.0051	33.3817	352.101	11.0916	16.7157	144.336	12.3289	8.89829	11.6924	320.128	34.9404
GSM1030302	0	9.21794	159.043	20.256	18.5112	4439.87	232.239	8.77635	95.4861	111.902	17.215	30.3846	486.225	10.817	55.8008	1220.27	22.849	21.6375	102.845	263.126	21.131	87.1671	518.522	12.0084	21.0027	169.554	10.2876	8.71133	11.6702	335.421	36.3514
GSM1030304	100	10.5253	283.531	24.0867	17.984	6015.95	97.3448	9.35985	123.616	139.325	15.158	18.0372	530.804	11.8151	60.4011	1085.99	10.3923	18.4999	106.799	241.949	14.9948	34.0434	374.37	33.8578	20.7644	203.223	9.84063	8.88898	10.8989	540.418	31.9426
GSM1030254	0	8.77374	215.13	22.631	16.2484	5573.9	116.161	8.43316	131.152	90.5657	14.8263	35.8747	439.186	10.8316	24.9079	568.691	20.2099	19.5853	123.051	198.202	14.7066	161.713	434.035	11.5528	15.3396	200.218	9.49036	9.15534	11.334	337.307	21.4237
GSM1030247	100	9.01703	181.168	28.1689	17.9896	5628.7	101.91	8.90996	143.999	142.753	14.1485	16.2933	420.052	11.1933	34.8875	883.444	16.1997	20.1159	155.796	194.779	16.7702	109.499	615.294	9.09286	18.8674	194.162	9.34531	9.92827	11.4729	298.008	37.2877
GSM1030268	0	9.50613	222.058	19.6602	20.5019	5844.39	225.788	8.88666	113.737	142.985	16.9429	13.4369	358.408	10.9009	34.2246	903.951	14.7956	19.6924	235.122	358.953	17.5864	133.558	560.717	10.5435	23.3005	337.028	10.2556	8.72142	11.2109	285.075	24.5368
GSM1030293	100	8.81113	204.901	20.5019	17.3006	5096.81	322.189	9.51242	106.08	136.911	13.5766	14.2927	403.393	13.1417	141.706	793.419	13.108	25.1615	115.662	279.617	13.2064	59.9261	225.999	10.4608	15.0425	136.776	10.1948	8.29191	11.6742	266.982	34.0571
GSM1030307	0	10.0016	98.8895	21.1602	45.7617	5037.97	211.645	9.16413	156.069	81.9439	16.9835	22.1801	477.302	9.58868	23.5207	1115.94	21.3563	21.6779	211.452	421.078	25.8756	202.271	469.719	14.0541	19.367	233.727	13.6083	9.19161	11.597	261.473	40.4888
GSM1030337	100	9.35985	189.783	20.6705	17.4869	5481.36	156.167	9.38646	158.676	115.237	15.3506	33.5969	351.507	10.4878	38.418	768.931	13.7924	22.0565	68.6321	344.142	18.8754	37.9711	406.987	10.2659	18.6838	356.856	10.0566	9.3384	12.0822	456.528	33.945
GSM1030300	0	8.92736	243.994	18.8248	18.0193	5481.36	157.051	8.66531	129.253	110.919	15.898	22.7539	538.399	11.1304	58.0914	1383.85	12.7996	19.5713	98.4518	286.02	17.6841	88.898	285.363	12.8674	15.4931	174.94	11.0712	9.11713	12.0888	421.858	34.2724
GSM1030261	100	9.711	329.78	21.495	18.0104	7711.62	268.437	9.61408	108.171	135.852	13.2614	18.7899	372.089	12.4531	53.5055	599.441	20.0752	23.7478	191.911	333.39	19.2922	20.6158	356.511	11.4944	18.4562	314.459	8.69758	13.7685	11.2752	495.349	37.0329
GSM1030346	0	11.4598	252.435	21.6094	17.6096	5383.93	178.62	9.74763	136.998	114.316	17.1954	26.9417	489.736	11.9691	20.054	980.945	13.2818	18.7335	225.902	411.848	26.2464	33.469	402.283	11.9745	19.1864	223.655	11.4849	9.51668	11.9858	338.87	33.3876
GSM1030273	100	9.75776	233.29	19.6956	17.3745	6077.48	112.995	10.0897	71.8367	104.732	14.1832	14.5789	481.675	11.9782	45.735	548.656	21.9145	23.7158	49.1632	188.269	18.085	37.4763	427.352	11.7914	15.7266	161.342	9.20925	9.31707	11.6952	421.078	36.5736
GSM1030283	0	8.43063	180.649	20.7804	17.7681	4832.33	131.042	8.64691	117.84	114.483	13.9459	14.0368	418.478	10.0437	25.9537	750.189	23.8466	16.5988	187.883	310.696	17.2038	79.0257	669.487	13.0365	22.1185	278.533	9.61921	8.92525	12.568	331.499	31.0495
GSM1030263	100	23.8885	370.405	28.4091	17.5943	7546.68	148.124	9.6692	203.158	95.9445	13.3898	14.9817	381.804	13.9559	30.6132	1027.72	14.7914	21.0246	249.821	243.994	16.1031	423.354	454.778	11.6407	17.201	214.36	9.04119	9.68981	11.7055	391.355	32.2584
GSM1030295	0	8.00936	140.353	20.7528	120.443	5909.77	126.187	8.09434	122.259	378.684	14.1853	15.8698	514.621	10.6808	40.5701	1011.63	21.7148	22.9536	100.29	213.787	17.0359	435.909	570.134	10.588	17.3435	184.865	12.4715	8.35269	11.0191	345.788	26.0379
GSM1030230	100	9.70546	149.875	29.246	18.5342	4997.71	145.604	7.92857	72.4371	101.765	18.188	18.1762	387.066	11.0653	110.304	801.379	12.1156	19.4223	152.59	248.111	31.0442	85.2265	355.43	11.5359	17.7228	164.412	8.46246	10.5435	10.8134	315.007	34.9869
GSM1030325	0	9.09286	68.8595	57.0253	17.807	4180.68	209.218	10.163	180.649	120.137	21.3194	18.8317	481.675	9.22687	89.6532	903.002	13.7987	20.6596	217.129	243.59	17.7825	52.8147	285.252	107.566	20.9516	183.58	10.0457	8.92946	14.2859	324.062	38.7265

## Sheet: GSE55145_top30
Name	Score	TMEM99	NDRG2	ZNF286A	TRAF3	RAPGEF1	RRP7BP	AKNA	NUCB2	MYH9	CATSPER3	TRAF4	TMEM131L	TRIM49C	TRIM49	FAM118A	CEP72	LINC01088	DERL3	SEC16B	TGFBR2	BMP8B	RNF130	UBE2J1	MED14OS	LINC01023	ISL1	GAS6.AS1	BASP1	PASK	EMP3
GSM1336435	100	15.2696	53.1625	52.8949	199.451	166.324	114.566	87.5972	525.539	175.164	20.3181	166.479	46.4073	17.4281	17.4281	54.302	61.0974	36.208	812.11	42.636	65.0521	233.22	25.1918	1017.02	18.2208	40.5878	21.823	24.7027	200.99	55.8778	581.571
GSM1336393	0	12.7575	31.7199	45.0257	172.211	211.603	149.995	69.6269	184.97	206.833	15.0432	217.598	65.5873	17.5869	17.5869	60.4202	73.3113	36.8188	842.361	45.4732	145.107	171.258	36.843	1211.49	10.3413	42.7789	19.2949	44.6616	248.295	54.3761	197.461
GSM1336412	100	35.8014	33.6299	48.0186	135.714	153.929	138.993	74.832	177.406	209.794	16.0423	100.307	146.043	18.4966	18.4966	101.581	67.7526	42.2834	905.361	59.6588	65.2294	156.588	37.429	1197.81	13.8032	50.3164	19.1222	36.851	253.226	53.0032	180.075
GSM1336402	0	16.3411	30.8097	45.7226	226.907	201.25	209.196	137.767	188.944	304.527	16.8592	280.454	190.042	15.3713	15.3713	93.9449	81.8511	38.5809	671.392	48.159	48.0865	137.272	21.1184	810.263	16.6956	31.8438	21.5688	35.5916	131.395	86.3396	552.972
GSM1336416	100	43.6968	65.0782	54.5985	109.612	111.093	138.718	65.9441	403.427	116.295	24.322	106.449	35.9963	16.1523	16.1523	63.1418	66.3012	56.0905	1340.89	71.8944	69.6128	370.144	38.9051	1536.04	17.151	56.0195	22.653	8.67135	169.307	53.9201	735.928
GSM1336406	0	13.5401	35.6577	45.7937	315.379	173.912	173.616	74.3684	159.488	153.971	20.1625	130.875	113.988	16.2396	16.2396	69.6169	75.1058	40.6424	626.798	38.9505	234.164	147.422	31.9658	1118.11	16.8585	51.0464	20.3223	59.9675	294.91	63.5891	150.708
GSM1336409	100	14.5515	77.739	64.922	167.557	96.089	136.479	90.7874	438.404	92.5347	24.3654	74.2802	62.7896	17.6847	17.6847	51.3541	91.1388	44.1452	869.371	63.7461	63.8569	232.96	43.238	1072.55	16.4226	56.2365	25.2138	33.7045	138.917	48.8385	652.417
GSM1336443	0	10.4514	38.7295	45.6786	138.695	158.734	116.541	92.1526	222.461	169.15	18.88	168.814	31.1934	15.0321	15.0321	59.796	68.8163	38.9565	784.172	42.7333	102.555	159.537	31.5538	822.664	11.6568	61.9289	24.0289	41.4017	174.822	54.0127	237.735
GSM1336417	100	26.0995	48.5981	45.2585	211.21	160.626	145.578	70.5172	320.184	129.669	25.3066	107.671	36.7071	17.0809	17.0809	66.0261	76.0048	45.0136	785.001	43.8124	56.333	317.359	48.9238	1316.83	13.4313	54.6173	21.0556	22.5346	157.327	54.7453	425.466
GSM1336436	0	11.0326	37.5756	46.7428	156.846	184.978	164.072	73.1028	166.86	210.806	19.4349	158.836	43.4874	15.3169	15.3169	51.8286	68.1036	29.6282	583.962	44.303	82.2367	189.584	33.8404	662.249	10.5426	44.7836	22.8033	68.2467	268.732	60.2732	136.393
GSM1336425	100	24.5502	38.0577	58.9051	145.402	112.362	136.431	79.4349	342.391	126.847	38.0025	123.3	28.2577	18.2204	18.2204	55.3657	74.3278	52.8341	1409.55	47.68	36.8195	280.728	30.3311	1037.58	19.5013	53.2326	25.2143	23.5678	134.766	67.0115	545.05
GSM1336386	0	12.5683	30.4862	48.8619	217.865	191.669	139.874	100.445	378.921	194.205	15.0701	122.618	32.9779	16.0861	16.0861	123.501	62.2744	39.2289	971.069	44.8997	344.446	164.321	23.161	1214.03	10.8331	32.4009	20.533	34.8319	300.944	55.8334	363.848
GSM1336396	100	8.60433	57.2606	66.0639	130.321	152.742	145.462	76.1227	342.62	143.348	21.4847	173.562	26.9241	15.7588	15.7588	51.8525	68.4185	39.353	508.523	61.0078	154.453	127.351	27.3099	1321.73	15.3093	61.4367	22.5487	15.2395	241.147	47.1199	462.514
GSM1336398	0	10.6107	33.2414	48.9502	397.279	309.379	133.486	96.802	259.262	196.857	16.5914	250.456	70.9059	16.4068	16.4068	66.8492	73.6224	41.2643	697.053	36.6895	144.023	193.643	45.9981	1030.41	14.9279	41.6337	20.7986	48.0729	237.104	68.575	468.019
GSM1336418	100	9.16093	44.2682	54.2144	119.483	131.037	120.612	81.0744	660.609	188.415	19.8324	155.955	31.1596	16.4519	16.4519	67.3004	68.268	45.1696	1091.9	43.7257	28.7145	222.46	26.82	1132.33	14.4403	54.2563	22.922	23.0065	239.987	58.3736	283.536
GSM1336440	0	7.36301	31.9406	41.099	145.072	121.621	133.698	106.977	161.314	206.081	23.6207	187.18	59.2339	15.6142	15.6142	59.3597	73.2191	36.5608	521.43	37.5149	65.1949	216.532	22.958	411.107	12.4544	38.867	21.1926	25.2133	208.31	56.1203	104.185
GSM1336394	100	18.0801	44.3279	64.2232	147.979	109.139	145.379	79.251	407.122	90.9478	19.0951	138.434	27.4633	19.3166	19.3166	48.4503	69.8373	38.6807	607.499	45.6657	115.451	204.34	47.2732	1500.36	20.2491	44.1903	16.7235	22.7097	135.238	46.1663	666.571
GSM1336429	0	13.1587	38.7877	42.4429	168.821	278.987	165.143	98.7249	199.735	179.097	22.8019	185.986	61.0633	15.9481	15.9481	61.9643	69.5449	38.2066	621.291	46.4544	86.3812	190.654	26.2225	563.442	6.56535	33.1617	20.3178	50.9669	352.952	50.6744	182.933
GSM1336397	100	23.8099	39.2614	49.9153	97.5134	120.662	123.84	68.0414	512.3	106.16	22.3082	108.164	27.6314	16.7277	16.7277	51.4172	70.3799	117.076	656.936	48.7813	74.9066	198.205	54.9353	1382.73	18.9214	42.0462	21.5257	19.368	125.955	54.5405	478.09
GSM1336410	0	25.8072	43.4524	56.5639	94.5154	92.5887	157.254	82.4464	307.221	139.613	19.14	88.5362	76.648	15.1994	15.1994	76.313	77.0674	49.2786	797.795	76.8623	141.336	191.427	34.7029	1212.37	17.701	44.2994	21.3443	19.3997	212.991	56.9253	226.614
GSM1336408	100	16.4099	55.8599	47.5446	143.215	105.613	150.472	80.8696	406.813	86.2669	21.0639	93.8191	36.1798	17.3023	17.3023	49.7857	67.9481	29.2537	515.627	59.7369	56.0783	199.897	39.4002	766.791	15.599	46.9155	28.8155	12.4296	164.799	49.9554	280.178
GSM1336438	0	8.6874	35.1179	40.5981	150.983	156.046	157.493	97.5219	199.232	314.356	15.3479	162.419	56.5919	13.5481	13.5481	82.5057	82.0891	48.5238	636.74	34.6277	108.413	212.348	22.5404	732.47	16.4114	43.0511	18.5353	15.4815	143.817	115.271	370.331
GSM1336420	100	18.2293	107.142	57.0823	152.931	107.589	111.629	65.8931	452.751	155.851	28.6682	77.3854	56.1806	16.8201	16.8201	49.8863	69.4225	51.0114	1007.6	54.9526	113.696	296.181	62.4753	1736.41	18.8202	58.8325	22.729	13.8065	207.706	63.8167	500.633
GSM1336445	0	17.9795	48.2051	45.9111	177.406	151.662	153.714	93.0751	160.229	598.606	25.0325	103.265	104.284	14.436	14.436	67.0497	77.8256	79.7844	1160.93	31.0328	231.343	578.14	34.7752	1560.86	12.2634	39.7863	21.6771	52.4178	278.124	64.0589	135.345
GSM1336446	100	15.2865	47.6232	49.9337	138.118	108.926	122.628	69.7573	542.265	171.467	23.0837	117.891	35.6578	19.3409	19.3409	55.847	63.625	50.1087	1317.48	42.0038	54.0191	250.491	48.1145	1182.01	10.4636	48.9949	21.4366	24.7349	170.929	52.6753	475.887
GSM1336424	0	13.7018	39.258	41.771	205.225	196.505	188.56	88.3192	299.965	270.885	24.7126	285.451	130.711	17.6763	17.6763	68.3429	80.2337	45.0639	709.268	41.903	555.783	205.482	49.0713	985.756	13.7018	49.2926	17.6339	36.2827	433.566	55.8975	591.765
GSM1336387	100	31.8757	69.3407	60.7138	108.638	89.9994	121.788	55.7207	431.354	116.203	17.6358	106.873	40.2353	16.3292	16.3292	54.1845	64.2331	50.8916	1117.69	59.5252	86.6813	197.878	41.4553	1534.19	19.0404	53.0412	20.6887	15.0047	159.192	56.8278	273.844
GSM1336395	0	7.68766	36.0337	46.8155	330.998	288.866	163.51	146.798	203.256	191.639	16.7738	134.754	185.012	14.2449	14.2449	72.584	69.7973	36.9716	417.121	32.5047	349.294	129.849	24.0183	692.467	13.5669	47.0368	20.5846	34.406	274.722	69.9874	108.117
GSM1336413	100	23.9051	40.5487	57.5326	183.38	175.673	176.349	66.0201	394.094	150.14	17.8077	129.659	39.3728	17.3815	17.3815	80.716	70.9629	60.8994	1095.92	51.0884	130.221	143.892	32.4648	1573.82	13.787	56.3354	18.4465	27.4005	144.176	71.0732	352.133
GSM1336385	0	9.16236	44.9368	43.7685	168.476	115.901	157.544	78.4697	446.38	143.858	20.5988	173.907	43.0199	21.3964	21.3964	57.2995	83.7633	43.6839	528.84	52.9459	105.267	166.555	25.9106	480.104	14.0382	36.919	19.1308	27.7763	195.34	56.104	260.379
GSM1336401	100	11.575	33.1691	42.1933	167.952	125.299	136.148	83.8109	357.62	180.598	20.129	168.319	25.4865	16.3691	16.3691	72.1517	61.8926	46.1421	1181.52	59.229	210.726	194.694	28.2378	966.366	13.2092	53.117	28.3928	21.8627	171.409	57.7108	201.572
GSM1336415	0	9.63554	39.2578	53.3424	208.831	171.153	133.753	80.7107	311.192	133.984	19.2073	197.185	24.4409	17.9615	17.9615	60.6588	63.107	42.2434	592.868	46.9993	29.4909	192.165	48.9979	1090.46	11.9709	35.0326	20.0994	21.3622	117.387	56.3784	422.834
GSM1336399	100	28.2019	83.6411	80.8982	67.8078	120.456	150.986	89.0264	156.507	192.218	22.6226	165.182	25.4851	48.7797	48.7797	95.9895	67.8482	43.1126	818.896	27.3652	26.2816	219.413	47.4729	1242.24	23.5949	59.6434	22.275	34.3915	114.774	65.0246	1011.37
GSM1336389	0	17.4677	30.7352	42.6182	244.995	157.834	175.977	101.313	165.035	528.99	16.4843	230.779	30.9874	15.5761	15.5761	89.0497	85.292	43.0057	546.168	34.7716	174.5	139.104	27.7554	1119.37	7.44655	42.9537	19.669	23.9524	149.803	50.5389	549.645
GSM1336439	100	15.893	36.4426	49.4676	117.376	126.346	134.688	77.8477	125.3	140.469	21.7225	114.001	36.5373	18.6808	18.6808	55.1721	65.5016	44.0766	816.964	43.9884	33.0306	196.931	33.3199	509.191	12.5497	66.0164	26.2863	26.9474	162.99	56.9472	405.451
GSM1336382	0	12.157	37.6	48.4234	144.741	115.19	145.879	83.7937	520.703	199.925	23.2638	127.457	112.183	15.0253	15.0253	99.3119	65.0909	37.2523	793.692	48.8103	93.4396	138.763	24.4284	744.004	9.29408	47.9674	20.1649	25.39	187.512	64.0324	276.704
GSM1336384	100	14.5135	43.4592	48.4382	158.072	138.465	160.925	89.4996	365.895	99.1341	20.6115	131.812	25.151	16.5241	16.5241	47.2961	69.5406	36.0251	640.768	45.2161	233.051	137.761	31.5295	1227.56	14.0144	47.4547	21.5806	42.5508	272.406	49.4816	131.216
GSM1336391	0	8.41474	39.0618	45.3117	333.917	435.693	174.883	147.784	300.319	187.02	17.4276	569.89	309.908	14.8088	14.8088	67.0192	71.605	43.2633	518.838	32.2207	204.124	143.798	23.4194	1047.03	16.0712	89.2283	16.7359	66.6694	344.444	87.5882	627.413
GSM1336411	100	17.3363	42.3083	60.8959	132.153	128.273	144.082	87.3496	487.493	162.288	19.2334	108.443	39.6739	20.3749	20.3749	64.5878	61.1898	122.629	918.382	65.8449	80.4414	282.411	40.9725	1262.01	16.7878	36.3515	20.7988	27.823	167.011	55.3227	759.48
GSM1336423	0	7.36783	36.3837	47.9258	165.105	148.092	168.589	78.704	316.784	278.522	18.5678	177.11	60.4285	14.6266	14.6266	70.0583	84.4808	45.4246	798.154	44.0318	158.884	205.431	36.3848	1239.06	10.9289	47.8177	19.1506	13.1027	334.943	53.5	234.487
GSM1336437	100	13.6099	49.1569	49.0184	172.181	167.562	167.002	87.7114	411.404	264.161	19.2682	126.294	79.7737	15.7594	15.7594	51.3686	65.7993	46.4963	857.097	51.8644	259.232	251.063	35.018	1043.15	13.1567	54.6285	22.1502	16.1143	251.768	51.1916	272.887
GSM1336431	0	10.2483	40.0793	55.1949	191.41	175.551	178.85	103.934	370.492	206.533	20.3265	153.463	82.9095	15.8343	15.8343	65.9089	70.0521	41.2827	1058.33	40.1896	164.383	162.785	40.6155	1047.63	8.79498	33.7216	19.0119	38.5815	244.665	59.8101	368.983
GSM1336390	100	13.8679	71.2739	45.5274	198.895	113.035	164.029	126.829	408.201	304.355	26.5551	165.534	28.2113	17.5185	17.5185	58.0687	69.2071	43.5434	1067.64	56.4168	52.0306	203.96	26.5132	764.618	14.1154	36.0305	22.0731	21.1604	190.793	53.1588	832.184
GSM1336414	0	7.61335	32.666	44.5458	181.99	192.975	152.198	107.615	389.744	174.889	15.0992	153.505	133.08	16.9575	16.9575	108.606	63.9083	38.5245	851.994	42.9844	108.648	168.384	24.7674	942.596	14.9981	32.1602	22.2013	39.8238	220.554	66.3656	167.702
GSM1336434	100	7.9221	37.4907	48.921	98.972	111.175	124.583	98.7021	715.87	164.952	21.5444	115.989	27.6149	16.8621	16.8621	54.9814	65.7493	43.4925	1045.21	55.5982	107.105	204.727	25.312	1276.21	12.3821	70.5492	24.4012	20.2183	248.157	52.8999	409.395
GSM1336383	0	14.0833	57.1826	60.9102	171.252	96.3253	147.961	108.044	643.874	105.239	22.86	113.969	28.2125	21.4339	21.4339	59.6574	72.6944	35.2824	772.083	65.5455	129.431	170.171	26.1413	987.647	12.4956	45.8952	22.5922	25.7332	176.473	56.3663	255.144
GSM1336392	100	19.3483	39.0269	49.4206	68.2693	261.402	155.794	88.6825	549.911	189.737	30.53	172.163	25.0066	17.4612	17.4612	54.4269	80.1629	43.5032	750.544	42.2759	25.7569	153.654	60.6003	1342.42	21.5247	86.8041	22.692	19.6064	142.591	54.0355	637.63
GSM1336407	0	7.03129	49.7832	47.9692	170.251	136.634	176.196	111.228	630.635	248.256	21.4613	142.658	51.6523	16.6731	16.6731	141.935	75.2594	46.9844	1022.38	38.5144	302.198	163.052	29.5313	1113.92	24.9355	49.7451	23.1916	34.166	317.391	62.7329	296.853
GSM1336428	100	18.7276	69.1574	49.114	134.658	114.811	143.852	78.4461	427.2	156.514	28.6104	95.1477	35.0347	13.7269	13.7269	64.8718	66.9941	49.6762	1000.58	67.1441	81.969	302.382	51.4659	953.59	11.4975	43.9506	26.8179	19.626	170.45	52.1172	627.819
GSM1336427	0	11.9838	44.0742	40.1808	199.768	153.193	149.554	98.7793	303.682	246.177	19.7301	159.528	52.7756	14.5134	14.5134	47.7606	74.1639	43.3266	567.844	34.9424	188.898	214.296	43.4501	1049.92	12.9259	37.2845	20.8944	21.4672	350.7	52.8856	301.719
GSM1336447	100	12.6285	46.4059	45.3291	190.549	143.226	171.548	79.8052	342.467	174.51	24.5594	99.2598	56.3658	13.8951	13.8951	59.4141	63.7274	49.9795	1141.56	57.9274	117.099	237.459	59.4847	1060.12	15.815	32.0262	20.9652	15.7458	176.423	46.6396	452.775
GSM1336448	0	8.37599	38.9496	47.7257	170.923	149.681	186.802	122.84	160.604	223.489	17.5806	241.954	237.389	12.9046	12.9046	55.2701	75.679	35.9568	643.918	39.025	283.356	130.259	32.7636	802.427	13.5606	24.8626	19.7396	39.424	182.167	88.3517	279.925
GSM1336388	100	9.30891	55.5928	52.9499	138.004	112.76	126.587	83.2853	461.821	192.366	28.5304	98.619	42.0182	17.3176	17.3176	57.4828	67.2189	84.615	887.945	38.5404	166.475	262.043	44.5854	1391.4	13.4263	43.9199	23.581	20.2521	130.824	53.6654	468.162
GSM1336421	0	8.91903	203.165	53.559	130.86	141.602	145.836	70.5038	368.306	179.719	16.143	114.512	33.1438	14.8711	14.8711	63.0741	70.2689	41.0336	775.803	44.5014	103.52	282.139	31.2349	1125.29	12.0514	38.8706	23.1029	15.8466	149.798	62.1841	681.279
GSM1336404	100	24.6459	126.006	61.3628	163.589	133.538	119.132	77.7635	689.799	91.6205	25.0577	109.156	67.4258	17.9504	17.9504	52.5771	68.292	46.2766	703.406	98.5203	89.9435	289.162	49.6425	1139.08	21.7393	78.7378	20.9247	19.7545	152.299	53.9772	405.648
GSM1336405	0	11.2735	38.1201	51.0813	162.023	143.787	351.126	93.8553	291.076	150.721	19.2358	90.5721	39.3039	14.8622	14.8622	65.1705	74.2685	31.1646	675.043	55.8364	164.627	144.05	26.1888	1018.6	9.00655	54.9555	19.0403	7.89353	186.548	55.2129	183.818

## Sheet: GSE68871_top30
Name	Score	CCND1	SCN9A	BTG1	PLOD3	ORAI1	STK33	GAS6_AS1	SYBU	NOMO3	PTPRM	BORCS8	TNFRSF4	FBXO45	CDS1	APLP1	KIFAP3	ZNF30	PPP1CA	BORCS8_MEF2B	MEF2B	ADGRL1	FAT1	N4BP2L1	C5orf30	TAF10	LINC01138	ASAH2B	AGK	CTCFL	CSTB
GSM1684770	100	20.2133	13.3991	889.177	882.076	48.2963	13.918	20.117	29.0536	1047.6	57.9006	79.3553	35.1166	96.6331	25.8325	62.6198	199.809	17.8489	592.789	50.1665	50.1665	41.6841	8.02585	30.543	124.877	112.086	31.3345	10.1278	44.0449	7.77011	103.214
GSM1684802	0	4568.37	7.9092	3729.96	708.921	119.502	14.34	23.8516	10.4491	471.651	20.9503	139.645	63.8684	35.1494	14.5161	27.9237	48.7769	21.0541	736.982	345.341	345.341	26.304	7.72669	34.9361	74.5876	110.578	50.9234	9.90654	40.4426	6.92008	127.406
GSM1684860	100	108.792	10.227	1265.08	551.411	49.7753	16.1198	29.6708	15.5134	483.427	49.0803	71.5146	37.3547	35.611	12.4546	41.1115	93.941	16.2029	409.593	25.6578	25.6578	41.3704	8.36241	37.2628	279.824	108.142	43.4557	12.4224	71.7099	8.55659	89.0291
GSM1684782	0	5263.79	6.75	1892.13	745.741	183.851	13.0697	27.1503	12.7609	817.946	31.299	123.944	77.1108	65.7475	12.1987	40.3345	163.921	11.0802	1474.51	128.686	128.686	25.8799	6.11123	41.5049	92.5423	151.97	54.6789	10.472	38.5773	7.83222	155.831
GSM1684752	100	132.73	13.3963	771.683	1750.74	58.9162	16.227	22.4568	22.3866	1197.24	57.0448	69.4772	33.7476	51.4097	21.3191	268.448	113.091	19.006	573.315	34.8102	34.8102	52.6258	9.20572	25.6255	117.331	98.6332	39.8309	11.8641	42.4545	8.86636	74.6062
GSM1684756	0	5490.18	7.49398	2317.13	872.95	113.759	13.6374	24.5836	9.44439	1009.21	25.8079	130.804	74.6473	35.2019	15.0277	34.0197	155.143	22.0178	1077.19	88.0859	88.0859	36.9668	9.72552	31.5381	144.452	101.349	54.5108	10.7819	35.1995	8.75845	175.882
GSM1684771	100	31.9501	12.5978	2903.58	1605.96	63.4046	15.7664	19.9885	133.52	753.479	69.4683	81.4972	55.2639	52.5028	15.0333	39.3964	113.494	21.0249	540.984	19.8444	19.8444	37.6634	8.0854	27.4851	139.171	96.6896	43.6872	8.94913	51.348	9.95309	153.514
GSM1684806	0	205.099	9.18667	1810.17	676.105	55.7328	15.7322	20.3633	9.09323	489.145	77.2018	84.4166	82.4013	35.7335	15.3731	54.1031	66.0215	14.7542	879.878	50.1116	50.1116	30.6764	8.23511	30.1016	85.9632	111.085	42.7015	9.75828	35.4526	9.41236	118.534
GSM1684764	100	18.157	15.1495	592.498	913.718	42.0912	31.6777	18.6174	42.9944	764.848	71.1194	270.825	42.8486	68.6558	30.8731	58.5798	195.227	29.0437	572.791	297.963	297.963	24.8038	9.41396	37.7037	148.586	126.55	48.1271	15.3242	41.2253	8.15225	130.998
GSM1684766	0	2556.71	12.884	1551.67	825.914	73.0265	14.778	19.4265	17.0092	761.456	113.824	144.669	105.721	42.5703	17.658	51.7603	92.3474	19.9391	895.253	145.739	145.739	30.6098	9.18318	35.0502	70.7789	106.915	51.595	8.95395	39.6352	6.99338	135.323
GSM1684850	100	21.9663	9.87966	654.759	823.394	49.0616	20.1489	18.4263	17.4424	927.179	200.534	51.4517	40.2646	53.6396	18.7556	108.339	109.699	25.9788	410.279	30.073	30.073	74.8277	8.84197	40.0916	534.5	76.526	41.9171	15.4179	323.672	7.60904	109.72
GSM1684775	0	335.943	8.07901	1168.81	600.682	43.8328	16.7975	21.0812	13.1746	585.767	63.6198	104.327	53.463	79.1497	17.1064	48.0701	150.284	24.2675	829.066	51.0351	51.0351	43.5047	7.88918	33.1286	89.4747	80.6176	45.1813	10.9517	43.4057	9.94755	174.936
GSM1684821	100	1700.05	11.053	946.382	1618.98	69.6979	21.1795	19.0847	13.7523	1131.43	98.9248	62.4462	39.1257	89.5373	13.6878	54.4243	187.395	50.8687	336.167	35.4412	35.4412	45.038	8.18412	28.8356	214.31	79.1675	30.7147	13.6243	94.7744	8.31844	68.5127
GSM1684777	0	54.8314	9.21292	1211.86	982.006	67.4485	15.6038	20.3378	12.8329	824.889	30.8857	120.334	54.3432	46.7443	14.2694	36.0691	42.3371	18.1127	1139.46	74.5475	74.5475	23.4454	7.43251	49.0992	46.613	122.381	54.7294	8.64283	31.0672	6.52023	70.7168
GSM1684759	100	383.799	10.5768	650.156	549.365	55.6357	26.2574	20.0273	12.9231	399.532	56.5993	94.496	47.8688	49.7864	13.97	36.3917	96.4911	30.4555	416.01	32.7219	32.7219	41.811	7.7319	31.4332	148.729	100.035	55.6392	14.7413	37.9686	10.8987	114.69
GSM1684864	0	3760.09	8.55156	1602.27	864.942	138.736	12.5646	25.9664	13.5268	605.819	20.2498	220.467	39.8809	35.1715	14.6817	33.3626	115.569	16.7219	551.902	389.776	389.776	28.1833	6.91667	38.4998	418.61	131.894	61.3445	12.654	44.5719	7.48258	205.902
GSM1684769	100	93.4287	28.0875	516.591	1789.03	64.9913	23.1224	21.3238	111.753	1108.14	57.4767	92.1994	77.0572	131.747	19.5036	56.3839	301.335	49.0419	489.143	51.1368	51.1368	65.0636	8.5839	22.5188	228.436	89.0122	45.4108	13.5846	73.1097	11.1723	135.752
GSM1684831	0	108.614	8.77734	310.775	1701.2	76.4166	11.6045	27.2531	14.7139	611.509	57.1723	70.4656	54.5413	51.8722	14.4571	55.2399	63.9325	13.3362	913.903	40.2204	40.2204	32.0986	6.70393	41.9181	100.491	103.685	27.7568	9.83397	40.3727	7.96906	91.3436
GSM1684840	100	146.79	18.3888	1373.57	1565.36	51.6031	18.4511	21.3458	15.1195	786.916	143.805	72.4246	59.0232	49.6041	18.1683	138.282	303.067	57.0759	803.409	49.1527	49.1527	33.9059	6.22036	30.9687	205.463	78.9716	42.8703	28.0179	83.1023	8.42363	91.6626
GSM1684817	0	142.112	11.1751	1007.64	1365.02	71.8401	15.7393	21.4841	12.8731	722.543	31.414	97.9732	65.0749	39.7759	16.7095	34.8241	53.1785	15.734	667.797	115.582	115.582	32.5608	10.2706	25.297	125.549	102.288	44.9852	8.99989	26.9489	8.03973	134.035
GSM1684791	100	161.348	11.3515	989.429	1174.12	117.167	19.3012	23.1089	9.07245	672.561	52.0976	112.49	58.0485	32.2558	16.4525	45.4051	33.0887	16.0362	884.008	63.3262	63.3262	33.4623	6.77141	29.6387	80.8056	95.2534	52.8572	11.9309	52.9778	9.94393	105.166
GSM1684789	0	26.0144	24.2519	747.332	1401.18	47.3798	28.0517	16.5081	43.2471	701.64	100.692	85.3469	40.0788	41.1472	12.6217	27.7392	114.861	24.5814	610.47	42.8307	42.8307	30.7562	8.20612	25.6075	128.361	103.786	37.0765	14.7911	60.066	7.2544	106.814
GSM1684829	100	1324.05	7.31443	4846.39	1159.99	53.0348	15.9146	35.7898	12.5463	902.123	83.4528	73.0559	42.6016	77.3026	13.226	44.6573	93.305	17.3932	433.346	52.1151	52.1151	37.068	7.95255	27.3477	207.971	106.041	35.8941	9.42863	59.1457	8.76394	70.2275
GSM1684826	0	203.379	8.73717	1999	1131.69	79.5516	27.9428	20.8325	676.273	703.297	106.619	67.0161	46.7029	47.515	26.8178	48.2566	113.683	15.1243	698.983	36.4687	36.4687	35.2348	7.29171	42.742	229.578	87.7124	32.205	14.4918	170.453	9.24449	121.406
GSM1684767	100	44.5522	8.6301	894.868	1934.97	48.4852	14.06	19.084	17.6138	659.558	53.4513	226.166	80.6957	52.1706	16.1003	45.8158	102.103	15.6933	745.542	591.017	591.017	52.6831	8.28206	30.3126	82.8876	91.7953	38.2699	8.94128	58.8701	11.0734	71.5908
GSM1684796	0	177.688	8.70837	2013.04	643.928	68.5787	17.9031	32.6095	13.551	478.536	25.0353	150.773	48.8008	78.9668	14.0636	38.3329	90.171	23.65	877.843	57.6852	57.6852	44.7211	7.49782	33.5088	102.24	106.225	53.6159	11.2537	63.6758	7.25292	131.662
GSM1684750	100	14.4345	29.9632	1348.18	1474.53	37.4852	18.8525	16.9577	59.7383	1029.98	68.9655	62.6439	33.0506	94.0436	19.0862	76.1135	473.478	40.9975	596.408	30.4862	30.4862	29.3625	6.72664	26.0685	567.649	73.5906	33.1415	23.421	100.336	11.2736	96.2643
GSM1684790	0	462.276	6.6588	783.323	909.71	58.6764	11.9639	20.5324	10.0514	729.87	45.7084	91.2729	44.1666	57.9558	12.051	48.2379	115.011	27.6902	649.536	37.5923	37.5923	29.801	8.07504	34.4806	221.46	93.4777	34.3787	15.752	72.4678	9.14656	96.5637
GSM1684747	100	133.806	12.3594	581.193	1109.27	30.3308	18.8135	18.0342	19.5209	1752.82	202.102	83.3756	30.7339	71.939	23.713	40.4683	131.469	20.951	743.466	37.9177	37.9177	52.0627	8.60356	45.2521	304.582	65.2636	38.3876	10.5425	76.6505	8.48147	50.7191
GSM1684763	0	2766.67	7.27773	4806.25	711.461	66.0314	16.812	24.3501	8.71812	734.8	31.7529	227.155	63.07	26.2225	15.3178	41.0544	62.6827	19.6401	761.976	601.147	601.147	26.7541	6.88929	34.6916	54.6148	119.446	48.976	9.45965	40.7331	6.43025	113.519
GSM1684839	100	51.3084	8.83412	1471.78	1210.43	44.4268	21.0525	17.2375	10.9295	907.458	82.1464	77.3848	34.7048	47.2737	18.717	271.36	272.453	29.5896	625.671	30.657	30.657	73.0766	8.15019	30.7589	82.642	81.3081	39.1439	8.93729	49.973	7.57375	66.4458
GSM1684757	0	15.8398	19.0204	1896.96	787.195	88.3405	23.5516	19.6562	26.5697	1133.6	33.0297	186.065	50.9801	45.3325	14.7779	36.6087	249.495	15.8323	791.583	224.201	224.201	37.5245	6.5427	27.7584	150.009	98.6402	54.3015	14.7007	51.5006	9.34099	180.798
GSM1684804	100	14.0353	19.9099	2983.09	798.658	60.5261	19.7427	14.6263	10.3313	1169.96	71.7486	66.8634	32.6797	68.8317	22.7724	32.6426	241.599	11.1728	564.019	25.07	25.07	24.4377	7.54055	25.4429	115.843	80.4767	54.4663	16.6245	52.282	7.97372	92.3392
GSM1684816	0	20.4043	12.1346	1843.58	925.209	61.2728	16.3965	20.4086	10.8345	998.924	125.221	81.6899	42.2722	46.1712	21.1262	55.9888	159.431	27.8247	723.73	41.1773	41.1773	38.6406	6.98302	18.6528	87.0701	140.705	52.5651	13.1846	42.2441	7.6771	121.349
GSM1684813	100	42.6206	13.1113	312.6	831.139	35.8974	22.0213	21.5276	23.4535	769.143	127.025	97.2509	38.9941	89.7718	32.925	62.1035	263.4	36.188	952.59	58.0823	58.0823	34.2288	8.10562	24.216	171.773	103.114	35.9281	15.1587	52.2468	8.76851	145.59
GSM1684784	0	2379.36	11.2445	1605.8	818.848	67.2869	17.9575	28.439	9.2936	898.064	42.6716	75.0912	60.9733	40.4031	14.5072	35.8998	173.431	20.1861	567.466	45.806	45.806	28.0096	7.52331	25.4119	91.7356	94.1829	53.3522	10.8232	43.4576	6.53263	113.234
GSM1684837	100	1402.23	9.74798	2945.5	1329.33	42.9575	15.0268	22.0979	13.1981	872.966	50.5758	78.1307	56.0793	67.225	13.5131	54.4017	34.9403	16.9249	679.271	86.5413	86.5413	31.9321	10.2813	32.4769	294.904	79.4118	37.994	10.6151	32.0375	11.2803	74.0067
GSM1684812	0	163.629	8.66658	1723.05	523.08	70.1	12.9067	24.2934	14.4929	353.514	28.0458	116.007	46.3465	35.7875	18.035	32.283	75.6955	18.3759	918.909	74.8198	74.8198	30.2032	5.03207	45.6237	111.65	104.128	63.3783	10.5605	31.6969	7.05254	96.3308
GSM1684793	100	16.9549	12.6076	1268.29	1087.75	34.3938	18.6735	20.4243	17.0692	378.427	209.247	50.1685	42.4195	67.2016	16.7001	37.0108	105.371	26.9271	506.55	24.9829	24.9829	31.9203	8.88971	24.5124	335.298	95.9061	37.161	9.3648	35.6228	9.103	81.1009
GSM1684787	0	390.944	10.7701	1720.4	688.532	83.8774	24.0041	22.0973	10.1494	547.5	63.0214	195.573	65.5329	55.2223	15.3864	43.6919	77.0914	28.2072	929.998	275.049	275.049	46.694	7.744	30.8418	86.735	100.528	46.472	9.55975	41.5491	9.10567	110.836
GSM1684835	100	17.2317	7.61388	1539.01	2208.51	76.0453	19.8055	48.5959	9.46687	2188.27	22.1703	67.9521	110.08	42.5503	13.4812	47.6252	156.9	19.9041	582.524	49.078	49.078	59.9496	9.52586	32.8973	165.069	86.65	29.7011	12.0243	82.9592	9.00992	123.891
GSM1684825	0	3185.75	7.61095	2647.01	1258.4	68.9191	14.927	26.9214	10.3527	477.405	33.092	82.3763	57.4004	37.7374	14.8161	63.5163	64.9724	17.5921	614.686	76.7239	76.7239	31.5636	8.1264	41.5382	92.5296	74.8175	32.2206	8.84164	34.0042	9.25895	80.6059
GSM1684780	100	55.7172	8.74886	915.93	945.611	83.0559	12.3809	17.5767	17.2904	485.349	59.6996	184.954	52.9009	38.0714	16.0108	44.7379	73.9512	25.171	821.841	398.46	398.46	28.9827	10.5837	37.6039	76.5646	122.356	49.6036	8.56824	41.9439	10.6773	106.142
GSM1684774	0	569.478	8.24385	1467.36	673.757	75.7459	19.2957	25.4679	12.1454	730.049	48.1494	90.867	48.6466	119.901	12.9171	34.1285	185.303	23.2916	688.869	32.6172	32.6172	29.0874	6.53438	45.4526	147.352	115.483	48.5872	14.1878	50.9058	8.03792	149.557
GSM1684786	100	15.8895	13.6739	812.241	1951.09	61.0981	15.6411	15.0066	168.705	1203.52	80.1373	114.183	38.4278	56.6821	49.6802	45.8191	212.48	17.2253	604.382	106.853	106.853	41.5951	8.02393	22.8495	141.587	88.2576	25.7328	20.5276	79.9338	7.36463	215.996
GSM1684855	0	7998.07	7.14824	2473	489.694	58.9014	13.9578	17.3402	11.6904	259.81	24.5084	104.788	44.6155	31.5409	14.6357	38.8449	57.4344	14.7683	480.252	434.845	434.845	24.2848	7.12851	41.3818	236.955	87.1042	33.0647	10.7245	70.8578	7.6279	62.8466
GSM1684824	100	192.707	15.9361	246.75	2102.76	70.7912	22.065	17.12	43.0001	1577.35	75.0433	66.1461	36.7241	81.2073	35.4317	51.6588	361.652	19.8174	473.096	35.7662	35.7662	33.699	7.35503	25.62	428.44	80.4447	37.2247	17.6641	101.118	9.19767	66.7277
GSM1684828	0	232.146	8.82667	1526.88	1582.24	66.6912	15.6233	23.1995	11.4251	665.16	85.041	91.7812	45.756	51.5059	14.8811	54.3921	62.9893	19.831	561.302	32.4366	32.4366	29.7546	6.87137	31.5775	143.8	110.743	40.35	11.1594	45.4247	8.6799	101.207
GSM1684754	100	315.625	14.0542	844.599	1141.08	119.641	24.2161	25.3892	45.6039	930.153	72.8492	108.714	47.0287	48.8812	18.379	43.4178	221.838	32.0771	788.461	59.4806	59.4806	31.5081	6.96787	27.0211	250.151	117.08	44.4085	15.6691	82.3816	9.31769	197.482
GSM1684847	0	19.2489	7.23625	2667.39	522.745	116.406	11.7542	27.6238	10.0166	401.761	38.0536	57.0949	28.7357	88.8343	11.4542	33.9695	181.203	16.5607	855.869	22.7886	22.7886	36.9101	28.1927	30.3298	1134.73	91.8905	39.2125	8.12235	53.6374	8.03193	146.155
GSM1684863	100	156.632	8.21746	914.91	1674.2	66.2663	22.6482	19.22	13.54	542.106	38.0743	110.451	54.1633	31.5888	29.3705	55.0595	150.56	17.2881	771.171	50.1705	50.1705	28.7563	7.58635	26.9037	130.71	113.849	44.5741	12.0829	53.4051	7.23296	180.696
GSM1684820	0	239.377	12.1146	2920.49	1123.8	82.0941	15.9052	26.7397	20.5057	945.063	46.7199	123.254	42.206	31.9639	13.5434	36.1035	113.897	28.5432	1088.64	64.4613	64.4613	29.4508	6.22306	30.9302	71.5488	112.906	47.1925	10.4695	43.698	7.86097	153.763
GSM1684788	100	2474.26	13.5432	1865.2	919.846	60.4001	21.1893	33.6248	17.0859	894.12	38.5251	68.8055	42.8015	55.3429	14.849	42.3828	188.348	24.2247	449.985	38.4414	38.4414	30.2278	7.82047	26.6693	86.7337	92.4102	44.4199	12.0099	47.8366	7.59184	123.4
GSM1684814	0	48.8374	16.0428	2468.43	870.124	76.6132	18.1493	26.0227	8.43123	1320.9	188.209	53.4275	39.1807	51.0959	23.8076	45.9282	105.856	18.682	908.892	40.2563	40.2563	38.7375	6.72847	28.6646	71.162	93.9708	59.6104	10.1625	56.5466	9.44499	118.576
GSM1684778	100	3354.16	7.57107	3075.71	832.58	58.2192	14.7893	19.42	9.73335	603.965	81.4966	97.3881	47.1048	25.2811	18.2527	34.4702	69.4554	18.2439	708.015	167.944	167.944	34.5896	13.0718	30.024	79.4265	103.059	43.7072	9.56226	35.2209	7.5667	137.585
GSM1684765	0	4584.08	7.49296	3005.44	694.653	122.008	13.3844	19.2372	11.4781	703.162	25.0641	148.034	45.7965	51.2674	13.1505	27.0612	129.879	13.5171	1324.48	191.791	191.791	24.3165	6.62994	49.4792	172.167	150.915	54.2708	10.397	44.5518	6.10952	230.425
GSM1684844	100	91.2871	21.3438	1256.9	1559.99	50.0543	25.3842	19.9615	16.7142	1301.19	94.8562	61.8368	36.5541	81.4911	12.775	39.6488	262.089	27.8574	249.173	22.5018	22.5018	40.7776	7.44005	23.9829	274.793	61.6653	25.8413	14.1381	118.511	9.21784	91.2645
GSM1684808	0	657.456	9.4172	2494.44	771.307	89.6693	13.082	58.3722	15.5403	729.254	112.018	65.1158	41.6235	53.1989	14.3914	36.9757	79.0261	25.1707	781.291	23.8693	23.8693	52.7804	6.81817	36.3662	91.7275	112.288	37.672	10.8333	39.0807	7.47925	147.897
GSM1684822	100	3863.8	7.15115	443.371	1698.32	51.4046	16.6063	17.5355	15.7718	1216.66	30.1416	162.889	41.074	57.5549	24.2758	58.9713	209.521	28.1149	522.585	369.146	369.146	32.2502	7.46499	30.9081	496.107	82.8457	26.8538	12.509	42.5566	8.61174	118.31
GSM1684773	0	5169.88	9.17078	3923.62	684.138	125.164	18.5406	51.3369	14.6428	667.039	33.115	128.779	35.8941	34.1822	15.7081	32.4303	201.237	20.2578	1191.87	177.105	177.105	28.6702	6.62193	35.5345	116.397	119.63	70.7895	11.6432	26.638	7.18637	159.397
GSM1684761	100	16.6592	14.0106	623.374	1106.68	58.6312	28.9727	19.0885	17.0057	1002.64	58.8627	59.7229	35.4624	41.2346	24.4944	47.457	299.901	36.657	640.886	22.2295	22.2295	37.6018	14.9533	32.2397	328.633	90.0587	52.754	20.2836	64.1362	7.61331	141.052
GSM1684794	0	4823.53	8.28629	1302.14	992.699	57.9227	19.2691	16.6193	7.08155	533.812	192.411	83.2588	110.84	17.8014	17.7691	37.0221	129.901	19.8663	549.474	151.278	151.278	38.3564	6.57727	47.3352	46.7012	116.333	46.0562	9.31771	39.3442	10.0178	106.684
GSM1684760	100	19.9159	26.6774	1102.27	818.305	66.4912	24.7975	17.0123	41.2661	1040.27	70.9582	158.766	32.2151	49.3208	21.1755	54.8332	204.712	27.8648	610.845	158.837	158.837	51.4753	7.25343	17.1257	121.73	152.851	49.7119	14.6727	53.0402	7.07565	173.631
GSM1684818	0	19.233	12.3969	854.825	805.761	51.8835	18.2246	19.254	12.3006	608.058	37.8764	100.448	58.2216	23.7946	16.6162	42.4312	69.4613	22.5927	540.364	51.5426	51.5426	40.8736	10.101	24.6045	129.314	130.434	58.5503	10.1234	41.4047	6.08315	109.043
GSM1684803	100	24.5959	20.362	1564.6	1167.36	51.7917	16.9723	16.8946	11.0577	924.853	58.3243	70.9397	34.3082	26.0881	14.7261	35.8612	123.441	24.3147	438.814	65.7876	65.7876	30.6448	8.17676	26.1476	80.483	102.628	38.1634	10.5669	53.2013	7.83268	86.4348
GSM1684836	0	286.386	8.35892	994.454	1280.62	67.8328	17.6509	20.5541	13.3413	1086.09	70.017	69.1201	35.4037	51.9447	16.0031	37.4226	136.269	24.353	699.522	52.1536	52.1536	54.4611	6.90441	24.932	274.342	70.9244	40.7677	10.0952	38.3968	8.1984	100.513
GSM1684762	100	27.3564	66.0679	1090.48	1274.79	245.923	22.4911	19.9745	82.9248	1695.45	75.4179	77.949	35.1968	65.6192	14.9213	46.4549	322.162	30.6856	608.703	25.2155	25.2155	24.8869	8.20145	26.5296	149.357	93.2892	28.9941	14.2738	116.329	8.11643	190.673
GSM1684861	0	3677.28	7.25284	2486.18	1196.41	88.6271	11.1779	22.3267	13.8823	705.917	86.9455	182.739	66.6499	47.1755	14.6929	48.9064	111.847	15.6329	1049.52	506.442	506.442	28.5073	6.09878	41.3452	155.965	112.994	59.9262	12.6845	77.8125	6.6734	149.401
GSM1684830	100	74.7589	22.5107	1755.37	1462.14	149.375	26.2074	20.2628	12.5976	1154.3	35.7696	62.4688	29.5467	69.6134	12.4153	59.5171	260.544	13.1673	641.095	34.5836	34.5836	86.5178	7.63889	30.7603	142.535	83.2761	54.0155	10.9336	332.75	9.66159	167.257
GSM1684862	0	64.3113	10.5419	1283.77	1092.47	86.1924	18.4381	65.7716	13.4938	877.063	102.182	71.3274	46.5115	55.9718	13.4858	36.0705	114.566	16.3926	1058.44	35.6008	35.6008	27.6292	8.75461	45.1469	217.181	139.01	59.3642	10.9535	47.9965	9.12527	140.031
GSM1684809	100	3518.88	10.3653	1356.56	1822.73	112.527	14.2483	19.3494	31.9667	1154.74	175.891	168.391	126.156	34.8769	32.8071	43.4678	188.957	16.9506	978.322	273.517	273.517	43.3149	7.35946	26.92	69.3324	101.258	42.6418	14.1101	66.9439	8.42572	100.476
GSM1684799	0	571.102	7.681	1650.58	662.917	81.0703	28.5276	98.9119	11.1059	863.47	96.9517	88.5568	40.1826	48.7202	12.431	33.1786	122.46	18.2976	835.455	41.7823	41.7823	29.2439	7.70341	35.8206	168.147	117.547	43.6936	11.3175	69.1632	8.8605	128.016
GSM1684805	100	123.732	9.84904	769.08	594.549	94.082	17.6203	31.3463	9.54617	896.052	19.0247	75.4137	51.1157	65.4168	15.7954	45.9106	84.1696	33.1077	666.06	31.6968	31.6968	30.2946	8.16309	24.5358	297.162	104.399	28.8729	10.8904	41.0545	8.00546	96.8344
GSM1684853	0	265.422	7.41504	1766.66	663.915	54.4666	15.4315	29.5672	9.97841	714.667	33.6181	74.9882	31.1558	81.094	12.7623	44.8204	160.839	56.6529	585.784	33.9436	33.9436	29.1731	6.9923	37.381	852.751	106.468	42.9368	19.3576	79.3246	8.19612	102.388
GSM1684852	100	17.7571	44.4755	1222.24	1343.05	49.3404	19.0524	17.7733	50.2847	866.788	154.976	54.1928	33.5287	78.9266	21.245	143.357	457.954	126.33	353.233	20.867	20.867	48.0069	12.2119	31.7122	268.969	64.8435	34.0932	19.3077	87.5639	10.0458	83.8342
GSM1684854	0	18.6017	8.17024	580.102	2028.02	74.7523	15.6091	18.2606	11.2998	893.933	24.6732	76.052	34.5144	72.8049	22.6345	38.2166	188.957	12.6451	842.155	60.4029	60.4029	30.6226	7.18737	28.7198	77.7658	79.8719	32.4594	11.2128	86.8162	8.19421	253.638
GSM1684841	100	223.065	16.0177	320.738	1606.92	50.6844	37.9227	18.1769	32.8384	1250.99	116.323	57.168	33.1022	98.7744	21.4496	49.7328	316.83	12.2513	564.863	21.5046	21.5046	35.6502	7.48496	29.4034	289.448	96.0672	28.1589	15.0506	103.76	8.78235	108.639
GSM1684858	0	243.573	7.39823	2901.88	744.957	78.5577	14.1213	20.1135	13.1199	396.804	61.38	112.631	42.4645	54.4203	14.3675	41.5914	105.99	16.6255	731.118	100.543	100.543	31.2154	7.18184	32.7193	394.426	89.9525	41.6214	8.89001	56.919	9.26314	152.496
GSM1684856	100	24.1533	9.61315	1228.89	918.843	56.3859	13.6881	18.3531	11.5877	610.269	104.351	60.1283	31.1011	69.515	19.8268	46.0351	132.443	15.266	892.79	35.9708	35.9708	31.1728	8.38697	57.678	150.949	91.6822	42.3513	9.83762	80.2624	8.12171	74.5523
GSM1684810	0	209.929	12.3292	1450.76	837.887	118.514	14.8937	25.462	11.5794	881.767	54.6919	143.49	61.7995	36.0641	20.007	31.8681	152.254	25.1122	605.564	86.4532	86.4532	28.8218	6.5792	24.0159	81.6545	91.1311	37.2992	8.22989	38.1789	7.0313	142.337
GSM1684827	100	29.8074	6.97997	3323.51	242.779	81.6102	14.8648	21.672	12.2444	340.298	79.2564	45.9147	39.283	63.1735	15.4013	30.1264	102.391	18.4881	455.622	26.6321	26.6321	53.1757	12.9115	26.2425	624.815	68.6547	31.645	10.3227	52.5872	8.29243	69.8327
GSM1684832	0	88.3357	9.38838	1347.77	1401.88	65.2474	19.3332	23.8409	15.4449	1330.79	90.6855	70.3253	37.5169	62.788	17.0584	50.8329	145.582	14.2539	499.285	44.8695	44.8695	38.5635	7.62378	24.1156	217.075	93.7027	40.965	16.4325	92.2981	8.36411	86.073
GSM1684753	100	411.383	8.92435	1559.17	1190.57	86.1565	19.4733	17.4712	12.3982	967.461	106.339	84.0076	42.0104	52.1315	14.8087	29.7234	162.372	19.5173	1075.01	35.5772	35.5772	29.5319	6.20776	34.6059	239.049	120.926	58.9844	11.4859	41.5595	8.4149	132.246
GSM1684823	0	3666.29	7.58101	2173.1	1058.69	50.9327	14.582	17.9629	9.16079	784.911	55.0347	99.9832	82.9896	52.3658	15.6957	56.9295	128.203	17.4133	579.876	89.9766	89.9766	34.5468	11.3989	38.0407	64.6933	66.7571	35.6093	11.4082	51.427	7.36193	86.6935
GSM1684800	100	350.842	8.37746	2071.18	949.633	43.5344	25.4563	26.7244	31.6909	758.806	119.278	80.0769	45.2375	83.6755	15.7876	28.1329	82.4998	35.1143	1181.74	31.4443	31.4443	31.4254	6.62789	32.172	116.69	90.1166	51.3381	10.3121	49.04	10.3055	81.1579
GSM1684781	0	242.473	8.39886	2798.99	692.36	59.1662	16.5141	20.9077	18.3755	447.756	53.1377	90.2075	127.77	43.9971	22.7363	37.9181	53.9578	16.811	701.708	69.9118	69.9118	33.8389	6.40795	39.7718	59.9505	120.889	37.4361	7.51464	26.1604	8.96208	95.8691
GSM1684801	100	17.5398	8.7125	961.804	1717.17	65.738	18.7048	21.6545	38.9601	1342.3	150.959	51.1437	36.6978	57.5157	26.4207	47.8362	82.8401	32.6146	665.954	41.0634	41.0634	86.837	15.0177	26.319	248.779	88.9003	45.101	15.3423	67.6288	10.5752	50.2414
GSM1684833	0	171.998	10.3582	1876.62	1052.06	52.4819	18.3702	24.3893	21.8545	698.58	63.9453	94.9644	45.9248	64.0441	14.1011	94.4928	91.1272	18.3178	462.469	45.9442	45.9442	42.6106	8.66393	42.0343	123.503	89.7381	41.1436	10.8476	68.2489	9.3553	120.087
GSM1684848	100	18.9877	17.8479	1906.28	2104.92	56.7943	22.1264	18.6548	17.3891	1092.21	89.1158	72.3051	41.9574	66.944	29.2816	53.3199	178.223	25.7225	713.35	54.54	54.54	65.5798	27.9912	25.9925	163.626	91.1825	37.4424	18.6764	63.6411	8.73972	79.4369
GSM1684797	0	5190.12	8.07751	1797.21	710.428	93.2674	11.1572	45.3433	14.9508	740.584	70.9087	171.271	77.949	20.1915	15.7456	37.1897	48.7329	17.13	971.134	482.627	482.627	33.7076	7.1111	36.1653	58.3385	115.553	48.5554	10.5857	35.1842	7.16403	119.806
GSM1684795	100	15.9011	9.07316	665.398	1725.6	42.4193	22.3933	19.1982	137.179	1564.81	193.777	79.6522	36.3815	156.476	17.5269	66.9727	78.3126	89.2613	851.598	94.4714	94.4714	66.7121	8.16295	25.1189	99.2653	105.672	33.5931	19.1283	50.5394	11.8606	92.5119
GSM1684755	0	3982.73	16.7807	2942.22	1102.75	91.9818	25.0975	20.3144	53.5147	923.088	32.5138	126.673	44.6209	43.7976	30.7872	49.9014	175.882	15.5682	1335.59	49.7579	49.7579	26.9085	7.47242	26.7825	93.7965	134.988	78.7676	13.691	44.035	8.02333	142.337
GSM1684798	100	121.067	9.02345	1098.45	344.558	80.2948	16.2409	20.642	13.1725	382.802	97.4311	54.7002	65.888	49.7017	16.5567	35.9864	60.2269	25.9071	913.716	27.273	27.273	31.0084	18.1737	39.9902	60.2172	100.546	34.1103	10.8092	23.3865	9.24989	77.4233
GSM1684776	0	6448.95	7.9618	3310.52	537.713	48.2099	11.4625	144.927	8.26566	536.082	16.2804	149.449	44.44	25.194	13.2725	22.6846	141.061	13.0907	610.61	266.72	266.72	24.0717	8.28514	33.6745	66.9102	174.019	70.8202	9.0995	41.474	7.16925	118.411
GSM1684834	100	399.437	20.2942	1180.84	700.538	53.0291	20.4826	23.6748	12.9597	656.045	146.852	78.2937	37.1454	168.148	15.325	42.2326	211.271	21.678	535.82	28.5561	28.5561	34.1587	7.08851	35.9325	795.466	73.9793	34.4466	17.3867	97.5648	8.71256	99.6631
GSM1684768	0	3155.07	7.74522	5280.56	752.435	165.626	20.2867	28.4709	47.4489	536.049	28.6325	219.377	62.2155	43.1048	14.3552	25.782	96.1231	21.0961	629.186	397.16	397.16	24.2068	6.50573	36.7631	58.1998	124.255	100.604	10.4491	44.3901	8.6683	159.434
GSM1684838	100	16.5167	23.9663	1369.69	2093.36	45.6212	25.5283	18.4172	40.1626	1182.46	75.9975	74.1118	33.7166	64.1138	19.4375	150.675	305.832	33.922	663.745	35.0205	35.0205	28.0486	8.30627	32.5675	244.444	118.333	29.9319	14.527	58.7157	8.85397	63.9018
GSM1684811	0	59.6957	14.0331	1297.39	1469.13	171.888	14.7065	17.8566	9.87285	751.558	34.7219	72.6867	99.9495	62.3913	17.6047	34.5982	63.1289	13.642	932.267	36.8161	36.8161	25.5855	9.14057	32.5763	58.4074	96.5239	34.4726	11.2384	78.2486	7.50284	217.987

## Sheet: GSE9782_top30
Name	Score	CCNB1IP1	PATZ1	RPS7	NDUFB1	C7orf26	ATP2B4	DLSTP1	DLST	B2M	COX7C	ATP5SL	TCP11L1	ATP5S	GFER	BCL2L11	ATP6V0D1	AHCY	C14orf2	BTG1	PARP8	ANGEL1	RANBP10	RNF114	ANK2	PSMD7	SIPA1L1	CNOT1	TRADD	ABHD14A	FAM106A
GSM246646	100	286.611	75.9414	4404.2	885.145	98.7401	203.318	123.82	123.82	12071.7	1768.44	130.28	21.651	81.1595	56.3388	51.67	201.373	260.144	344.446	799.151	90.7297	69.2489	81.8946	217.472	32.3502	231.823	11.9432	335.986	142.761	948.098	130.931
GSM246625	0	570.693	86.4101	5165.47	1065.81	154.957	73.2745	86.4811	86.4811	9973.24	1247.2	137.526	19.7842	101.795	105.327	23.6884	206.659	750.905	760.961	1351.31	145.849	87.496	63.5332	334.97	32.7309	209.518	45.1813	252.744	158.179	1090.63	56.4073
GSM246554	100	104.119	55.5221	2408.2	577.792	63.0256	152.628	134.612	134.612	15629.8	1031.1	116.712	29.491	66.5199	31.5446	41.5207	664.338	230.371	715.333	694.489	119.978	36.7453	180.876	217.472	31.402	243.596	12.5197	292.651	137.134	300.251	98.9724
GSM246738	0	128.659	79.0867	4293.69	1014.41	72.0953	155.003	121.62	121.62	11287.7	1625.56	106.61	33.6598	81.951	41.0089	29.443	365.549	294.595	599.884	1474.81	141.174	50.1495	82.3706	184.233	47.0472	265.254	12.3176	384.213	181.833	373.508	118.451
GSM246677	100	182.214	75.8123	2420.34	767.683	94.4962	180.761	139.379	139.379	11156.3	1474.81	103.06	46.268	57.8759	51.6171	16.1875	509.616	183.935	662.468	528.532	110.514	126.506	72.0088	179.985	24.0117	244.912	43.2707	442.223	203.948	187.127	251.831
GSM246681	0	188.553	79.9638	3592.85	988.781	108.644	90.1267	133.747	133.747	11570.4	1803.6	190.555	27.9716	81.6362	95.2174	34.0356	264.68	671.224	893.78	968.776	163.426	120.67	60.4055	243.3	26.0593	138.22	29.2148	257.86	76.2881	367.509	152.536
GSM246762	100	101.412	70.3601	3388.39	637.437	91.4663	130.692	102.817	102.817	15005.2	903.108	78.0413	23.9323	51.2788	27.1871	91.5599	291.656	178.822	441.383	2119.9	128.103	47.4997	101.238	264.559	32.9447	152.315	7.48398	352.229	138.064	364.502	91.6951
GSM246659	0	130.657	59.2825	3063.17	646.926	95.8208	171.009	165.249	165.249	13521.8	1637.49	158.746	32.5564	91.4663	42.6427	44.4272	288.617	290.206	585.584	812.087	88.254	114.343	78.4331	154.391	32.7896	243.596	23.457	359.05	353.562	880.016	60.1421
GSM246525	100	77.0191	68.0259	3517.59	876.523	137.453	100.888	140.511	140.511	15993.1	603.442	102.752	28.6748	79.1432	29.0935	19.4188	442.223	286.611	542.747	3763.01	77.0748	136.001	88.8766	198.708	26.0938	295.192	76.4129	538.638	208.527	262.235	51.8277
GSM246705	0	205.379	77.3024	3819.5	590.143	119.766	146.089	123.664	123.664	15993.1	975.567	52.8215	26.6753	68.8697	35.6482	44.5589	218.701	217.631	512.183	1851.2	233	36.7555	69.1821	207.378	40.9448	249.491	54.5707	349.328	125.012	282.286	65.8187
GSM246597	100	162.863	103.627	2861.12	479.515	71.6822	313.185	66.8724	66.8724	18396.2	577.116	85.3642	77.8168	78.1504	22.9709	28.4301	240.989	314.354	428.062	1000.84	259.55	12.7398	92.4807	260.024	42.8334	308.439	11.7268	499.537	214.911	355.607	73.7782
GSM246784	0	150.216	82.7692	3564.93	864.379	65.3657	185.673	211.628	211.628	26619.2	778.315	39.893	19.7681	63.777	24.0914	33.7583	196.493	90.4208	664.338	1142.86	244.012	34.0356	73.327	210.331	45.1598	171.06	13.9449	301.618	30.2298	185.914	267.744
GSM246547	100	46.9074	55.1754	4032.78	466.489	74.2894	166.704	41.7657	41.7657	17246.1	1169.77	62.9338	11.7462	80.2398	48.3962	46.1859	209.438	230.192	367.778	572.165	130.828	71.7166	68.0761	256.817	31.4587	141.718	11.0117	217.225	214.582	352.442	183.401
GSM246713	0	149.377	67.7859	3647.31	702.866	71.108	200.08	125.29	125.29	6879.66	1326	129.934	33.4626	79.7966	35.7781	27.5894	419.422	343.38	1283.23	803.284	140.096	87.815	155.396	169.901	41.2122	200.966	10.5086	341.015	99.4742	230.719	58.1716
GSM246553	100	90.1267	75.2419	2911.17	1213.28	60.6621	134.258	79.1152	79.1152	11740	1173.13	181.886	33.5098	88.4636	62.5841	32.3125	861.026	243.16	859.403	1021.64	135.522	114.643	105.041	235.137	18.6644	209.207	35.3884	305.533	119.414	191.602	72.5558
GSM246781	0	215.065	77.0557	3851.43	790.889	91.5351	89.8438	139.231	139.231	12732.7	1431.44	76.9057	20.4203	74.1312	75.3134	38.8172	615.37	157.347	691.557	2458.36	110.713	64.2074	86.5762	220.853	29.989	242.132	17.5897	386.653	151.199	302.146	83.8047
GSM246546	100	196.227	54.5707	3202.4	238.93	140.022	58.104	109.692	109.692	14688.7	1310.11	88.0447	39.5712	85.3408	45.4696	107.455	308.439	580.003	469.615	2072.56	316.249	69.8582	57.92	150.34	40.3224	194.207	28.216	247.357	179.815	490.285	76.0672
GSM246545	0	204.823	57.3032	3267.44	627.251	138.638	74.0433	119.689	119.689	14204.9	1045.89	112.723	43.3259	61.919	32.6553	31.6184	361.857	217.139	878.414	1479.66	132.042	130.08	70.8435	231.356	30.0361	183.282	74.3071	354.955	337.028	139.399	483.846
GSM246706	100	153.02	56.5163	3045.6	725.73	62.8089	158.975	233.887	233.887	16404.8	1395.41	103.99	19.025	81.7955	25.6853	47.3714	397.271	258.309	566.657	736.272	108.787	79.8898	94.0101	198.298	38.0397	485.677	39.5516	403.563	177.715	302.937	68.1242
GSM246671	0	112.947	60.5359	4032.78	656.586	111.027	125.506	175.256	175.256	18396.2	1317.71	136.51	46.1859	97.2881	48.7567	31.5535	506.535	185.378	825.454	545.197	143.845	64.0699	55.0588	241.27	28.5842	321.861	40.2916	316.429	226.175	236.547	75.5976
GSM246537	100	62.9008	74.8986	2928.46	327.882	53.1866	169.953	119.66	119.66	15993.1	558.134	89.934	22.0452	81.8764	28.4944	36.3893	671.224	162.963	814.764	314.354	82.4495	30.9439	208.039	136.217	34.2087	157.996	14.4835	491.204	291.791	262.235	568.076
GSM246575	0	331.962	69.0366	3851.43	621.289	127.007	118.95	119.604	119.604	13735.9	1509.02	138.29	72.3847	96.0172	38.452	28.9744	385.056	318.057	1005.1	599.215	153.772	64.4065	50.9486	285.616	27.5807	282.152	16.3012	346.87	193.462	722.286	80.4546
GSM246548	100	130.175	93.383	3337.41	508.6	73.9892	131.347	92.1864	92.1864	18396.2	973.193	112.208	34.7246	65.601	48.5639	17.1328	525.105	333.389	825.454	2110.04	93.408	91.3146	70.3927	204.957	30.8578	248.349	24.6811	310.391	274.954	354.955	89.9537
GSM246648	0	319.679	80.7892	5311.47	1065.81	123.264	139.098	170.041	170.041	8194.82	1573.06	222.302	37.6763	97.0053	69.8278	35.7676	393.063	910.301	702.866	1395.41	134.034	114.931	93.4324	259.432	21.9076	227.381	27.9083	296.727	100.258	246.126	61.5288
GSM246640	100	299.508	79.3322	3851.43	855.89	113.357	149.837	228.113	228.113	12071.7	1355.81	184.885	78.3744	105.327	46.9308	27.0262	426.349	399.943	436.073	1052.99	290.915	82.0712	55.6257	214.911	30.3863	356.696	56.2303	307.619	211.376	113.069	38.7045
GSM246650	0	171.665	73.327	3880.59	776.932	84.0748	127.69	134.537	134.537	13972	1286.48	96.5075	40.3619	80.4546	48.0587	23.9145	368.783	481.49	930.02	871.207	142.719	155.177	69.7476	179.474	37.2235	246.648	27.989	333.18	388.416	500.016	276.161
GSM246644	100	88.6522	71.8711	3267.44	386.969	106.155	79.6497	91.4357	91.4357	15005.2	910.301	95.7736	37.4839	57.331	40.137	38.4804	536.831	242.707	439.485	370.028	125.57	90.7297	100.214	212.955	28.0079	318.256	23.723	355.607	339.092	313.338	73.327
GSM246653	0	302.468	91.82	4328.04	964.66	103.136	116.024	210.73	210.73	15005.2	2034.21	212.124	54.4374	80.3552	56.7561	105.811	452.492	341.015	614.575	3337.41	128.002	95.8701	64.6822	230.719	27.1317	240.404	66.8348	316.789	193.401	262.707	41.881
GSM246777	100	284.268	54.873	4261.39	503.536	68.2218	228.512	181.245	181.245	12559.4	1377.02	104.485	38.5282	94.451	35.1143	62.7011	254.961	233.931	852.584	1226.67	74.573	93.2629	63.0706	201.503	39.9595	212.497	83.0692	232.829	181.552	221.666	129.237
GSM246617	0	292.651	57.1689	4261.39	784.046	126.124	98.1355	103.953	103.953	12071.7	1733.47	107.802	23.3294	88.1896	47.164	32.2755	323.133	383.352	814.764	360.808	121.509	86.5762	56.2871	242.814	30.8769	191.169	21.1259	261.639	61.0197	563.348	70.7391
GSM246728	100	129.381	50.5766	3541.49	866.102	90.9254	277.894	92.0698	92.0698	36568.2	1226.67	100.761	22.8707	69.5469	25.8259	26.3605	399.354	204.625	516.989	513.781	148.532	38.7263	93.5267	151.417	44.0084	332.361	12.1408	403.871	182.383	427.068	84.4795
GSM246594	0	268.983	71.2432	4261.39	866.102	124.842	130.692	115.862	115.862	13735.9	1455.88	181.779	47.822	69.6628	31.7491	57.6886	225.674	370.523	593.185	1236.85	147.296	89.9956	46.2566	186.893	35.222	130.483	14.0726	258.757	82.9292	254.65	82.889
GSM246774	100	136.586	90.4208	5579.63	842.609	102.857	196.623	169.359	169.359	13735.9	741.129	110.599	41.4556	80.9032	33.6314	34.8245	333.389	367.778	760.961	572.888	75.4568	55.6129	85.4921	188.851	33.0119	213.252	10.3583	298.42	162.817	716.448	69.101
GSM246731	0	116.712	74.8986	4032.78	755.897	77.2813	103.01	121.214	121.214	21520.4	1190.07	85.5298	13.5356	75.8123	47.6174	30.8769	327.127	212.806	659.406	463.187	279.233	118.42	59.771	289.192	35.1729	105.411	27.6351	274.315	142.918	259.793	57.4853
GSM246564	100	61.2637	61.077	2238.01	418.413	81.9909	166.493	118.531	118.531	17798	1063.4	103.315	43.3372	65.2861	43.9429	20.5955	816.384	158.179	739.865	317.689	104.407	57.8359	214.424	154.123	42.2497	343.82	9.35031	310.391	138.143	179.094	81.9117
GSM246590	0	253.192	68.3646	4851.89	1096	110.799	157.624	198.806	198.806	9274.35	1301.41	249.077	19.9065	82.5878	61.0338	28.319	328.98	508.111	781.196	1007.76	120.138	136.07	63.9916	222.724	31.7127	243.393	23.5239	277.208	165.559	560.736	97.7261
GSM246563	100	245.94	86.9291	4062.06	628.872	135.522	103.764	170.098	170.098	10527.6	1690.74	155.972	44.9186	103.84	63.2157	31.9382	478.058	497.997	580.723	1514.44	191.11	108.816	37.6465	250.455	34.1792	251.718	55.2924	249.391	237.215	490.733	41.8378
GSM246570	0	307.113	89.4754	5632.18	1183.22	126.84	87.6644	219.403	219.403	14204.9	1479.66	110.013	51.6818	104.302	26.2781	30.9619	244.912	549.355	1219.95	2193	126.973	190.044	60.8916	246.126	32.2072	161.522	57.6344	232.921	93.5962	373.508	72.502
GSM246643	100	88.525	80.8101	2510.6	459.769	76.4683	172.284	175.638	175.638	16404.8	383.352	61.4242	45.6166	56.1627	28.6835	35.7081	618.724	129.629	669.256	368.043	48.023	111.143	153.448	165.899	44.8961	213.702	18.9611	349.328	238.93	198.566	313.01
GSM246680	0	95.785	71.9068	4293.69	416.801	116.171	114.958	115.418	115.418	14688.7	970.983	103.16	27.2486	61.9337	39.0711	22.1057	350.418	256.817	298.256	1157.56	130.862	71.7349	66.0872	140.808	39.1353	181.666	42.5779	276.033	210.844	275.898	101.287
GSM246753	100	99.722	69.4505	3592.85	578.555	49.1704	224.72	132.855	132.855	18396.2	1038.44	101.261	23.0299	83.8733	21.2727	26.2688	586.32	220.933	692.537	532.016	109.343	27.8257	153.148	180.546	52.588	300.251	10.7817	380.046	132.729	305.533	127.076
GSM246529	0	308.611	89.0287	4261.39	1079.71	127.656	82.3306	180.073	180.073	10656.8	1858.71	173.657	54.8089	93.2394	73.1677	48.1708	320.23	376.294	685.449	1275.89	287.461	127.244	44.5272	285.209	29.4822	130.553	65.2548	187.672	93.9429	590.893	45.0684
GSM246668	100	138.865	85.7098	3703.37	498.493	111.448	156.488	104.917	104.917	15629.8	822.307	117.583	15.361	86.1507	51.1796	50.7005	506.535	260.95	724.574	1952.76	123.805	91.0286	139.061	149.292	42.5979	231.823	15.1591	391.006	196.425	471.778	41.3378
GSM246637	0	157.574	79.2937	4578.41	714.212	76.8174	170.071	90.6084	90.6084	12071.7	1367.79	111.564	24.1885	46.221	29.731	79.9638	312.614	368.783	483.387	880.016	138.656	82.7289	50.9622	228.241	43.1389	314.694	18.5772	326.341	255.713	261.176	43.5348
GSM246664	100	154.824	72.0626	3364.96	485.236	93.7103	117.226	103.828	103.828	17246.1	1494.22	129.661	18.7366	98.6634	43.3259	37.3892	459.769	439.061	744.649	467.382	106.505	61.848	83.6158	237.306	37.6856	241.485	8.72317	282.565	337.028	442.578	90.7934
GSM246754	0	246.028	79.0655	5831.35	1555.78	132.729	110.773	148.381	148.381	12732.7	1427.14	182.503	61.788	120.44	80.5336	27.1511	327.127	449.682	834.874	554.299	213.037	101.287	49.7292	224.124	38.4618	184.285	7.97149	232.007	81.6362	482.939	59.6187
GSM246610	100	116.863	69.6628	3763.01	749.565	76.7294	177.269	209.323	209.323	15005.2	1226.67	68.4918	33.9594	94.0339	26.4972	51.4253	373.007	128.134	578.555	823.909	139.474	57.2481	81.8155	130.588	44.2116	227.637	9.0657	496.093	314.17	386.378	112.095
GSM246780	0	186.765	78.3182	4293.69	800.529	78.9385	136.29	173.301	173.301	11740	1705.27	144.069	53.6776	77.2258	47.4184	22.8028	381.188	398.167	632.294	1537.44	181.995	117.285	62.4499	230.897	36.6472	229.224	10.5439	366.543	90.2872	296.727	74.2361
GSM246604	100	142.168	75.6657	4542.16	1190.07	124.876	109.093	223.25	223.25	8640.52	1460.87	269.106	33.5188	103.187	79.8519	22.2614	259.209	722.286	653.119	600.616	123.522	62.3333	58.0752	219.108	40.6291	158.927	9.46897	224.463	103.239	245.323	135.671
GSM246549	0	234.304	94.63	5262.05	739.865	82.5494	133.091	122.994	122.994	11156.3	1283.23	179.203	71.108	120.383	54.1896	97.895	371.256	812.087	1334.66	1818.67	198.636	71.1247	39.1465	338.286	29.6574	246.344	28.375	398.167	149.758	504.54	35.7081
GSM246688	100	112.183	80.1212	3024.56	325.397	120.039	102.752	78.423	78.423	15005.2	770.286	126.807	36.2787	74.6825	27.8624	31.4206	453.305	176.991	839.585	1101.98	108.072	40.6183	75.1709	164.113	38.6537	356.696	23.1587	277.894	173.271	446.456	142.761
GSM246532	0	311.554	73.1164	4811.26	1264.85	167.056	142.016	153.979	153.979	9102.63	1927.19	144.106	42.9689	77.7201	65.1044	71.0769	316.96	518.054	949.892	786.88	154.957	107.877	81.0648	237.583	22.8788	211.526	41.0311	335.986	111.419	883.488	56.5163
GSM246665	100	46.4775	81.1201	3247.07	570.693	50.2585	136.989	85.1497	85.1497	15629.8	577.792	63.5941	36.7359	53.3286	30.6099	17.783	466.081	138.559	372.042	560.002	104.987	37.7754	56.4755	139.176	42.0214	293.993	18.009	483.846	210.994	209.207	143.471
GSM246714	0	726.965	89.8014	4578.41	897.711	156.537	86.4706	173.524	173.524	10069.5	1026.48	208.694	42.0004	98.3513	47.822	22.9628	173.601	1101.98	993.545	307.113	132.397	77.3936	30.7383	273.431	39.3975	142.168	15.6301	222.63	49.1228	688.535	55.7294
GSM246543	100	117.955	62.1594	3364.96	394.58	89.3457	115.165	74.3549	74.3549	15993.1	1261.38	57.4993	43.8764	52.6915	30.3407	32.9055	424.575	317.511	381.728	1236.85	122.717	66.1927	72.7815	264.68	36.0928	312.241	22.6133	311.206	327.513	324.819	80.5917
GSM246768	0	135.861	99.6009	4434.56	627.251	79.0655	100.53	220.651	220.651	13127.9	760.961	76.6319	54.371	72.1468	47.141	43.4903	197.707	253.735	547.038	4032.78	131.901	98.3272	77.3375	198.636	34.1216	260.272	17.868	440.639	245.323	377.627	136.473
GSM246767	100	120.23	59.7571	3619.95	721.021	69.6146	125.602	66.2161	66.2161	15005.2	993.545	88.5894	46.2795	41.6935	35.9903	25.1784	321.287	332.559	753.44	806.359	111.309	39.324	54.8599	218.113	43.9429	298.256	7.64739	405.762	322.207	305.995	91.7404
GSM246716	0	54.6353	69.7818	3045.6	753.44	95.8208	105.066	128.533	128.533	17246.1	904.839	72.2651	49.3875	68.8538	30.1434	36.1776	262.707	201.239	741.129	1154.55	115.109	128.856	92.57	264.443	37.5353	327.693	10.9398	337.689	210.622	381.456	52.847
GSM246704	100	120.794	94.1271	5082.91	679.263	86.8477	117.708	143.645	143.645	15311.2	883.488	68.3007	15.652	67.8648	49.3297	23.655	173.978	191.474	561.409	2510.6	129.661	90.1734	65.9751	172.747	47.7747	172.439	24.3806	311.382	177.21	254.961	97.6766
GSM246651	0	301.981	94.8574	4578.41	1052.99	150.773	88.5047	175.913	175.913	11417.5	2054.33	210.693	55.6129	114.343	82.1553	65.5092	248.04	497.997	712.041	1631.92	309.768	111.616	55.416	333.763	30.8769	174.854	66.2402	217.139	149.673	652.355	63.411
GSM246634	100	187.362	61.0197	4471.41	514.887	94.1728	195.907	90.6084	90.6084	12223.8	1310.11	156.721	25.3399	49.0887	52.6794	28.0809	374.476	319.855	735.098	630.567	86.5149	53.752	90.1734	183.688	40.892	284.388	22.6377	341.887	285.755	212.343	82.0498
GSM246649	0	200.21	77.5619	3906.71	1035.96	136.399	79.9077	185.883	185.883	11740	2072.56	179.929	44.4381	74.1312	96.9339	37.8483	363.056	520.232	820.835	1254.43	171.215	115.996	66.6444	236.842	30.1535	149.878	49.0518	205.24	97.5832	534.417	74.7707
GSM246528	100	280.913	77.7201	3364.96	873.099	116.951	81.0443	162.033	162.033	11740	1247.2	124.264	18.7055	115.077	44.862	28.2565	446.456	347.298	664.338	1952.76	210.549	101.64	71.3613	193.886	33.9014	240.306	88.7448	421.732	198.499	189.324	39.7892
GSM246642	0	251.186	81.3366	4471.41	984.325	217.71	109.066	133.974	133.974	7181.22	1142.86	121.663	55.865	81.2386	50.7463	26.2965	308.611	758.413	876.523	484.273	65.8817	155.443	48.6722	280.128	29.5916	246.946	19.0163	264.559	102.125	766.292	71.4465
GSM246591	100	160.111	67.5615	6167.1	958.278	164.723	133.624	174.497	174.497	10279.5	1697.49	207.164	22.6712	75.3506	54.7026	41.1261	417.407	545.82	728.053	743.359	107.67	143.624	55.2924	325.397	26.6928	184.052	25.4204	263.868	140.451	500.016	53.9648
GSM246660	0	391.306	87.2872	4733.62	1160.37	165.706	150.13	161.114	161.114	6028.88	1676.4	140.133	61.848	97.5088	98.8958	106.61	167.104	343.155	785.533	2306.86	160.21	87.3337	50.4453	241.485	33.5284	122.818	75.8123	182.161	84.6779	520.78	82.529
GSM246556	100	103.263	65.5861	2444.99	617.097	104.666	107.777	137.432	137.432	15629.8	1028.63	108.592	50.8082	56.2599	48.6602	20.5454	472.189	120.198	862.711	1010.06	208.904	111.477	79.7238	236.743	30.9813	207.236	67.8648	391.306	238.082	441.383	131.486
GSM246785	0	309.118	79.4275	5311.47	1229.87	113.818	121.014	129.748	129.748	9872.84	1584.14	129.697	41.4991	112.723	90.3082	57.4017	371.028	827.143	857.707	684.454	186.397	118.829	71.108	228.338	38.5907	211.376	13.288	366.781	51.67	527.892	58.5444
GSM246581	100	225.337	72.6588	5210.98	1186.41	135.896	95.1207	168.692	168.692	9570.38	1943.47	165.464	92.1496	126.535	52.6393	23.5571	422.466	731.614	613.796	552.921	180.1	83.2148	49.7419	236.842	34.0453	267.625	43.0902	294.465	133.091	133.993	52.7808
GSM246662	0	348.149	79.4082	4062.06	1213.28	143.313	121.476	168.793	168.793	8194.82	2296.62	155.663	26.7471	92.7017	77.6151	25.7114	417.407	477.571	733.999	793.523	330.115	90.2652	66.5038	251.295	38.6007	184.885	55.3049	286.176	126.94	539.754	52.012
GSM246601	100	168.354	63.7157	3819.5	686.457	46.0263	158.225	148.462	148.462	16808.4	1033.45	115.996	41.881	68.2218	33.5475	18.3961	226.424	222.465	514.887	750.905	154.478	20.0372	103.815	223.545	58.7237	71.378	11.1054	351.54	16.846	340.636	295.495
GSM246630	0	148.276	86.663	3998.33	1338.73	123.163	102.803	180.518	180.518	10397.4	1219.95	174.091	85.3642	110.909	80.6504	52.1511	244.693	394.841	667.36	998.341	131.034	109.924	52.7186	269.613	34.6963	170.745	40.5539	186.461	91.8423	343.38	48.8959
GSM246670	100	123.487	51.024	2830.36	538.638	111.391	123.361	87.2763	87.2763	19068.8	1455.88	150.687	39.9693	75.4028	39.5712	23.5059	484.273	166.189	660.496	434.237	111.198	27.9536	82.4292	258.309	23.4655	372.507	18.6316	301.157	304.213	257.745	117.708
GSM246524	0	121.762	80.7892	3703.37	778.315	78.6243	77.578	122.865	122.865	12732.7	1275.89	111.87	34.1495	72.9421	43.4592	60.2462	430.242	284.533	568.698	2510.6	117.583	87.223	139.098	196.695	36.3593	274.568	61.077	341.658	183.282	226.253	32.3782
GSM246770	100	204.322	56.4495	2946.44	347.093	118.327	131.59	111.376	111.376	17798	1520.31	109.924	46.489	52.3551	27.3943	41.3378	302.781	230.804	359.558	598.406	99.8192	36.1124	102.587	292.955	45.057	422.121	15.7632	331.333	188.36	539.754	49.6311
GSM246656	0	395.101	86.5572	6077.66	807.734	124.703	64.1462	243.734	243.734	14688.7	1705.27	164.679	52.5352	103.71	75.4028	28.8664	407.973	364.502	1110.71	2381.1	129.308	123.487	67.5129	207.537	32.9721	274.954	55.7839	240.989	251.086	566.026	58.2673
GSM246743	100	174.69	89.9112	4578.41	728.053	53.1012	124.773	203.62	203.62	16808.4	908.625	102.56	23.8551	80.0989	40.7651	21.7446	338.286	328.424	606.659	455.71	92.3162	104.744	127.21	225.058	40.0108	191.442	13.0947	400.225	189.261	283.281	106.536
GSM246658	0	198.433	92.0819	4691.5	623.957	144.267	35.6687	161.833	161.833	11287.7	1122.18	138.944	28.6482	89.9752	83.0893	35.9517	399.64	310.558	948.098	3006.16	163.817	203.87	62.1441	252.643	29.324	323.691	90.9663	318.442	260.604	569.348	58.1318
GSM246750	100	197.707	75.5799	3851.43	556.136	116.384	192.149	157.975	157.975	16808.4	1601.87	142.247	32.8956	81.6362	37.4839	34.6355	418.413	342.712	847.612	465.26	83.6158	58.1177	79.5779	221.9	36.3689	392.771	34.5655	274.694	145.721	404.194	60.8341
GSM246596	0	146.711	92.6373	4365.95	1033.45	80.2593	171.463	177.471	177.471	11417.5	1065.81	118.389	63.6399	107.802	30.9159	25.0881	554.299	273.796	841.098	874.836	188.61	60.3056	164.16	243.497	41.8044	283.983	17.9687	411.272	152.628	272.141	69.9595
GSM246730	100	161.616	66.9568	3541.49	686.457	63.8085	187.98	82.1039	82.1039	14688.7	883.488	85.1596	19.0975	73.9021	30.8969	16.3909	688.535	217.225	503.536	1372.25	120.606	105.358	90.8165	236.842	26.8742	395.385	10.7036	349.328	368.043	278.972	205.805
GSM246629	0	411.588	90.7696	4851.89	998.341	121.986	123.01	160.326	160.326	9759.42	1525.56	169.491	63.9747	90.3731	71.7523	81.4968	316.429	951.979	576.336	1867.04	140.409	142.364	55.8911	308.284	34.8528	225.765	36.6882	333.389	129.308	948.098	56.0546
GSM246647	100	215.454	65.1462	2669.53	376.038	105.543	97.9718	73.4889	73.4889	14688.7	451.256	72.1301	19.1869	52.5088	38.5091	48.4657	255.506	206.659	409.66	6330.9	152.712	76.1213	69.021	342.712	50.8327	183.219	38.0397	424.24	376.801	233.103	75.5447
GSM246526	0	237.03	66.7076	3647.31	1085.31	114.989	115.196	79.5325	79.5325	15311.2	1644.45	130.042	23.7495	102.777	56.7561	71.663	208.527	305.841	729.217	1690.74	172.492	86.5572	63.824	267.372	34.0644	140.264	112.095	207.977	267.866	535.015	105.222
GSM246599	100	134.811	60.4928	4159.35	522.88	99.6009	147.75	91.7701	91.7701	17246.1	1063.4	97.822	19.8656	75.8477	36.0824	38.7458	475.291	243.683	660.496	789.592	189.023	68.6241	88.0031	272.384	38.0715	294.309	37.8671	352.006	215.946	363.056	63.2605
GSM246652	0	130.931	75.5447	2203.27	610.639	97.6519	92.5455	164.857	164.857	17798	1386.49	118.95	50.8975	81.6171	46.8051	10.5499	463.187	209.207	837.965	910.301	155.927	112.977	87.0584	375.519	30.4142	215.869	62.3477	374.476	235.312	426.72	56.6624
GSM246555	100	198.02	74.1146	4228.21	681.317	60.1724	168.354	131.677	131.677	11417.5	1151.39	112.606	27.141	66.9263	30.8301	17.5137	428.389	363.056	714.212	1183.22	150.603	122.527	61.686	226.592	31.5166	257.167	29.8686	395.385	174.143	189.261	54.6493
GSM246636	0	437.963	100.502	4648.55	1151.39	136.84	41.3265	166.729	166.729	11156.3	1726.96	219.91	40.5116	131.034	59.8006	52.8215	407.012	414.826	866.102	1176.33	202.674	118.732	49.2682	314.022	32.0519	196.955	76.9057	277.746	110.713	382.812	127.281
GSM246551	100	121.292	71.1425	3202.4	431.655	73.1505	164.441	153.657	153.657	20236.5	988.781	84.4795	39.8099	61.4549	43.9313	25.9959	446.873	227.551	539.199	320.601	138.749	71.663	238.836	175.718	43.5019	170.795	11.4605	409.66	158.746	256.609	217.631
GSM246609	0	378.443	79.0294	5082.91	644.246	115.311	63.0706	94.9186	94.9186	11740	2227.44	178.377	46.6173	94.764	43.7647	35.9802	377.891	476.67	700.61	728.053	172.334	64.8056	80.2	354.232	30.6279	259.669	16.5403	275.088	113.871	347.709	103.601
GSM246763	100	144.468	58.0062	4471.41	681.317	78.0589	245.323	80.11	80.11	15993.1	1130.74	54.2395	41.5874	45.138	32.9628	22.6624	487.183	242.132	446.043	447.709	163.193	42.3038	88.0633	137.286	39.593	190.496	7.34776	437.963	241.671	492.648	176.935
GSM246569	0	227.46	76.8364	3763.01	946.175	128.961	122.305	130.772	130.772	15311.2	1525.56	161.662	35.1238	65.3809	52.9607	160.947	332.969	247.55	718.692	1052.99	194.718	90.2872	70.6934	213.625	31.4876	164.777	10.6982	262.942	122.913	542.747	184.513
GSM246627	100	107.99	69.5292	1644.45	778.315	86.2565	195.566	125.969	125.969	30002.5	916.356	74.573	39.5816	58.8355	18.8337	27.4389	719.856	135.93	737.541	646.926	134.629	92.6159	167.104	169.335	43.7005	549.987	8.08984	574.974	233.21	405.762	206.803
GSM246678	0	382.559	76.4331	4611.92	1213.28	160.068	95.7504	193.255	193.255	8339.5	2444.99	151.152	57.2341	90.9876	64.7623	51.6445	580.003	508.111	1041.12	878.414	203.87	101.041	67.3174	250.023	32.5852	168.409	93.9429	296.885	121.828	334.579	122.495
GSM246550	100	132.325	71.2767	4923.82	831.967	75.0636	396.667	114.299	114.299	13521.8	1367.79	104.565	11.8026	93.7103	32.6831	18.5461	473.931	333.582	526.78	570.02	102.698	52.588	105.834	217.311	30.8301	324.441	12.0753	369.554	82.9292	250.133	65.1044
GSM246631	0	153.999	85.2976	3619.95	936.098	96.861	76.215	119.031	119.031	17246.1	1210.36	96.5771	53.2144	106.478	57.4419	68.8697	257.745	236.646	455.71	4578.41	208.904	111.668	51.9855	197.887	32.5852	189.381	23.5488	301.157	337.262	368.516	86.3681
GSM246557	100	162.436	64.3917	3464.48	515.99	74.4704	82.9494	79.7129	79.7129	17246.1	849.218	98.6634	28.1169	95.5816	56.0546	34.1984	488.673	286.038	707.437	503.536	204.889	92.2667	54.2027	194.916	39.5001	215.693	10.9752	305.995	434.946	134.629	70.0763
GSM246574	0	159.602	97.895	3851.43	677.221	81.9117	199.942	95.7384	95.7384	15993.1	885.145	131.282	70.1621	60.7181	56.2014	30.7206	300.386	388.114	564.015	444.867	141.758	76.2334	88.1456	211.666	31.306	136.767	18.6398	376.294	112.236	527.892	93.7557
GSM246580	100	269.106	92.2416	4404.2	984.325	116.141	66.2756	161.069	161.069	11570.4	1619.09	77.8556	27.4912	71.2432	42.5022	16.172	275.088	438.35	1026.48	926.13	224.976	153.635	51.7816	259.1	35.0753	136.696	26.783	242.515	35.5411	522.364	52.5614
GSM246673	0	103.239	90.0172	2249.53	920.372	88.0835	83.9539	200.11	200.11	13735.9	1567.89	99.6979	30.311	105.729	50.6631	25.4923	317.325	200.966	646.926	1676.4	104.612	142.959	63.8833	251.522	31.1631	184.052	56.6107	223.461	166.239	382.01	58.0752
GSM246538	100	211.904	62.0095	3592.85	587.132	79.6856	179.474	137.471	137.471	10069.5	914.479	113.674	54.1148	59.7867	55.4313	29.7217	334.162	194.207	605.097	310.254	94.451	79.3706	85.6673	182.444	41.3597	168.466	11.3089	263.868	154.167	280.495	338.286
GSM246782	0	70.0928	113.008	3437.65	617.882	122.558	122.398	317.05	317.05	24951.3	797.758	80.572	37.0816	55.0849	16.5914	37.8483	300.681	157.954	693.502	639.977	137.286	26.2161	49.8866	198.636	28.6301	218.535	28.9106	286.321	315.012	328.054	117.925
GSM246666	100	156.406	73.327	2928.46	564.015	144.468	147.666	97.7606	97.7606	17246.1	813.529	80.5516	21.3389	76.3239	22.8191	24.3628	405.129	177.661	859.403	458.564	104.931	67.6893	47.141	204.625	57.4288	338.67	13.5356	247.357	380.321	531.431	304.067
GSM246635	0	412.542	93.5738	4611.92	984.325	181.886	74.8986	185.703	185.703	8194.82	1499.07	193.095	43.8083	113.706	58.7237	66.6265	231.823	813.529	689.544	966.916	313.185	118.7	40.9758	299.508	31.306	129.9	77.8556	183.994	91.4663	426.349	42.9469
GSM246542	100	143.786	78.0958	3564.93	758.413	86.8675	90.7297	88.9307	88.9307	16404.8	820.835	103.815	58.2396	81.22	53.4401	68.3315	242.329	515.99	547.038	733.999	166.858	116.205	54.164	219.108	28.8488	247.251	73.884	298.727	196.102	689.544	46.9427
GSM246755	0	253.192	77.3024	4404.2	855.89	141.135	62.4055	275.965	275.965	7003.33	1676.4	162.626	69.9257	87.4762	63.5792	104.197	267.248	423.886	729.217	998.341	172.439	89.0694	44.4172	262.349	27.8171	148.853	34.2178	183.219	85.8814	399.354	40.1265
GSM246614	100	123.741	83.579	3102.24	903.108	114.459	118.049	104.705	104.705	13521.8	1372.25	101.465	13.9449	67.4954	46.5943	26.6471	418.755	334.376	488.673	1573.06	158.133	86.5361	107.563	204.101	44.201	284.268	31.7404	460.564	145.721	159.553	94.4067
GSM246623	0	120.572	67.0918	3083.92	431.655	158.503	125.57	157.148	157.148	15005.2	1537.44	149.027	34.1688	70.4438	41.6526	42.8659	216.338	350.874	416.472	861.026	104.17	89.934	53.6909	266.619	40.7328	249.491	42.0832	304.564	166.384	553.638	53.0505
GSM246735	100	171.665	87.6644	3314.21	550.572	53.8778	200.484	129.814	129.814	24951.3	424.24	57.2341	28.9564	88.5682	18.713	35.43	624.838	163.97	454.521	275.243	96.861	60.3902	61.1775	163.817	42.4231	276.822	11.8939	351.089	235.985	310.254	247.251
GSM246783	0	183.935	86.663	3906.71	1031.1	62.7011	186.765	108.418	108.418	13127.9	1207.1	60.7622	21.9237	99.3986	35.629	44.4605	384.213	367.02	822.307	655.658	139.436	84.5392	63.9448	204.322	39.7493	138.404	12.8817	218.288	96.0674	278.291	83.0291
GSM246603	100	164.16	92.2416	4062.06	861.026	99.4474	93.3359	141.96	141.96	14688.7	1148.65	80.5516	21.2971	100.382	46.547	26.1888	381.728	479.022	471.296	680.297	206.367	104.302	100.628	194.34	40.1683	224.214	8.1055	351.307	237.885	323.327	91.0733
GSM246534	0	202.398	101.335	5262.05	1286.48	153.542	91.3806	192.94	192.94	8194.82	1875.37	251.186	30.8865	92.0577	70.8102	24.8058	364.24	705.155	993.545	1386.49	255.607	146.422	73.9552	255.506	27.0525	158.503	52.9728	322.207	89.8212	442.578	79.3706
GSM246726	100	110.098	84.4795	4228.21	523.964	76.6496	135.707	86.0971	86.0971	19068.8	1193.39	75.0452	19.4101	72.3188	23.6463	33.4259	403.871	185.07	695.444	234.581	95.4197	40.7002	73.6905	135.748	46.0932	300.835	8.09502	335.986	152.891	304.397	112.578
GSM246761	0	438.35	80.2807	5976.72	1151.39	129.553	73.4456	205.984	205.984	7116.29	1595.58	213.185	68.8697	105.116	105.571	75.5086	86.9845	1148.65	523.964	1279.52	189.812	132.325	37.2325	244.395	39.3661	83.7763	93.2162	181.779	29.4148	533.269	64.4363
GSM246759	100	100.502	59.6873	3592.85	823.909	85.5493	195.907	91.5242	91.5242	19068.8	820.835	96.2552	24.7875	44.6258	13.5687	29.1117	548.205	170.229	660.496	249.187	128.587	35.7081	92.0577	149.248	67.7859	233	8.65745	356.696	177.889	214.745	128.996
GSM246697	0	385.056	87.0802	5042.36	1334.66	133.88	84.4391	216.458	216.458	7551.9	1875.37	187.738	49.7051	94.2685	82.889	86.9955	149.588	876.523	665.361	1961.65	229.037	100.335	67.2214	251.831	25.5003	154.824	68.7365	210.844	45.8389	484.734	56.9831
GSM246628	100	80.162	75.4213	3411.67	678.224	67.5918	146.584	122.801	122.801	18396.2	1133.71	85.0179	33.4259	67.024	36.4187	44.8297	414.826	243.114	479.515	445.256	161.137	72.8867	85.469	217.631	40.5867	197.763	7.17281	354.955	227.381	658.464	130.414
GSM246657	0	154.436	66.7076	2911.17	535.568	117.047	104.612	134.164	134.164	13972	820.835	74.7004	48.9805	65.5092	59.6328	57.9484	419.089	288.177	680.297	897.711	165.657	108.377	77.8556	305.533	37.2922	337.028	32.8856	303.109	269.344	510.595	46.4187
GSM246633	100	228.157	69.4505	3931.84	1148.65	134.849	128.624	185.703	185.703	13735.9	2193	144.303	31.0665	75.4392	45.5499	31.3268	359.05	353.13	739.865	932.068	180.597	110.685	91.6038	198.02	38.8276	224.047	52.7666	331.121	118.95	605.95	66.6265
GSM246638	0	265.375	70.7747	4261.39	763.667	107.32	92.7488	136.75	136.75	14452.9	1240.52	110.994	33.0951	62.6005	51.7696	47.5826	476.67	260.024	490.733	1268.4	99.6724	97.3381	62.6578	235.232	33.408	248.451	17.737	282.713	188.851	519.152	58.2825
GSM246701	100	321.675	74.2181	5042.36	663.373	87.2872	191.659	96.8025	96.8025	13521.8	1250.88	118.267	20.2938	94.9525	53.9648	34.3292	294.465	342.295	366.543	1342.9	126.807	54.6493	66.1468	218.862	27.9254	249.921	20.9732	352.442	188.045	593.976	128.203
GSM246654	0	106.264	81.5992	4811.26	910.301	48.7315	131.068	158.109	158.109	36568.2	1543.4	87.223	30.7477	56.9431	26.1803	45.562	331.333	183.994	793.523	376.567	205.805	38.5492	46.7698	229.931	29.3067	120.7	6.77514	237.885	130.828	249.391	142.286
GSM246734	100	70.9617	83.6158	3962.04	611.419	75.1364	168.162	68.744	68.744	15005.2	741.129	91.0964	19.2993	66.5512	28.5663	20.5295	670.184	287.881	483.387	470.443	117.076	83.1933	105.678	227.201	42.9801	285.616	6.86289	422.813	173.927	307.942	165.024
GSM246682	0	629.658	89.7165	5311.47	1130.74	195.635	65.5246	197.989	197.989	6944.02	2072.56	201.908	47.4886	106.61	66.4296	42.5665	418.413	786.88	871.207	2510.6	161.182	127.656	56.6496	273.677	33.057	253.628	81.9322	277.746	114.049	460.564	35.7965
GSM246679	100	215.289	74.4704	3120.78	709.753	91.4258	89.7165	130.397	130.397	15005.2	960.386	120.166	83.0692	89.89	66.0391	35.8749	364.776	249.293	492.648	1058.28	121.137	146.127	45.238	146.089	37.5353	248.978	15.9182	289.637	196.623	342.935	40.2712
GSM246773	0	358.596	92.659	5042.36	779.688	85.3408	142.247	151.656	151.656	18396.2	1768.44	116.234	23.575	114.643	39.5205	14.3736	329.548	266.117	744.649	1474.81	111.143	52.3944	71.2614	166.858	27.0525	315.187	9.34437	333.389	227.983	410.011	42.8217
GSM246710	100	173.763	75.8283	3962.04	1148.65	67.4272	165.801	85.2304	85.2304	14204.9	1160.37	68.5577	18.0883	58.0202	37.2517	38.3115	442.223	247.453	880.016	781.196	124.668	35.0198	126.366	180.1	37.2922	189.082	6.70869	376.567	248.558	260.724	100.837
GSM246693	0	196.425	77.4714	5002.56	1090.63	112.378	143.393	79.8056	79.8056	18396.2	988.781	113.212	79.8519	103.523	32.9348	42.3141	181.504	361.857	533.844	1107.69	110.627	64.3159	41.4771	266.619	42.1249	151.003	9.9505	209.876	75.9232	462.302	77.7572
GSM246663	100	242.132	70.6934	4191.79	1160.37	96.9339	172.544	138.273	138.273	10527.6	1936.1	71.4283	19.1292	70.9452	50.4453	21.4853	526.215	259.432	732.825	1465.54	135.455	118.484	115.936	217.311	31.9848	228.07	23.2514	338.286	85.6073	473.931	310.558
GSM246620	0	305.123	77.4714	5165.47	1470.24	93.6193	160.256	117.786	117.786	12223.8	1561.99	98.6187	38.1615	66.8796	40.447	21.7628	144.674	373.508	768.956	504.014	129.449	77.0191	38.7045	278.972	42.5352	98.5938	11.3571	242.04	28.1086	460.942	55.0849
GSM246772	100	134.666	75.7737	3202.4	820.835	95.7033	151.72	76.0942	76.0942	14452.9	739.865	87.2441	28.3927	73.9381	42.8001	22.5792	490.733	271.885	696.389	725.73	102.377	57.0495	140.615	188.61	33.5284	205.444	22.2285	341.658	87.3107	272.783	133.916
GSM246523	0	134.07	76.2513	2260.08	567.367	71.9068	113.531	113.113	113.113	17246.1	580.723	95.7736	21.7107	71.9901	37.1712	32.1501	468.274	168.003	750.905	1761.03	178.326	94.2463	194.854	158.639	20.488	153.319	24.4243	334.376	238.44	165.176	103.263
GSM246535	100	236.359	71.1615	3120.78	220.933	97.7972	116.863	104.756	104.756	15311.2	1050.68	110.205	19.0815	62.4192	39.324	44.4272	624.838	284.677	315.012	940.121	109.953	43.024	116.474	226.017	36.4697	570.02	25.7473	520.232	551.169	418.413	65.8499
GSM246683	0	124.064	74.8079	4293.69	406.079	101.335	65.0423	103.2	103.2	15311.2	339.738	96.4837	34.3898	69.4662	44.862	27.6799	316.789	205.444	627.251	293.838	110.773	99.2998	63.277	260.385	32.2256	179.365	34.6159	281.738	125.635	121.014	55.9869
GSM246606	100	163.527	70.6625	4884.82	1625.56	57.7421	150.173	61.7516	61.7516	20236.5	2160.47	97.4606	52.8075	108.759	55.4682	18.7366	512.183	215.773	762.234	525.105	179.872	55.9185	53.4153	257.86	44.1441	326.55	9.91688	368.266	148.276	240.989	102.245
GSM246565	0	184.4	90.5534	3267.44	619.564	135.115	73.3454	155.641	155.641	14204.9	1068.41	153.542	61.6003	83.1102	40.0734	51.0822	379.755	211.142	675.249	975.567	171.363	136.767	55.4442	297.63	33.5656	288.177	81.4343	430.969	214.83	510.131	34.5106
GSM246562	100	238.082	73.9021	4733.62	741.129	141.905	190.857	200.176	200.176	11287.7	1179.66	107.902	22.0369	66.2402	34.0732	27.1602	352.442	221.666	639.212	1127.84	74.4532	121.45	56.4351	241.485	31.4691	208.387	37.3604	268.239	214.021	201.649	162.676
GSM246530	0	275.506	63.8085	4542.16	841.098	58.2112	188.969	134.276	134.276	16404.8	822.307	90.3082	44.1667	78.8064	32.6553	28.6835	263.049	245.017	552.921	2025.16	130.726	36.3178	67.024	218.78	38.5804	169.697	26.7382	334.376	192.971	331.962	51.2903
GSM246746	100	119.56	70.5957	4032.78	968.776	69.7818	347.921	105.449	105.449	16808.4	940.121	81.22	26.8644	79.2937	24.2217	30.3501	890.452	345.342	980.124	212.955	119.239	50.7713	164.723	125.984	59.2825	316.96	10.5859	437.629	74.5054	189.381	81.5992
GSM246719	0	198.983	78.0069	3998.33	1213.28	110.456	178.977	115.862	115.862	6077.66	2182.53	97.6079	37.9883	73.4143	46.7819	62.4797	901.459	421.101	1329.96	1136.9	146.463	59.8171	130.111	214.088	40.3028	317.14	12.279	368.266	71.6324	424.24	115.432
GSM246571	100	129.629	64.7461	2685.29	403.871	70.0614	180.267	154.544	154.544	13521.8	803.284	103.445	37.5139	65.074	35.629	17.8902	265.141	207.164	410.947	667.36	97.6766	95.8453	53.7282	196.165	36.5492	260.385	18.8826	337.913	289.192	136.325	222.154
GSM246622	0	474.835	98.4245	5123.8	1096	141.942	119.857	203.832	203.832	9102.63	1637.49	185.378	35.5596	81.6844	67.1088	57.089	372.042	767.683	946.175	984.325	140.532	126.089	44.019	319.855	32.2574	245.017	42.757	293.249	104.043	612.171	30.5816
GSM246577	100	127.21	71.8364	2685.29	449.682	72.0953	171.866	127.058	127.058	14452.9	1052.99	86.6425	20.0721	62.8545	27.0171	17.8293	515.99	170.435	637.437	234.664	98.4958	45.138	98.1595	191.169	36.3996	213.396	18.5539	393.063	277.894	218.946	251.295
GSM246715	0	128.002	84.2732	2332.46	752.147	68.3834	247.55	171.688	171.688	17246.1	543.283	106.019	29.8054	106.819	15.7999	51.6818	448.069	143.666	444.475	2054.33	88.6984	67.6249	100.554	134.594	35.2306	176.774	13.9249	471.296	204.252	537.462	188.61
GSM246669	100	83.1311	59.1256	2640.31	532.662	104.819	88.2968	96.1513	96.1513	19068.8	964.66	90.0379	35.9037	46.7465	13.3526	25.7031	281.478	122.149	405.762	321.287	96.791	92.819	72.8867	221.093	58.9999	156.103	10.7638	273.294	151.067	333.18	153.772
GSM246576	0	148.938	91.95	3962.04	716.448	72.4012	155.177	57.9836	57.9836	11915.2	855.89	103.01	36.0824	71.1936	40.4676	32.3125	501.02	430.242	672.213	1417.91	276.28	89.7574	129.132	228.771	37.8075	273.431	18.8975	353.329	99.9884	368.516	52.7538
GSM246748	100	118.451	73.0802	3102.24	794.947	69.4028	152.491	110.417	110.417	17798	531.431	121.828	17.8063	73.2374	54.7686	43.5789	330.115	282.85	551.773	944.174	202.323	63.1707	78.9385	166.138	34.8828	226.096	33.2379	335.986	208.527	236.547	42.6202
GSM246675	0	512.704	89.8438	4611.92	1125.07	142.995	151.333	167.126	167.126	9759.42	2249.53	213.327	39.7186	121.23	52.0505	77.3024	365.83	567.367	775.604	1293.65	131.486	125.73	60.3765	239.531	32.1592	179.365	85.9435	302.781	119.208	819.337	79.5593
GSM246645	100	121.23	51.8277	3161.64	781.196	77.9893	198.368	118.965	118.965	16808.4	1145.88	68.1242	21.5402	94.451	25.2939	25.3749	648.669	237.4	765.024	451.256	106.536	53.7394	96.0674	172.958	27.4912	207.236	19.9556	365.83	320.03	270.509	108.512
GSM246632	0	150.089	96.6607	4851.89	530.92	169.697	71.5634	142.266	142.266	7303.75	1961.65	113.706	64.2524	136.951	48.1594	32.4806	430.969	433.86	1372.25	1909.27	166.955	110.685	68.0431	223.461	18.4042	247.251	48.5985	365.29	257.978	427.739	24.4835
GSM246527	100	136.108	68.3007	3083.92	1377.02	77.0191	164.16	119.223	119.223	21520.4	1101.98	92.1062	46.3703	47.2676	57.3591	37.3995	587.132	185.555	766.292	890.452	128.961	43.1148	64.1146	243.393	48.3962	266.619	26.0229	313.338	126.263	336.198	101.49
GSM246717	0	484.273	71.378	6817.94	970.983	176.276	110.88	242.374	242.374	9102.63	1125.07	100.14	16.7421	59.5312	31.4114	58.311	180.818	411.588	490.285	841.098	115.792	97.5088	55.5221	189.203	27.1776	190.243	33.6038	422.466	67.7365	559.465	45.7252
GSM246613	100	268.862	69.0515	4434.56	993.545	104.878	93.5064	174.609	174.609	9473.66	1625.56	179.474	52.7538	89.7574	69.9098	17.7677	516.504	719.856	733.999	657.536	128.241	114.581	81.395	224.124	35.5891	242.612	41.6317	324.819	157.574	166.858	53.6514
GSM246586	0	156.809	86.8675	3517.59	1122.18	96.9578	120.039	111.349	111.349	17798	1637.49	125.789	25.9051	100.628	35.8749	29.1696	552.337	311.908	772.737	1712.3	214.984	83.438	55.865	208.173	33.6706	203.521	29.5828	301.79	116.443	248.248	66.581
GSM246621	100	100.358	80.162	3677.45	687.491	86.0865	105.543	166.164	166.164	17246.1	1166.59	103.392	21.7025	51.4253	35.3597	20.2549	490.733	242.234	445.624	604.238	149.377	76.5768	57.1557	235.51	40.2609	252.437	15.9562	366.063	156.901	510.131	48.0803
GSM246533	0	256.817	90.2652	3464.48	580.723	79.0867	62.493	104.184	104.184	18396.2	1236.85	132.15	42.5665	82.3706	55.0052	29.1873	603.442	200.415	718.692	1843.69	162.726	122.784	82.1338	195.18	27.0353	222.967	54.4374	325.397	257.514	386.378	78.9935
GSM246541	100	233.386	58.9044	3267.44	1145.88	124.575	156.147	102.79	102.79	11915.2	2203.27	119.293	15.7698	68.8375	54.0528	25.0881	436.073	260.724	697.459	363.056	137.908	103.11	67.8648	197.021	27.0621	219.108	11.018	355.177	184.7	511.697	104.718
GSM246639	0	266.234	66.9108	4884.82	1110.71	120.166	99.6979	172.621	172.621	8727.75	1163.46	108.127	55.7294	81.7135	33.0664	63.9603	399.943	587.132	650.495	300.251	89.0493	144.794	74.5557	229.4	31.019	206.865	32.3594	371.785	93.3359	549.987	42.6539
GSM246667	100	123.01	88.3602	2928.46	553.638	93.7103	98.4958	70.2032	70.2032	16808.4	775.604	118.638	39.7086	78.4331	67.6727	36.168	401.453	245.218	366.781	1578.79	160.256	118.605	82.889	314.847	35.806	181.724	12.3736	288.027	207.164	220.53	200.625
GSM246661	0	125.602	71.1425	3024.56	505.044	106.87	196.36	200.66	200.66	14452.9	1196.89	111.391	39.1677	82.7692	54.3175	21.6252	677.221	280.495	540.348	290.056	101.167	104.068	124.842	156.537	37.7442	230.284	15.2332	383.623	256.164	326.341	71.5133
GSM246583	100	119.646	70.679	5497.22	822.307	100.579	284.677	83.0793	83.0793	17246.1	1028.63	212.343	31.4876	52.9352	27.078	38.6007	378.71	459.769	340.636	697.459	115.165	80.4921	63.5472	304.873	30.8215	310.558	20.0286	307.282	154.694	199.942	66.4444
GSM246600	0	233.294	83.2148	5927.53	1190.07	119.978	117.983	196.134	196.134	8561.76	1404.54	158.503	48.1363	90.9455	50.6631	37.1504	363.3	491.644	1035.96	1989.82	185.497	87.2012	66.8348	203.87	30.8301	174.738	35.3511	311.382	103.06	360.036	65.0896
GSM246587	100	284.533	83.2324	3517.59	1099.08	150.733	142.6	146.777	146.777	8410.36	1782.64	177.105	17.9767	96.9339	59.8171	24.8659	300.681	418.413	1275.89	2238.01	117.047	147.254	53.5451	249.077	39.593	250.342	29.8416	397.855	78.6057	1045.89	54.543
GSM246751	0	70.4118	78.0413	3763.01	836.369	86.9955	129.629	203.69	203.69	14204.9	1154.55	94.8117	14.658	82.1553	47.2451	18.1985	470.443	142.835	730.412	516.989	130.483	92.9967	101.387	210.693	36.845	190.857	18.166	374.734	104.666	352.229	87.94
GSM246568	100	268.75	98.7401	5497.22	681.317	127.076	61.4388	154.326	154.326	11018.9	993.545	106.87	15.2473	96.5553	46.0263	40.0437	374.995	425.989	537.462	1074.09	143.158	108.21	60.0292	236.743	42.2823	225.161	51.5531	371.256	207.977	431.33	66.2756

## Sheet: TARGET10_top30
Name	Score	CBWD3	S100A11	DNASE2	CCL28	BIK	TMPRSS15	LYST	UBL5	S100A10	REEP6	ATF7IP2	PDE6B	LRFN2	PCBD1	ATP5ME	MCU	B3GNT7	SH3GL1P1	HPN	C1QL1	APAF1	USP32	MUL1	CC2D2B	MINOS1	ARL4A	SMC6	MED27	OGFRL1	DNAJC30
PANSXG_09A_02R	100	182.494	200.743	168.807	261.575	48.665	299.594	7384.92	4352.48	1581.61	50.1858	5111.35	33.4572	63.8729	193.139	2892.53	2583.81	319.364	1058.46	76.0391	0	11551.9	5322.74	1350.46	24.3325	1479.72	1044.78	7938.49	1377.83	11304	266.137
PAPJHR_09A_01R	0	101.757	64.3766	335.381	1073.64	126.677	67.4916	3309.16	4593.58	391.451	115.255	4119.06	136.021	89.2966	45.6866	1750.63	1109.98	286.58	1047.68	19.7283	4.15333	18963.1	5554.04	963.572	12.46	507.744	1597.99	6787.58	2597.91	6631.83	132.907
PANJPG_09A_01R	100	154.748	102.576	992.159	313.918	2.65283	213.111	21798.3	3765.25	546.483	84.8906	7201.55	122.03	58.3623	120.262	2960.56	1550.14	109.65	715.38	102.576	3.53711	25470.7	3789.13	487.237	148.559	1451.98	1712.84	13692.1	908.152	9001.94	310.381
PASCIU_03A_01R	0	146.635	1196.62	608.063	1888.09	135.873	3.36318	8034.64	6605.96	2071.72	136.545	2957.58	43.7214	591.92	327.574	3103.54	2265.44	317.484	367.932	30.2686	0	7428.59	2449.74	2740.32	14.798	1840.33	1174.42	9828.56	3036.28	5440.95	258.965
PANEUH_09A_01R	100	194.32	24.4074	58.2022	1011.03	12.2037	304.154	5905.65	4159.58	159.587	3.75498	3654.54	98.5683	0	15.0199	2744.89	3150.43	30.9786	954.704	94.8133	0	12900.2	5026.98	1699.13	23.4686	1051.4	122.976	7025.57	750.997	12660.9	453.414
PARVWD_09A_01R	0	193.612	274.804	560.849	2061.03	464.668	0	2515.7	4850.29	632.048	238.58	6150.61	630.799	1250.36	548.358	4635.44	1074.23	8563.88	296.039	21.2348	7.49465	3977.16	1231.62	1600.11	19.9857	1207.89	1004.28	7755.71	1413.99	4759.1	293.54
PANKRG_03A_02R	100	235.196	161.409	199.84	76.8615	12.2978	11736.7	14551.4	2857.71	574.924	15.3723	6868.34	44.5796	0	92.2338	2275.1	3673.98	67.6381	882.37	352.026	0	4505.62	3484.9	468.855	116.829	1346.61	155.26	7733.8	885.444	10808.3	258.255
PARPNM_09A_01R	0	49.7726	1449.38	745.594	2013.8	2741.48	0	599.262	9963.49	19351.6	101.536	2152.17	650.031	722.699	4192.85	6749.17	1431.46	1952.08	119.454	0.995453	388.227	1706.21	615.19	1880.41	21.9	6256.42	844.144	3122.73	1971	2269.63	737.63
PAPBES_03A_01R	100	130.39	63.3322	111.763	1148.36	45.6364	9157.09	6078.96	4818.83	852.19	40.9796	6050.09	69.8517	0	69.8517	4805.79	2247.36	55.8813	923.905	142.497	1.86271	3213.18	2586.37	325.043	27.0093	1867.37	268.23	5034.91	1027.29	10924.8	374.405
PAPFWH_09A_01R	0	131.27	183.63	705.759	1473.47	11.0621	0	4173.35	6078.97	1403.41	52.3604	10744.9	238.203	207.229	2084.83	6207.29	1344.41	87.759	618.738	11.7995	0.73747	4113.61	2760.35	682.16	0	2124.65	480.093	2592.21	1428.48	3729.39	598.826
PAPGGT_03A_01R	100	128.546	297.967	269.532	1057.4	21.918	39.6894	3237.35	5045.88	2219.64	24.8799	8562.25	139.209	1052.66	537.288	3708.29	2832.16	95.373	203.778	5.33141	18.3637	4983.68	2834.53	1161.66	19.5485	2931.09	66.9388	13105.8	871.389	13761	193.708
PAPBFN_09A_01R	0	121.491	240.999	416.541	316.373	9.91764	69.4235	11636.4	3741.43	537.04	199.84	4128.71	552.412	5.4547	509.271	3578.78	2672.8	113.061	423.483	39.6706	23.3064	7842.37	3658.62	1035.9	19.8353	2233.95	3397.78	7162.02	1254.09	8337.76	281.165
PANWFB_09A_01R	100	124.323	186.485	408.734	1299.43	1261.97	26.3974	34859.9	8789.48	332.948	62.1616	4865.64	7.66376	0	148.166	3239.22	6501.42	61.3101	716.136	34.0612	0	9547.34	2899.46	1009.91	1362.45	1290.07	125.175	4175.05	2100.72	7238.85	456.42
PASUBW_09A_01R	0	29.6682	368.875	1988.76	3109.23	12052.2	0	690.28	16354.1	728.849	1155.08	7006.64	969.161	57.3585	7706.81	16120.7	480.625	13281.5	125.595	0	463.813	510.293	204.711	7377.49	0	4355.29	110.761	530.072	1442.86	3781.71	2905.51
PANKDT_03A_01R	100	190.632	305.381	360.288	802.011	30.2296	320.187	11706.9	4208.09	1956.91	61.0762	7735.7	86.3704	4.93545	884.68	1824.27	1991.45	88.8381	820.519	41.9513	0	6729.49	1608.34	776.717	307.232	2206.15	450.977	6570.94	809.414	3593.63	410.876
PAPMYD_03A_01R	0	92.1579	754.329	472.736	1221.95	651.932	3.41325	11929.3	2774.98	1692.97	15.3596	3787.01	160.423	692.891	240.634	2520.69	1788.55	3933.78	546.121	25.5994	8.53314	3478.11	3083.88	2027.47	40.9591	1762.95	2909.8	2211.79	884.033	2428.53	383.991
PANKGK_09A_01R	100	127.26	112.288	296.94	124.765	24.953	204.614	15742.8	4389.23	546.47	102.307	3782.87	54.8965	4.99059	54.8965	2637.53	1529.62	29.9436	721.141	132.251	0	17554.4	5666.82	474.106	276.978	786.019	2375.52	8079.77	993.128	18323	304.426
PAPKNC_09A_01R	0	122.822	2733.05	691.005	1481.34	61.9448	16.0202	3246.76	4178.07	5316.57	77.965	2761.88	200.787	695.277	544.687	2413.71	1380.94	729.454	833.051	2.13603	66.2169	9846.02	2113.6	1472.79	44.8566	1749.41	2481	4874.42	1201.52	4942.77	462.45
PANXDR_09A_01R	100	161.745	148.125	66.4007	457.995	13.6207	5957.34	4167.07	3341.32	667.412	9.3642	8265.19	28.0926	2.55387	31.4978	1425.91	3347.28	154.084	767.013	3.40516	1.70258	6726.05	4540.79	866.614	5.95904	1170.53	280.075	2146.96	1010.48	10314.2	296.249
PANGIF_03A_01R	0	54.3976	723.791	1236.04	3093.11	979.913	0	2053.51	4713.71	5790.33	70.2636	4286.08	133.728	120.128	529.621	3792.72	2628.46	710.191	484.29	6.04418	42.3093	4393.37	1539.76	2092.8	9.06627	2012.71	599.13	2305.1	2298.3	1464.96	489.579
PAPEWB_09A_01R	100	214.907	90.6139	473.919	1963.84	56.1325	0	2402.47	4391.16	283.87	32.8776	4493.81	23.2549	501.183	76.1798	2947.76	2305.44	372.88	400.144	12.0284	1.60379	5624.48	3643	649.533	76.9817	2427.33	190.049	8218.6	1024.82	4603.67	408.965
PASDYK_03A_02R	0	325.599	224.898	251.752	1168.13	359.166	67.1338	7576.05	3705.79	10815.3	584.064	3168.72	342.382	114.127	187.975	5699.66	1440.02	600.848	590.777	375.949	46.9937	11110.6	2410.1	627.701	53.707	1409.81	527	3175.43	839.173	11661.1	308.816
PANWVW_09A_01R	100	212.275	36.132	33.121	273.248	0	3.011	13396.7	2608.28	2155.87	78.2859	5361.83	4.51649	20.3242	161.841	2328.25	2631.61	42.9067	223.566	14.3022	0	10104.9	4225.18	1348.17	17.3132	1382.8	363.578	11234.8	1541.63	16419.7	442.616
PASKHT_03A_02R	0	174.277	2775.86	776.163	2130.86	366.521	12.5767	4504.26	4818.68	4076.65	177.871	4292.25	614.462	966.611	833.657	3194.49	1638.57	686.329	353.945	12.5767	159.904	3000.45	2112.89	1131.9	75.4603	2333.88	4234.76	3665.21	936.067	2105.7	517.442
PAPHZT_09A_01R	100	180.776	1236.95	631.264	1471.21	125.555	12.788	8802.82	4437.45	2048.99	33.1326	4875.15	117.999	780.651	174.964	3432.43	2380.32	537.098	708.573	9.88166	5.23147	4616.48	2803.49	739.962	42.433	1857.75	2343.12	17635.9	738.218	6181.27	267.386
PANSBR_09A_01R	0	99.1108	232.876	323.67	6032.59	25.6441	113.666	3289.37	6065.17	705.558	31.8818	6388.84	137.923	411.691	167.726	3032.93	992.494	178.815	793.58	7.62391	0	3561.75	2610.84	1334.18	6.93083	1097.15	466.445	4415.63	1002.89	13535.9	303.57
PANLIC_09A_01R	100	223.491	13.9682	443.13	2148.22	75.1394	1217.64	24403.4	2798.46	281.773	78.0294	6936.42	905.044	47.2029	190.257	2450.7	967.179	155.577	713.342	137.756	0.963325	12990.4	2415.06	743.687	15.8949	1178.63	78.0294	8972.41	660.36	5010.74	388.702
PARSZH_09A_01R	0	35.1546	1918.63	2209.33	2443.92	1396.72	22.3097	960.668	10583.6	6463.04	223.773	2744.09	166.308	64.9009	5294.15	9228.77	1437.28	668.614	99.3795	37.8588	1.3521	1786.13	1007.99	2141.05	0.676051	4417.32	707.825	2049.79	3278.17	1759.76	1376.44
PANPJI_09A_01R	100	208.19	182.286	294.536	57.5641	23.0256	504.645	15450.2	4160.93	248.485	44.1325	6777.22	14.391	5.75641	179.408	2192.23	2024.34	60.4423	542.062	83.468	0	11789.1	3142.04	882.65	32.6197	1156.08	411.583	10227.2	947.889	17719.2	204.353
PAPIJM_09A_01R	0	208.896	109.945	613.781	42.544	17.2088	4312.24	6621.57	4404.98	345.61	175.434	3282.58	27.7253	3.82418	325.533	2384.38	2219.46	58.3188	646.765	12.9066	2.86814	5242.47	2817.47	1810.75	28.2033	1697.94	1408.25	4136.81	891.034	12803.4	417.314
PANZXZ_03A_02R	100	127.512	788.98	646.415	802.263	20.3665	665.896	20260.2	2524.56	1207.82	61.985	5550.31	150.535	3.542	43.3895	1406.17	2675.1	76.153	755.331	37.191	0	27478.8	5057.09	734.965	435.666	1035.15	1027.18	16389.7	570.262	8828.43	313.467
PAPHGD_09A_01R	0	120.119	563.381	448.915	2119.27	361.299	9.89215	2257.76	3469.79	1052.81	63.1213	4206.52	552.547	1692.5	898.301	2460.32	2394.84	69.245	515.334	4.23949	35.3291	4873.06	2054.74	781.951	26.8501	1618.07	115.408	12801.4	1035.38	1842.77	285.93
PANRYM_09A_01R	100	159.229	222.92	427.199	31.069	7.76725	2064.53	16889.9	3794.3	423.315	39.613	5316.68	42.7199	3.1069	62.9147	3909.26	2599.7	126.606	916.535	208.939	0	7043.34	3061.85	791.482	15.5345	1251.3	197.288	7688.02	1176.74	7405.29	315.35
PARARJ_09A_01R	0	111.915	143.749	585.939	2317.39	103.957	8.95322	4100.08	2867.02	292.969	28.8493	5666.89	9.45062	986.844	31.8337	1510.61	2506.4	53.7193	635.679	4.97401	0	8320.53	4080.68	653.585	25.3675	1384.27	462.583	8811.96	1005.25	2893.38	444.677
PAMXSP_09A_01R	100	623.889	56.1602	130.7	271.611	4.08438	3078.6	26034.8	4397.85	280.801	57.1813	5730.38	8.16876	6.12657	230.767	3136.8	3768.86	57.1813	1408.09	114.363	0	15545.1	4824.67	791.348	158.27	904.69	228.725	12823.9	1367.25	15781	160.312
PARLEK_03A_01R	0	53.7913	1040.3	366.39	2668.25	36.5375	0	4744.8	5636.93	31159.4	410.032	1439.17	615.048	202.986	780.482	6845.71	1202.69	2476.43	198.926	0	4.05972	4099.31	2843.84	1760.91	2.02986	3252.85	2634.76	4093.22	1814.7	2611.42	946.93
PAMXHJ_09A_01R	100	154.165	12.7409	106.387	17.8373	5.09637	948.561	9715.59	2661.58	387.324	35.6746	8071.37	8.2816	17.2002	67.5269	2510.6	2630.36	21.6596	1008.44	154.165	0	7177.6	3614.6	379.679	47.1414	1301.48	40.7709	16214.7	935.821	12753.7	282.211
PAPNFY_03A_02R	0	178.795	256.404	160.13	1859.67	64.8379	10493.9	7894.5	4470.86	1892.09	16.7007	4811.75	54.0315	3.92957	132.623	3300.84	2989.42	350.714	694.551	93.3272	9.82392	6193.98	5918.91	2292.9	6.87674	1071.79	366.432	7374.81	1274.16	22203	351.696
PANRWG_09A_01R	100	198.137	142.608	461.9	266.287	2.52404	30.2885	29431.6	2584.62	546.456	22.7164	5704.34	42.9087	45.4328	374.821	1961.18	3382.22	209.496	970.495	109.796	0	21189.3	4800.73	426.563	239.784	1341.53	383.655	13350.9	731.973	6485.53	174.159
PAPHMH_09A_02R	0	98.0872	224.947	451.201	7760.66	434.199	0	3294.42	5111	8398.88	321.726	5018.14	168.71	61.468	1330.06	4038.58	949.484	2580.35	431.584	70.6228	2.61566	11141.4	1751.18	1201.89	2.61566	1953.9	2473.1	7151.21	1783.88	7539.63	330.881
PANFNZ_03A_01R	100	106.692	143.526	327.697	612.209	5.08057	143.526	13185.3	5267.28	661.744	54.6161	11338.6	24.1327	0	6.35071	2995	2131.3	41.9147	594.427	100.341	0	10751.8	4463.28	440.739	193.062	1022.46	463.602	9752.15	685.877	17906.5	259.109
PARNSH_03A_01R	0	115.078	249.037	561.907	119.574	159.132	319.163	27141.4	5608.28	673.389	126.766	4925	231.056	31.4668	250.835	4462.89	1593.12	52.1449	463.011	3.5962	0	6317.63	2588.37	308.374	214.873	1802.6	318.264	14935.9	719.24	9058.83	489.983
PANRDC_03A_01R	100	145.686	1928.75	342.045	623.915	60.1746	412.513	23198.9	3214.59	4109.29	102.93	4725.29	103.722	19.0025	155.187	1669.84	1628.67	457.644	1048.3	77.5935	0	5446.59	4747.46	2213.79	51.4651	665.088	1772.78	8910.59	635.792	11717.4	319.875
PAPIGX_09A_02R	0	153.612	1169.91	524.74	54.0716	61.445	33.1803	16242.4	5724.22	6360.79	50.3849	4682.11	272.816	44.2404	173.275	5464.92	1586.51	4301.15	126.577	17.2046	0	4467.05	1870.39	1705.71	151.155	1939.2	1383.74	6475.07	1097.41	8231.17	739.798
PANSIA_09A_02R	100	268.9	153.657	188.579	1068.62	104.766	77722.7	5762.15	3240.77	583.199	45.3988	9247.38	324.776	34.9221	55.8754	2409.63	3163.94	258.424	1595.94	185.087	38.4143	7592.07	4955.45	457.48	132.704	694.95	583.199	4361.77	698.442	8646.72	373.667
PANSPW_09A_01R	0	91.6822	3292.85	1286.98	3418.8	159.373	2.57053	3275.71	3725.55	4409.31	77.9727	8952.29	158.516	1032.5	628.066	2993.81	1987.02	264.764	460.981	16.28	116.531	1951.03	5379.26	1660.56	5.9979	1753.96	1748.82	5393.83	1079.62	9862.26	497.826
PANXDB_03A_01R	100	237.228	98.1633	501.042	290.4	69.5323	73.6225	15661.1	3253.7	554.214	28.631	12299	38.8563	73.6225	286.31	1646.28	1797.62	106.344	1525.62	83.8478	4.09014	5832.54	5775.27	1045.03	120.659	1132.97	441.735	3969.48	1139.1	7227.27	204.507
PAPBZK_09A_01R	0	70.9534	6715.74	1668.59	2141.61	81.5964	1.18256	6541.9	6196.59	15251.4	293.274	4860.31	558.167	54.3976	1226.31	5129.93	1771.47	69.7708	273.17	9.46045	7.09534	2897.26	1344.57	1636.66	9.46045	3888.24	3780.63	5918.69	1828.23	2203.1	1149.44
PANWHW_09A_01R	100	234.178	100.113	396.97	349.09	33.9514	51.3624	8493.08	2537.65	159.311	38.3042	10903.6	60.9384	21.7637	62.6795	2473.23	3282.84	880.996	623.313	53.9741	0	11004.6	5460.96	1083.83	75.7378	1094.28	407.417	8997.13	1217.9	4624.36	112.301
PANJWJ_09A_01R	0	116.315	2083.19	728.4	2521.75	736.981	1.90681	4282.69	4992.02	6905.5	78.1791	4014.78	879.992	0	1588.37	4439.05	2123.23	240.258	715.053	17.1613	0	2042.19	3444.65	1255.63	3.81361	1722.8	1235.61	1760.94	797.999	4104.4	517.698
PAPGNC_03A_02R	100	155.786	357.914	313.545	1385.31	103.529	2.95797	18501.1	3797.04	1590.4	29.5797	7545.78	355.942	2.95797	360.872	2768.66	2009.45	226.778	807.525	4.92995	0	4163.83	7358.44	1375.45	12.8179	1192.06	395.382	6459.22	727.66	17126.6	295.797
PARWVN_03A_01R	0	154.07	4378.84	343.28	2405.66	508.162	148.664	6343.92	5565.46	6216.88	227.051	5922.25	667.638	1492.05	902.799	5232.99	1811	1194.72	362.201	43.2478	48.6538	2665.15	1640.71	1029.84	110.823	2316.46	4513.99	3443.61	1405.55	2424.58	562.222
PANYEJ_09A_01R	100	530.528	89.0397	211.469	990.567	14.84	6099.22	10417.7	2637.8	523.108	40.8099	5635.47	126.14	18.5499	48.2299	2418.91	1799.34	100.17	912.657	200.339	0	11801.5	4303.59	823.618	526.818	693.768	1250.27	3917.75	460.039	28344.3	352.449
PARUBK_03A_01R	0	63.8631	1882.92	1079.83	3345.09	199.103	0	4698.74	4779.3	7721.59	434.937	2738.6	605.656	3037.04	457.477	3688.2	1050.19	569.341	180.319	1.25222	57.602	6200.14	2682.67	1782.32	12.5222	3156.84	1269.33	7609.31	1257.64	2345.4	793.488
PAPBCI_09A_01R	100	112.964	118.501	264.69	367.686	42.0846	1758.69	3527.35	3903.9	233.68	26.5797	10226.6	198.24	11.0749	45.407	2522.86	1709.96	39.8696	584.754	15.5048	0	4201.81	2474.13	1449.7	76.4167	1056.54	220.39	9871.05	673.353	9913.13	439.673
PANDWE_03A_02R	0	128.86	1743.67	772	1266.54	109.125	2.3218	8559.33	5404	4165.32	61.5278	4644.77	261.203	82.424	133.504	2926.63	1321.11	1431.39	977.479	11.609	4.64361	3597.63	4383.57	1675.18	15.0917	1357.09	818.436	4260.51	1014.63	7021.13	450.43
PANUUF_09A_02R	100	165.871	246.254	222.012	96.9706	59.9686	71.452	57213.9	3323.79	646.896	51.0371	11696.4	24.2426	10.2074	57.4168	1501.77	11933.8	209.252	918.669	96.9706	7.65557	38525.4	8578.07	942.911	956.946	741.315	256.462	11249.9	561.409	19771.8	122.489
PAPIRZ_09A_01R	0	112.843	1735.7	688.694	1916.01	1158.68	2.32667	2738.49	7433.71	5903.92	82.5968	2647.75	465.334	176.827	1888.09	7153.34	1152.86	1677.53	238.484	13.96	54.6767	2091.68	1268.03	3294.56	41.88	3944.87	2846.68	3193.35	1100.51	5040.73	666.591
PANKMB_09A_02R	100	243.157	322.881	541.457	936.089	471.698	413.899	11906.7	2597	968.643	45.1767	7266.81	933.431	87.696	1482.86	2056.87	1477.55	47.8342	665.028	60.4571	0	6062.32	4737.58	484.986	23.9171	1364.6	120.914	16174.6	775.313	4720.97	395.961
PANSUL_09A_01R	0	73.3734	677.236	1000.81	768.219	49.8939	185.635	2237.15	7382.09	1656.04	66.7698	5168.42	231.86	245.067	78.5095	3267.32	1426.38	289.825	918.634	30.8168	14.6747	3645.92	3047.2	1967.14	9.53854	1134.35	2600.35	2763.97	2071.33	5911.69	347.056

## Sheet: TARGET20_busulfan_top30
Name	Score	ADPRH	TOR4A	ITPKC	R3HDM1	MAPKAP1	TM7SF3	TBL2	ANKRD37	C2	ALAS1	FSIP1	FEZ1	DNAJB2	SDK2	PLEKHH3	PARD6G.AS1	MIR210HG	GTPBP2	CFB	NAGS	ZNF34	TTLL5	PHF20	GPR35	CEP128	BORCS6	GPR132	SNX11	IL10RB	ATP6V1E1
PANLJN_09A_03R	100	864.2	1978.69	944.481	6250.89	5273.35	4742.87	692.62	110.189	2528.06	6096.63	51.9465	37.7793	1284.49	132.227	170.007	362.051	9.44481	6065.14	1075.13	0	1374.22	3929.04	2932.61	141.672	752.437	615.487	398.256	1292.37	3905.43	4084.88
PANGCM_03A_03R	0	539.223	1363.03	371.737	7084.79	6661.3	3270.74	874.194	2.72335	300.93	7890.9	29.9568	84.4237	795.217	266.888	825.174	0	76.2537	6282.76	149.784	21.7868	684.922	1985.32	3227.17	1318.1	241.016	367.652	521.521	2629.39	3940.68	6798.83
PANBYS_09A_03R	100	2035.98	3376.41	2644.94	2725.04	2346.35	2270.96	3046.6	154.892	590.121	14092.8	12.3678	238.522	1972.37	20.0241	1382.25	13.5457	200.829	10155.7	504.135	144.88	1215.58	1699.1	7126.8	5357.61	886.948	762.681	2315.13	3605.51	4813.43	7006.06
PANNHB_09A_03R	0	581.803	597.875	595.732	4760.5	4164.77	9705.3	632.162	99.6459	265.722	6104.12	33.2153	20.3578	981.459	2499.72	61.0733	50.3587	6.42877	3055.81	150.005	2.14292	1308.25	2794.37	3120.1	229.293	683.592	542.159	448.942	2407.57	1127.18	5372.31
PANBWF_09A_03R	100	1421.88	3952.23	1405.48	3243.41	5326.12	6100.53	1944.23	371.11	7037.72	16223.1	34.0133	446.425	2246.7	33.406	1187.43	911.679	261.174	8159.56	4727.25	46.7683	999.749	2739.9	4854.19	2017.11	443.996	1510.56	3643.68	4088.89	8562.25	11887.1
PANUUA_09A_02R	0	466.915	1146.92	406.331	7607.48	5887.1	5210.23	543.168	99.2326	68.9405	2778.51	54.3168	40.7376	740.588	1475.95	167.129	29.2475	2.08911	3370.77	25.0693	0	636.133	3672.65	4327.58	1656.66	1038.29	517.054	546.301	1287.93	4157.32	5638.5
PANYSN_03A_04R	100	740.976	1998.77	823.479	6418.94	3664.4	2910.2	1302.93	225.717	103.519	14309.7	10.1184	58.3752	796.238	1987.87	379.05	26.4634	403.956	5850.75	63.0452	31.9118	617.999	2184.01	3727.45	1155.83	477.12	735.527	2317.11	2958.45	4487.88	5662.39
PANKNB_09A_03R	0	2749.72	3487.52	721.124	11535.2	8631.26	4411.5	2634.4	361.257	35173.9	6060.78	38.9046	284.837	1874.37	195.912	2217.56	512.707	19.4523	7612.79	19877.5	40.294	586.347	4364.26	1194.93	974.004	401.551	1315.81	2130.03	3213.8	7872.62	4631.03
PANLXK_09A_03R	100	851.347	1074.6	575.106	5273	8334.27	6566.09	793.599	113.711	2012.87	2673.71	30.9581	130.977	1872.37	1931.9	651.906	89.3022	20.8372	4532.38	1288.33	10.1209	706.678	3947.75	2767.77	1595.53	865.636	523.906	551.292	1793.78	3655.44	4536.55
PANLIR_09A_02R	0	410.281	1711.97	417.683	6983.24	4970.96	4608.26	980.234	60.2733	339.434	4628.35	54.9861	34.8951	780.38	33.8376	351.065	40.1822	24.3208	4500.4	212.543	5.28713	498.048	3604.76	2429.96	336.261	1333.41	579.469	1023.59	1089.15	3515.94	5397.1
PANDIX_09A_03R	100	956.939	2932.33	663.3	6691.03	3271.24	3650.76	1659.7	131.151	4745.24	7576.01	29.0158	110.26	850.162	174.095	1225.63	43.5236	294.22	5130.57	2961.93	1.16063	444.521	2400.76	3586.35	1136.26	1000.46	968.546	1775.18	2292.24	4850.27	7016.59
PAMVKZ_09A_03R	0	469.22	1061.23	559.486	7534.36	6429.21	15873	1109.21	19.517	18.7038	3327.64	39.8471	8.94527	706.677	5642.03	122.794	65.8698	2.43962	4857.28	8.13207	0	907.539	3861.92	2424.98	470.034	1098.64	619.664	279.743	1286.49	3149.55	4704.4
PANKFZ_09A_04R	100	492.781	1991.4	520.851	5185.11	4265.05	2537.2	714.22	394.536	4045.17	10711.7	9.3566	32.7481	1118.11	116.957	853.01	460.033	851.45	5225.66	1991.4	182.454	1278.73	1858.84	2640.12	1598.42	583.228	840.534	698.626	2016.35	8079.42	9917.99
PANKKE_09A_03R	0	549.244	1547.69	494.22	5739.55	6286.79	5793.58	688.306	111.049	650.289	4037.79	81.036	69.0307	1568.7	141.063	314.14	26.0116	120.053	5006.23	374.166	12.0053	619.275	3667.63	2334.04	1015.45	706.314	382.17	351.156	1612.72	3557.58	3871.72
PANFMG_09A_04R	100	971.289	2227.47	671.266	5007.79	3525.48	2002.23	2904.07	202.982	2568.44	7712.44	16.0249	1463.61	868.017	10.6833	3112.4	484.309	27.5985	4478.08	1563.32	28.4888	1882.04	1832.18	5308.7	1038.95	576.007	1083.46	1319.39	3319.83	4397.06	7887.83
PANVGP_03A_04R	0	247.642	1547.55	617.87	10939.8	6784.23	13214.7	481.297	8.2273	38.6683	2560.33	11.5182	1.64546	1048.16	2191.75	323.333	17.2773	9.87276	3925.24	32.9092	8.2273	639.261	5908.84	2402.37	624.452	881.144	524.902	236.946	1274.41	2057.65	1656.98
PANJGR_09A_03R	100	1148.59	1469.77	948.007	5321.49	1507.98	4557.36	897.86	62.0861	262.672	5660.58	1.19396	27.4611	1724.08	502.658	556.387	16.7155	16.7155	4170.51	102.681	1946.16	1227.39	1731.25	4237.37	2863.12	354.607	784.434	1145.01	3048.19	1222.62	8277.75
PANVBP_09A_02R	0	734.087	922.802	1058.71	3373.51	6303.79	5348.1	594.714	83.9698	291.73	5463.23	10.388	19.0447	1149.61	3608.1	169.671	53.6714	102.149	3712.85	275.282	7.79101	662.236	2241.21	6509.82	1623.99	433.7	1738.26	441.491	1093.34	2400.5	6008.6
PANGJY_09A_03R	100	2099.79	4728.84	1169.27	6378.34	5138.26	3502.37	3076.6	299.581	42107.4	12209.3	7.26256	468.435	1110.26	92.5977	632.751	889.664	151.606	10817.6	23871.1	74.4413	868.784	2871.44	2320.39	1838.34	413.058	2486.52	3759.28	3847.34	8008.79	8793.15
PAPBEJ_09A_03R	0	1333.87	1244.56	877.679	7804.02	6014.61	7751.98	340.534	181.832	170.267	7230.25	258.292	138.784	615.532	211.388	48.8313	40.4786	1.28504	2386.95	91.88	2.57007	537.787	3163.76	3109.14	104.088	754.958	273.07	252.509	2496.18	812.142	5056.61
PANAEV_09A_03R	100	880.973	4075.33	1808.31	3641.47	3191.04	2232.24	1202.23	314.633	2308.41	16721.9	6.62386	508.381	2614.77	105.982	11446	51.3349	877.661	15802.9	1410.88	51.3349	899.189	1788.44	6004.53	7084.21	380.872	703.785	1910.98	2679.35	8609.36	8268.23
PANYNR_03A_03R	0	826.43	1383.87	382.427	7031.68	5462	6936.61	428.879	0	119.913	3916.09	66.9787	65.8984	972.271	465.61	252.79	28.0878	7.56211	3944.18	34.5696	0	488.296	5631.61	3432.12	953.906	631.976	335.974	291.681	2494.41	1486.49	3973.35
PANHYK_09A_01R	100	793.502	2771.55	724.271	9617.89	6812.1	18931.5	649.713	143.028	303.555	4436.92	63.9062	38.8002	1264.43	609.392	76.0788	18.2589	2.28237	2974.68	176.503	4.56473	599.501	3671.57	3320.84	289.86	546.246	727.314	655.039	2350.84	1631.89	2642.98
PANLXM_09A_03R	0	405.518	823.936	497.425	9020.56	8756.13	7335.61	570.789	78.2013	139.472	2770.1	63.6897	10.4806	786.044	275.72	333.766	11.2868	11.2868	2232.37	73.3641	0	470.82	5046.81	1927.62	299.1	1310.07	369.239	288.619	2296.86	1707.53	3004.7
PANWHP_09A_02R	100	1497.32	2337.45	1434.73	3721.63	2994.64	3028.34	1290.29	166.101	353.868	11795.6	144.436	122.771	1964.33	129.992	454.973	149.25	14.4436	4063.46	166.101	91.4761	731.809	2811.69	3726.45	1624.9	267.206	960.499	1206.04	1376.96	3935.88	7799.54
PANBZH_09A_03R	0	698.622	1494.91	426.548	7557.28	3348.6	3831.96	781.341	49.8304	66.7727	6751.02	45.844	13.9525	1364.36	2428.73	743.47	22.922	36.8745	5098.65	3.98643	17.9389	1155.07	2518.43	4118.98	484.351	1072.35	842.134	297.986	2265.29	2449.66	8563.85
PAPAWN_09A_02R	100	778.619	2397.46	682.93	4309.93	4368.92	4555.05	1128.6	338.188	895.28	2683.22	2.62161	432.566	1040.78	343.431	740.605	188.756	100.932	4278.47	429.944	31.4593	648.849	2342.41	4838.18	917.564	401.107	1002.77	642.295	1186.28	4049.08	6786.04
PANPLS_03A_04R	0	418.5	1587.14	546.419	7282.69	6327.25	7897.8	514.044	421.658	172.138	3302.99	48.167	31.5849	1653.47	6358.04	159.504	52.9047	15.7925	2540.22	118.443	10.2651	811.732	3174.28	2779.47	360.068	914.383	680.655	1147.32	1760.07	2443.88	3607.79
PAMVVP_09A_03R	100	1221.42	3018.9	1904.21	2527.09	2440.34	3249.83	1700.75	235.92	420.662	8915.03	21.2203	323.922	2108.3	226.558	961.156	57.4197	105.478	4833.87	339.525	60.5403	1117.19	2983.95	3521.95	3185.55	637.234	604.155	3873.33	3310.99	1725.09	3667.37
PAPAEG_09A_02R	0	386.352	172.921	730.985	6480.92	8032.97	13776.9	527.228	232.174	181.386	1246.12	7.25543	19.3478	1178.4	15993.4	73.1589	25.9986	26.6033	4075.13	221.895	1.81386	376.678	4000.16	4050.95	981.902	1089.52	326.494	397.84	1483.13	3454.19	3603.53
PANUTB_09A_05R	100	873.744	1136.59	943.561	6035.1	3480.6	3430.29	579.074	102.673	55.4432	5593.6	35.9354	62.6303	1387.11	360.381	741.296	72.8976	31.8285	3330.7	22.588	2.05345	428.145	4278.37	4854.36	583.18	905.572	733.082	225.88	1736.19	1748.51	5587.44
PANPTM_09A_02R	0	667.485	1660.6	446.654	9233.75	7251.26	9914.96	860.869	31.1909	215.841	2532.7	34.9338	88.5821	667.485	476.597	209.603	74.8581	31.1909	3835.23	126.011	12.4764	563.931	4144.65	1895.16	596.37	582.646	482.835	291.947	1722.99	5447.18	5039.2
PANZKA_09A_02R	100	960.872	1595.85	1074.41	3839.28	2081.54	1764.05	2884.72	224.974	8168.46	19860.8	0	494.103	2089.95	37.8462	2003.74	1150.1	96.718	7771.08	3103.39	29.4359	977.693	1766.15	4524.72	1724.1	298.564	960.872	2790.1	3446.1	8967.44	23279.6
PANSJB_09A_03R	0	938.051	1145.95	490.647	8312.72	6573.01	8750.15	893.144	64.0336	115.593	4813.33	70.6864	54.8859	390.023	241.997	654.473	7.48445	8.31605	2746.79	17.4637	31.601	864.869	3202.51	2068.2	1075.27	705.201	782.54	1195.85	2315.19	3321.43	4307.71
PANINI_09A_03R	100	692.984	473.424	900.193	6014.55	3434.73	5181.6	1255.6	31.5616	97.4294	5660.51	0	0	846.675	860.397	155.064	82.3347	10.978	10194.4	68.6122	8.23347	1705.7	2048.76	3193.21	1090.93	354.039	880.981	1646.69	2841.92	4182.6	9930.94
PAMYJX_09A_04R	0	242.467	1418.33	439.874	6017.7	3557.62	4071.52	583.638	77.2462	523.558	4018.95	13.9472	13.9472	1797.05	994.545	1070.72	15.0201	46.1332	3593.02	377.648	11.8015	424.854	3368.79	2985.78	315.422	1011.71	298.256	1047.12	1660.79	1533.12	4374.07
PANPKN_09A_03R	100	877.724	2165.12	415.508	5928.05	4359.43	3118.74	868.967	490.436	342.527	6327.98	10.704	3.89235	1941.31	1076.23	991.576	38.9235	56.439	4374.03	167.371	29.1926	755.115	2479.43	4339.97	1180.35	545.902	643.21	915.675	1875.14	4276.72	5856.04
PANNJI_09A_03R	0	746.69	1499.57	310.531	10430.7	7212.99	19287.4	1097.03	109.703	225.6	2806.28	23.887	67.2375	388.385	715.726	38.927	26.5411	6.19293	3931.62	114.127	1.76941	460.931	3215.9	2208.22	188.442	501.627	644.949	413.157	1120.92	3548.55	5939.02
PANLLX_09A_01R	100	529.107	1992.95	958.208	6249.27	4678.79	4142.03	716.87	196.948	7585.05	1706.71	23.9807	148.476	1390.88	9.18411	1057.19	23.4705	14.2864	3553.23	4999.72	11.225	1780.7	3438.94	8047.83	729.116	718.401	419.918	2301.13	1729.67	1428.13	3156.78
PANSBH_09A_05R	0	309.629	783.179	879.45	6980.96	3993.95	2025.6	530.792	71.5529	78.0577	2292.29	127.494	20.8154	532.093	16673.1	184.737	36.4269	40.3298	2125.77	36.4269	2.60192	339.551	3268.02	3474.87	269.299	1122.73	375.978	1761.5	1339.99	1475.29	3845.64
PANLKB_09A_03R	100	1218.11	2479.2	1074.32	5994.71	4637.76	2305.66	1613.13	728.885	1312.32	82347.5	13.2224	2034.6	3079.17	92.5569	804.914	214.864	386.755	9548.23	661.12	49.584	1117.29	1821.39	7483.88	7044.24	171.891	937.138	852.845	5611.26	11057.2	9308.58
PANTNA_09A_02R	0	476.207	1080.98	477.235	9211.46	6821.17	6104.29	1420.39	8.22819	105.938	10023	78.1678	10.2852	350.727	1997.39	112.109	24.6846	0	4443.22	44.2265	0	530.718	4232.38	3081.46	422.723	801.22	573.916	445.351	1752.6	692.197	3737.66
PANVGE_09A_02R	100	978.509	4047.91	559.843	4953.4	5476.73	4133.1	1053.97	70.589	1002.85	14879.7	0	467.348	1565.13	3634.11	158.217	155.783	447.875	6742.46	662.076	19.4728	693.719	1883.99	1608.94	2638.57	545.239	1640.58	1126.99	2976.91	8628.89	9592.79
PANLRE_09A_05R	0	824.597	1115.67	1151.69	3703.83	5004.2	7311.58	817.735	149.251	292.212	6014.64	27.4484	41.1727	1569.14	9024.25	221.303	21.73	6.86211	3528.84	267.622	9.14948	616.446	2689.38	3137.13	1542.83	682.78	721.094	2818.04	2666.5	1490.79	3837.64
PANKFG_09A_02R	100	1982.4	1592.65	484.059	9376.49	7266.16	5935.98	1111.22	168.827	8752.63	6759.68	33.6335	74.5213	1421.84	3.95688	640.356	59.3532	17.806	3313.89	4909.83	11.2112	575.067	4028.77	3507.12	571.11	737.299	596.17	3051.42	2905.67	4481.83	4044.59
PANGTF_09A_04R	0	771.928	2030.76	485.081	7968.67	6840.47	2328.57	1595.93	125.153	15342.6	5799.97	53.8979	17.357	1396.78	217.419	89.5254	6.39467	7.30819	3125.17	8135.85	39.2815	684.23	3241.18	2734.18	2045.38	1089.83	3275.9	3562.74	1892.82	7119.09	5984.5

## Sheet: TARGET20_no_busulfan_top30
Name	Score	CCND3	EYA1	CAP1	HRH2	CYP4F2	SOX4	BTN2A3P	ACOT13	MEX3C	PDLIM2	ZNF433_AS1	SORT1	RPP14	XG	CCNJ	ARPC5	PGLYRP2	ZBED3.AS1	USB1	PHLPP1	TTC38	RASAL1	GRIK5	ZBTB10	JOSD1	TOMM40L	COL14A1	PEX19	SMPD1	RASSF1
PATELT_03A_05R	100	14709.6	18.053	25744.3	302.568	192.806	75591.4	87.3764	980.638	18894.2	3450.28	5291.69	436.882	2402.49	117.705	5454.16	7912.98	21.6636	124.204	5726.4	15071.3	2515.14	194.25	6013.81	8356.36	13287	1704.2	56.3253	4239.56	1208.83	17479.6
PATDHA_09A_01R	0	19232	0	29299	1151.31	183.972	6713.98	21.7601	3447.99	9604.11	1303.63	2132.49	526.199	1457.93	0	1723	12249	15.8255	172.103	4116.61	4520.16	1418.36	363.987	4354	6702.11	11566.5	1999.95	55.3893	3829.78	1847.63	13168.8
PASNIY_09A_02R	100	11817.5	0	27094.6	934.72	336.464	21178.8	43.0463	2583.66	14004.1	1006.76	4627.92	2364.91	2871.8	4.39248	3424.38	9486.88	4.39248	121.232	6205.7	6736.31	2233.14	8.78496	54.4667	17840.5	31026.7	1168.4	189.755	3283.82	1765.78	19062.5
PAPXWI_09A_03R	0	20561.6	0	23032	2144.44	125.107	57425.9	70.4829	1016.72	8598.91	7464.14	3987.57	1413.18	916.277	0	916.277	5749.64	230.831	195.59	8191.87	4336.46	1779.69	5.28622	5913.51	3881.84	26617.9	1376.18	109.248	5427.18	5480.04	28066.3
PARYGA_09A_03R	100	29541.4	0	39662.2	1389.91	465.719	19337.3	28.9942	752.036	7951.65	2946.53	3571.72	10751.4	1317.42	713.981	2587.73	16923.5	3.62427	43.4912	8332.2	6057.97	3502.86	106.916	1418.9	6532.75	16974.3	1400.78	32.6184	5371.17	2051.34	10555.7
PARTYV_09A_03R	0	15729.7	0	26771.3	1120.03	376.244	40518.2	132.507	1735.17	15633.9	2774.92	6248.16	157.655	2985.77	9.67207	3130.85	4148.35	5.80324	485.538	4147.38	8760.96	5112.66	8.70486	5714.26	14829.2	13054.4	1983.74	4612.61	3805.96	2107.54	20149.8
PASEGC_09A_01R	100	4696.06	41.5726	12210.3	95.1794	26.2564	177329	132.923	2970.25	22732	2638.77	5018.25	47.0427	3762.87	178.325	4630.42	1967.59	1.09402	328.205	3247.59	5715.14	3217.5	94.0854	5517.67	13347	16451.3	1568.82	135.658	4660.51	1028.38	23204.1
PAPVZK_09A_03R	0	10041.4	0	53429.4	1731.04	28.46	38333.9	154.019	2514.52	15201	5630.05	4329.27	1031.26	2027.36	0	1483.27	11119.5	26.7859	68.6388	4782.95	4265.65	1121.66	0	2817.54	6949.26	15560.9	2017.31	20.0894	5315.32	3053.59	13235.6
PARBFZ_03A_02R	100	7904.2	274.715	26095.7	805.161	657.753	28057.8	40.2022	2129.6	20917.4	1313.27	8144.3	9807.11	2138.53	22.3346	9326.91	3650.58	37.9688	88.2215	2907.96	11225.4	2495.89	17.8676	6953.87	32691.1	26511.1	1408.19	943.635	2167.57	1494.18	49740.2
PARBTV_09A_02R	0	18338.1	10.4046	15629.6	1954.76	29.2629	14654.2	183.381	1216.03	5000.05	3800.92	1939.8	3429.61	1549.63	14.9566	953.969	3780.76	68.9303	405.778	5212.69	5077.43	2374.19	1.95086	1004.69	4057.13	10544.4	2064.01	24.0606	5286.17	1933.95	24803.2
PARMZC_09A_02R	100	5313.18	188.596	22782.9	499.225	702.878	52215	38.0362	2466.01	38463.3	2119.73	9233.29	518.243	2134.78	34.0741	3747.36	3183.95	13.4712	338.364	3355.9	5753.77	3009.62	42.7907	4247.38	27291	15414.2	1851.89	253.575	2569.82	754.385	35903.8
PAPVCN_09A_03R	0	39514	0	45157.3	18915.5	68.32	22928.2	179.909	1125	16371.8	4919.04	4622.99	3712.05	1837.81	20.496	2181.69	25380.9	63.7653	0	8585.55	4834.78	3718.89	291.499	1764.93	7287.47	24536	3698.39	0	5454.21	5053.4	9687.78
PAPUNR_09A_02R	100	17703.1	5.08467	19841.2	851.682	267.792	18909.9	121.185	2449.96	12940.5	3143.17	4489.76	3610.11	1596.59	213.556	7406.66	6134.65	0	111.863	6758.37	3497.4	5403.31	147.455	2211.83	10960.8	12939.6	4280.44	95.7612	4509.25	2620.3	12380.3
PARCEV_09A_02R	0	16840.1	7.84662	51678.4	2383.56	14.4861	20030.6	80.8805	1630.29	7828.51	10770.4	2269.48	12232.3	1917.59	10.261	1451.62	8825.64	25.3506	238.417	5942.91	5510.14	4377.81	1.20717	6926.15	8534.71	14877.8	2165.67	122.528	7325.73	2154.8	17262.6
PARTXH_09A_02R	100	10401.1	316.77	26651.9	4101.26	734.711	29697.5	203.04	2381.36	10094.8	2543.93	2017.14	2135.06	1925.74	45.3525	2158.78	6243.99	24.4206	417.243	5128.32	2909.54	3146.77	8.37277	3565.41	5243.45	7020.57	1959.23	104.66	2715.57	1337.55	21294.7
PAPWYK_09A_03R	0	24299.9	0	44384.5	3108.44	48.8876	22702.9	73.3314	1947.36	8567.55	7341.29	2286.85	8829.65	1303.67	4.07397	1211.33	19574.1	54.3196	51.6036	9567.03	3954.46	2942.76	8.14794	2057.35	6565.88	17146	1349.84	58.3935	4584.57	4293.96	17918.7
PARKCX_09A_03R	100	24058.4	4.60378	64146.3	667.548	4.60378	9478.26	205.329	1085.57	7906.53	3523.73	1486.1	14743.1	1804.68	0	1427.17	42434.9	6.44529	21.1774	9927.59	1869.13	3402.19	2.76227	32.2265	9515.09	10634.7	1633.42	27.6227	5298.95	2242.04	9343.83
PARENB_09A_03R	0	12601.3	2.18564	31607.7	224.028	403.251	62137.8	217.471	1375.86	13168.5	398.88	2490.54	1013.05	1726.66	21.8564	2838.06	5463.01	4.37128	139.881	2353.94	5966.8	1135.44	1948.5	6528.51	9861.62	14936.7	1056.76	954.033	3369.17	1137.63	16932.2
PARUUB_09A_02R	100	8928.14	19.3814	35361.5	2515.86	380.92	32564.6	181.142	1968.71	2981.76	1033.18	910.183	1408.14	1702.59	14.1634	2345.16	17355.3	2.23632	139.397	6734.31	3915.05	2521.08	243.759	5502.84	8660.53	8286.31	1768.93	116.289	3321.68	1785.33	9657.18
PARCCH_03A_03R	0	25052.8	0	42799.3	859.231	0	28159.3	267.316	1580.4	18093.1	3934.1	4583.3	3304.74	1086.16	0	2750.27	4793.34	31.5786	72.7042	4532.63	8045.2	8076.77	19.8284	708.682	17974.1	17139.8	3801.92	0	4503.25	3212.94	19597.8
PARKFB_09A_02R	100	7710.62	0	31152.7	1705.54	3.51174	5592.45	206.608	1315.15	5250.06	5591.28	2758.48	6813.37	2084.22	3.51174	2500.36	19814.4	1.17058	329.519	8552.27	2224.1	2788.91	38.0439	189.634	5267.03	8752.44	3069.26	25.7528	6446.98	3724.79	10398.9
PARGVC_03A_03R	0	17035.3	0	26312	833.138	624.422	34156.9	124.194	928.008	17915	929.733	2602.91	4367.5	1371.31	0	4843.58	3163.51	8.62461	89.696	7092.88	11826.1	3422.25	1103.95	8697.06	14246.1	37296.3	1943.99	282.887	3529.19	2140.63	34608.9
PARBXE_09A_04R	100	35943.7	2.04673	51886.7	6045.03	113.594	67037.7	51.1683	450.281	33145.8	1205.53	2636.19	9229.74	2612.65	17.3972	3203.14	6831.99	1.02337	13.3038	4559.1	17464.8	801.296	28.6543	3099.78	40771.9	18993.7	4854.85	10.2337	3349.48	1128.77	22800.6
PARUWX_09A_02R	0	16408.6	1.08243	33607.4	487.096	5.41217	36897	81.1826	1908.33	13229.5	7304.27	2784.02	403.748	1490.51	24.896	2658.46	8859.73	68.1934	100.666	6712.18	5188.11	2776.45	0	8775.3	15675.8	14650.8	986.098	158.035	5828.91	2028.48	16794
PARURW_09A_02R	100	9453.21	24.2692	15195.3	259.334	822.38	40567.1	92.9165	4672.17	15021.3	885.48	5205.4	196.234	2621.77	151.856	4949.54	4089.02	24.9626	326.594	2343.71	5217.88	1922.12	7731.48	10197.9	23093.9	17710.3	1150.36	20449.9	2673.08	936.792	30058.5
PASHWN_09A_01R	0	20834.1	3.4683	28413	1136.22	262.204	13178.9	105.436	1820.16	9223.6	2954.99	3017.42	11193.6	1693.92	73.528	2635.22	6499.6	9.01758	135.957	7377.77	4614.23	4305.55	33.2957	3197.08	7719.05	12328.4	4328.44	67.2851	3903.92	1446.98	13120.6
PARXNG_09A_01R	100	8223.76	79.8325	24512.6	1336.94	938.79	85886.6	82.8641	2774.94	12392.2	1371.3	2895.19	1480.44	1703.77	18.1897	3363.07	9283.81	46.4848	239.498	4294.79	3174.1	2412.15	9.09484	1678.5	10544	7323.37	1360.18	1976.61	3403.49	1233.87	17360
PATGAN_03A_01R	0	50400.7	0	88212.5	22986.7	41.559	2888.35	346.325	1757.02	8598.1	11412.6	1044.75	46299	1306.8	3.46325	1361.06	24933.1	23.0883	64.6473	17167.3	7515.25	4511.46	20.7795	339.399	4217.08	11165.5	3291.24	9.23533	4806.99	2662.09	9254.96
PARBVE_09A_02R	100	8699.51	0	19645.9	1432.85	291.616	54864.6	98.6894	2062.09	27071.3	3722	4923.34	2277.28	2145.94	14.8405	4193.93	2560.73	34.8752	209.251	2243.89	8354.47	493.447	132.081	3552.08	29091.1	19366.9	1593.13	56.394	3071.99	1300.77	29348.6
PASIEJ_09A_01R	0	25572.7	0	28263.2	277.211	153.456	6044.2	193.058	638.576	18231.6	2556.78	4385.88	10690	1727.62	952.914	1113.8	6049.15	7.4253	14.8506	4098.77	6145.67	5333.84	121.28	1428.13	15551.1	18857.8	1784.55	133.655	5425.42	1574.16	17590.5
PAPWHS_09A_03R	100	6439.72	13.0464	26755.6	874.111	200.915	84133.8	93.9343	1849.98	13899.7	2040.46	5150.73	1852.59	1615.15	0	2828.47	6259.68	0	15.6557	4263.57	4532.33	4602.78	621.01	3900.88	9604.78	35473.2	1576.01	99.1528	3397.29	1257.68	13899.7
PARZUU_09A_04R	0	7833.13	27.9201	39324.5	67.6286	1147.82	127206	338.143	1558.56	11645.1	1768.27	2114.48	59.5628	1300.45	13.0294	3203.98	13916.6	25.4383	179.929	2700.18	6572.38	1943.86	2389.34	4109.21	10712.6	14553.8	827.054	269.894	3577.49	1783.16	15735.7
PARTST_09A_02R	100	8660.23	12.1632	22456.9	674.702	604.585	73533.2	78.7033	1683.54	17540.8	2618.67	3148.13	3439.33	1815.9	52.2304	4463.91	4778.72	13.5942	230.386	3901.54	9518.09	2461.98	1041.75	8880.6	26712.6	21657.7	1022.43	2456.97	2360.38	1195.57	21873.8
PASPWZ_03A_01R	0	52217.3	5.79062	67440.8	13133.8	1.28681	5894.85	131.898	1634.24	12416.4	3677.69	937.438	12117.2	1404.55	1.28681	2889.52	12500	33.4569	3.86042	12532.2	4297.93	6129.7	19.9455	97.7972	3532.28	7294.25	4005.82	7.07743	4456.85	4247.1	29510.3
PARHBA_03A_02R	100	14010.8	38.1826	36811.1	79.36	32.9419	163419	274.017	1660.57	17753.4	5286.42	5165.14	364.607	2122.51	20.2143	2754.39	7203.79	14.9736	208.133	4892.62	6309.12	3551.73	351.879	7745.09	12383.2	20665	2094.06	10.4815	5446.64	2566.47	24912.3
PASVYL_09A_01R	0	29237.3	4.56381	47465.2	4541.75	6.08508	66710	130.829	2525.31	3331.58	3349.84	1559.3	887.661	1223.1	6.84572	1679.48	37153.2	5.32445	27.3829	11040.6	3714.18	2684.28	2.28191	66.9359	2326.78	4379.74	1671.12	43.3562	7719.69	4226.09	12065.2
PASPKE_09A_04R	100	2230.47	0	28818.7	143.629	133.49	19633.2	67.59	3540.03	23670	640.415	5584.62	185.873	3779.97	25.3463	3845.87	3871.22	20.277	116.593	3021.27	14300.4	2183.16	3889.8	3036.48	17419.6	19667	816.149	564.377	3894.87	1098.34	9146.62
PASZLJ_09A_01R	0	16090	36.8924	15189.8	442.709	491.899	4652.54	262.346	2946.47	4614.83	1787.23	2200.43	306.617	1754.44	20.4958	1510.13	17409.1	11.4776	18.8561	5826.54	2239.78	3517.9	0	2115.98	2344.72	3264.57	1733.12	313.995	3933.55	2330.78	12668.9
PARLSW_09A_02R	100	5918.53	0	25818.2	1205.97	416.292	47256.6	110.161	1633.86	17290.6	5710.96	4165.23	1898.24	2343.52	0	4695.17	4445.85	30.1492	294.535	3823.16	4518.91	1844.9	209.885	1506.3	6613.12	31787.7	2261.19	0	2820.11	2116.25	8663.27
PARUTH_09A_04R	0	15390.6	0	25288.4	958.028	878.305	137522	55.4008	3025.42	44003.1	2310.62	6341.36	1179.63	1990.37	17.5661	2282.24	3676.72	28.376	156.744	3283.51	10597.8	3576.73	33.781	7081.84	10361.3	23194	1833.63	39.1859	2243.06	1191.79	41791.1
PASJTM_09A_01R	100	17360	27.7039	23153.5	796.488	38.0929	17458.7	62.3338	1445.8	17688.9	1083.92	7833.28	11883.2	2271.72	96.9637	2666.5	8409.87	55.4078	209.511	4164.24	10267.8	1930.62	199.122	3087.26	32117.5	16844	1515.06	230.289	3622.29	789.562	19952
PASEFD_09A_01R	0	16466.6	1.61192	30634.5	2659.67	34.6563	31753.2	87.8496	1150.1	11861.3	2667.73	1048.55	11826.6	2869.22	0.805959	5294.35	3027.99	2.41788	137.819	6807.13	3852.49	3455.15	64.4767	323.996	9693.27	9237.1	1688.48	39.492	2637.9	1339.5	13913.3
PASFNP_09A_02R	100	2992.28	3.99823	23554.4	67.1703	33.5852	13180.6	184.718	2356.56	20971.5	3948.66	2749.99	391.827	4291.7	9.59576	3967.05	2144.65	0	99.9558	7099.26	5249.68	3599.21	429.41	286.274	12034.7	22796.3	1405.78	135.14	4090.19	5357.63	25576.7
PASSWG_03A_01R	0	26335.1	0	42720.5	12627	5.17287	16878.3	229.823	778.887	14964.4	6358.94	2085.41	8118.46	1898.44	4.43389	3171.71	5295.54	14.7796	42.122	13742.1	3166.54	5593.35	877.91	214.305	14896.4	13473.9	7122.31	14.0407	3287.73	2579.79	9339.25
PAPVGE_09A_03R	100	6079.67	94.6308	23940.9	233.046	954.782	63377.9	48.7278	3231.57	17506	891.93	3413.06	549.423	1843.18	26.8356	4961.76	7534.44	21.186	158.895	4015.45	8796.42	1240.09	858.739	5556.38	32176.6	20152.8	795.887	1153.93	2587.52	1591.07	17486.2
PARMZF_09A_02R	0	11104.6	0	36427.2	1304.89	519.344	33754.8	144.842	1833.36	18282.8	5004.24	2912.5	869.054	1449.73	13.0489	1586.74	8541.78	50.8905	138.318	4862	5984.2	897.761	0	4029.49	10783.6	17792.1	2049.98	2.60977	3850.72	2012.13	24939
PARZWH_09A_03R	100	13519.1	423.613	20055	255.888	742.936	27394	77.4116	3177.1	20114.1	2482.55	10587.1	56.9835	2990.02	40.8561	2671.77	6953.06	19.3529	165.575	4146.9	8181.97	7482.04	16.1274	1112.79	5346.77	14000.7	1407.39	45.1568	3430.84	1823.47	16515.5
PASWLN_09A_01R	0	18014.4	0	25812.1	2.58031	10.3212	10336.7	296.736	1286.29	13762.1	1875.89	5915.36	4014.96	2296.48	0	1625.6	6624.95	114.824	45.1554	5463.81	5648.3	3307.96	0	16.772	7228.74	12358.4	965.036	5.16062	4741.32	939.233	8162.81
PASCCS_09A_01R	100	16382.1	178.702	26155.5	108.846	207.945	41099.9	48.737	1241.17	51008.1	789.539	6551.88	425.636	2964.83	919.505	5239.23	2868.98	8.12283	0	2700.03	13711.3	3427.84	563.725	4168.64	17019	12964	943.873	209.569	2215.91	1376.01	27078.3
PARLMY_09A_01R	0	6272.08	1.08102	29562.7	294.038	663.747	21530.7	169.72	1943.68	16164.5	943.731	5458.08	4754.33	2115.56	42.1598	7567.15	2490.67	7.56715	88.6437	3523.05	7939.02	9895.67	1583.7	6046.15	13891.1	16995.8	1343.71	410.788	3091.72	1228.04	19386
PARXBT_09A_02R	100	6990.58	0	25449.9	719.876	195.463	42844.5	85.813	1535.1	15381.2	2390.05	4703.82	1406.38	1918.08	52.4413	3333.99	9611.06	7.94565	155.735	4111.08	4487.7	328.95	19.0696	3033.65	13355	15484.5	958.245	42.9065	3273.61	1320.57	10996.8
PASFJB_03A_01R	0	13753.6	0	44651.3	1006.49	16.8686	28551.1	123.703	1370.11	12750.8	2884.54	2226.66	3508.68	1649.38	13.12	3840.42	15783.4	18.7429	129.326	2689.61	2106.7	1520.05	0	2412.21	13448	10192.4	1746.84	33.7373	3493.68	1578.15	16401.9
PASLTF_09A_02R	100	9048.51	18.7284	18815	766.083	876.67	33698.7	90.9667	2010.19	11807.8	1517	3179.38	759.84	2005.73	4.45915	2768.24	3885.71	9.81014	324.626	2888.64	4979.09	2918.96	27.6468	3995.4	6651.27	13941.1	2032.48	330.869	2726.33	684.926	26568.5
PAPXUF_09A_01R	0	17837.9	1.81142	48240.3	2546.4	2.26427	45502.8	387.191	2507.46	3842.02	5733.59	1809.15	14515.3	1685.52	5.43425	1417.43	11228.1	26.2656	171.632	6300.11	3499.21	3852.89	0.905709	38.9455	2804.53	8208.44	2630.63	67.0225	6301.92	1645.22	19525.7
PAPVDV_03A_01R	100	9218.54	22.0627	23965.6	427.465	1436.83	27213.4	231.658	1710.78	13441.7	2094.12	2229.25	2397.48	1682.28	88.2509	4075.17	6949.75	14.7085	186.614	5294.13	6990.2	1464.41	955.132	6269.49	34648.6	13917	1120.6	1938.76	2372.66	2161.23	18895.8
PARVSF_09A_02R	0	18191	4.54434	19323.4	1610.51	5.45321	37493.5	144.51	2207.64	8940.54	3578.21	3807.25	3237.39	1327.86	61.803	2322.16	3614.57	19.9951	100.884	5413.22	3640.02	4679.76	8.17981	102.702	5032.4	10918.2	1872.27	19.0862	3596.39	1095.19	21267.5
PAPWIU_09A_03R	100	10231.8	269.854	13109.5	619.076	1258.56	109381	11.3384	2122.55	31164.7	2496.71	11714.8	197.288	2183.77	18.1414	1877.64	2165.63	58.9597	172.344	7945.95	11170.6	5855.15	56.692	7930.07	4061.41	28765.5	1494.4	1759.72	4399.3	2480.84	58238.5
PASBPK_09A_02R	0	37545.1	0	48843.7	4641.32	67.4547	5398.55	40.2552	518.966	7680.04	7572.33	2395.73	9606.85	1856.09	4.35191	1684.19	19424.8	30.4634	5.43989	10281.4	1860.44	2771.08	60.9268	418.872	12222.4	16079.2	1364.33	19.5836	4635.88	4634.79	7284.02
PARBFJ_09A_02R	100	35939.9	7.49201	45361.1	2585.49	22.476	19467.2	101.891	1059.37	5474.41	6318.76	1302.86	17655.7	833.112	0	1445.21	14487.3	8.24121	53.9425	16514.6	3285.25	4573.87	7.49201	185.053	5504.38	9297.59	2452.14	62.9329	6848.45	4416.54	14246.8
PARCUK_09A_03R	0	22715.7	8.18879	21100.5	3873.3	73.6991	7844.86	57.3215	3463.86	2114.75	1461.7	3095.36	7472.27	1562.01	10.236	438.1	14004.9	75.7463	114.643	13036.6	1426.9	5760.81	0	786.124	1267.22	6401.59	2532.38	85.9823	7595.1	2505.77	20255
PASPTM_09A_03R	100	5317.95	1038.64	23836	57.5691	254.264	89608.7	52.7717	2638.58	31538.3	275.852	5248.38	472.546	2053.3	316.63	2907.24	3269.45	2.39871	103.145	3065.56	5488.26	1830.22	119.936	2561.83	71512.8	19988.5	1360.07	167.91	3163.9	1398.45	19535.1
PAPZIZ_09A_03R	0	22486.1	0	15579.4	591.594	269.811	12497.6	69.6643	1976.03	12468.8	8284.52	4018.41	5974.54	1782.52	6.63469	1749.35	4051.59	30.9619	221.156	9927.71	3668.99	4491.69	37.5966	3500.91	4268.32	23487.9	3165.85	64.1354	5530.02	2607.43	26578.6
PARHJV_09A_01R	100	4163.67	8.2674	38774.1	801.938	168.448	27271	125.044	5367.61	29726.5	1129.53	13578.2	214.952	3108.54	60.9721	4144.03	3879.48	1.03342	206.685	1621.44	8459.62	2290.07	557.016	1190.51	28281.7	19163.8	1685.52	39.2701	4879.83	876.344	21079.8
PASECW_09A_04R	0	9265.12	5.46679	22523.2	1711.65	0	18094	615.014	1881.12	12227	1066.57	3064.68	3552.32	1413.71	1.64004	3335.84	3424.4	111.523	340.035	3709.77	6039.71	3067.96	8.20019	793.779	9709.03	10966.4	1923.22	39.9076	4017.55	1252.99	16850.3
PARPVZ_09A_02R	100	15944.1	3.54339	23212.2	2139.03	687.418	54172.6	216.147	2773.89	4314.08	4767.63	2004.97	248.628	1536.65	234.454	2419.55	6231.05	51.3792	186.619	5674.15	1816.58	4045.96	1.7717	8902.77	3468.39	8060.63	1658.9	94.4905	5183.98	1957.13	24331.9
PASPFE_09A_01R	0	18797.9	0	28983.2	2455.25	25.2524	9416.25	106.781	2279.21	8067.78	4199.11	1971.85	24995.5	950.211	0	3030.29	9903.26	2.88599	111.832	10322.5	3067.08	2889.59	12.2654	73.5927	20940.7	12986.9	2275.6	13.7084	3584.4	2796.52	14350.6
PASIZX_09A_01R	100	8811.62	45.8661	13156.9	597.589	16.6182	134262	114.998	2332.53	20732.2	2809.13	7413.03	285.168	2890.9	99.709	4133.93	1451.1	3.98836	249.272	4312.75	9528.86	2965.35	94.3912	8707.25	22213.8	19561.6	1618.61	162.858	2566.51	1010.38	26625.6
PASSSI_09A_02R	0	25322.9	0	36609.2	1308.63	50.3321	43030.9	28.6202	1145.79	7983.06	5296.71	2024.14	6416.84	1798.14	0	2396.2	24853.2	0	57.2404	17362.6	3390.01	4319.67	1.97381	93.7558	7855.75	10232.2	1641.22	9.86903	6501.72	5484.22	10050.6
PARPWL_09A_03R	100	18234.2	0	74799	1431.35	104.214	32809.3	57.424	3668.76	6300.69	6862.17	1889.68	5255.36	1301.61	4.25363	1296.29	40352.1	48.9167	71.2483	7032.31	1910.94	1913.07	0	913.467	9144.24	16071.3	1130.4	4.25363	5325.54	3295.5	11896.3
PARSHM_03A_02R	0	15402.4	0	39874.4	1004.06	77.3063	17561.4	134.366	1422.8	12236.5	4228.84	1764.24	5824.66	1673.13	52.4579	2031.13	20988.7	60.7407	17.486	5605.63	2921.07	1131.99	26.6891	1081.37	25023.3	13320.6	866.935	22.0875	4573.04	3118.94	11722
PARDDA_09A_02R	100	2255.09	4.13626	23375.6	87.6886	1264.04	23443.5	57.9076	2375.04	30001.1	767.689	8638.16	30.6083	3051.73	43.0171	5337.43	1575.09	0	387.981	2534.7	7992.08	1958.93	316.01	8709.3	27694.7	15640.8	1524.62	559.222	2960.73	757.762	33614.5
PASLYX_09A_02R	0	26237.7	2.51174	43767.7	2874.06	10.047	23469.7	131.866	1772.66	6523	6454.55	1478.16	24877.6	1551.63	1.25587	1002.81	11550.9	8.7911	89.1669	9431.59	5260.22	4833.85	1.88381	7684.05	4938.09	16510.3	2484.11	32.6527	7074.32	2521.79	14664.2
PASHBI_09A_01R	100	4689.99	105.368	25749.4	198.663	186.59	22295.3	161.345	1272.1	15597.8	1625.53	4830.48	689.285	1892.24	25.2445	7941.04	4821.7	0	109.759	2104.07	9523.76	1531.13	1261.13	4655.96	22973.6	7851.04	1281.98	342.447	3549.6	671.723	14566.1
PASUHK_09A_01R	0	25567.5	1.10374	47941.9	4583.82	83.8841	7117.45	487.852	1477.35	8291.83	3680.41	1860.9	17702.8	1547.44	12.1411	1487.84	11667.1	194.81	25.9378	10161	3651.16	3694.76	97.1289	526.483	9500.42	10938	3657.23	2.75934	8042.38	5598.16	7763.14
PASTPU_09A_01R	100	8715.85	1233.48	30123.3	1007.62	79.4131	16635.5	126.855	2487.59	19290.2	1891.48	6315.92	3104.33	2680.45	6.18803	3640.63	3434.36	8.25071	190.798	2666.01	7557.65	3529.24	82.5071	1976.05	12138.9	13664.2	2718.61	334.154	3253.87	1424.28	17927.8
PASWPT_09A_01R	0	5709.96	7.23238	29281.2	2944.48	600.287	8495.33	348.962	1206.9	10770.8	838.956	2666.03	3162.36	2487.03	19.889	3654.16	10401.1	11.7526	145.552	4794.16	6697.18	2479.8	519.827	4628.72	7624.73	15998	2382.16	250.421	5908.85	2153.44	10816
PASGGK_03A_01R	100	15920.7	0	17511	1396.46	3.47595	2147.27	113.837	948.935	9913.41	4802.89	1790.98	17369.3	2241.12	11.2968	2467.93	7939.94	6.08291	35.6285	10555.6	2958.03	2905.89	0	2960.64	12942.7	13490.2	1640.65	33.8905	3387.31	3503.76	13006.1
PASBPW_09A_02R	0	14343	58.9103	60685.2	1645.28	121.187	24608.5	139.702	1905.33	14778.9	4199.46	4971.19	7885.57	2751.11	5.89103	5016.63	8185.17	18.5147	328.215	7267.01	7227.45	4383.77	4356.84	2653.49	19199.7	23756.8	2674.53	2605.52	2998.53	1642.76	16017.7
PASPTW_09A_02R	100	6240.27	1.47524	22332.2	775.24	855.64	24789.2	175.554	1949.53	11169.8	1979.77	3733.1	618.126	1813.07	45.7325	7059.03	2963.76	5.16335	186.618	4023.72	10502.2	2096.32	1750.37	9658.41	26473.2	22082.9	1040.05	607.8	3047.11	830.561	22240.8
PARXZP_09A_01R	0	12571.5	34.2632	19949.5	357.168	43.6078	6903.52	115.249	1707.97	10901.9	2462.8	2563.51	8627.07	1585.45	106.943	4017.1	2643.46	1.03828	145.359	5660.7	4323.4	2637.23	5.1914	1342.5	16049.7	16831.6	1235.55	685.265	1884.48	891.882	18854.1
PARAJX_09A_02R	100	11893.8	7.25453	18023.9	110.632	9.06816	26696.7	159.6	2501	6561.72	2040.34	3103.13	126.954	1155.28	21.7636	1900.69	5718.38	25.3909	304.69	9129.83	7646.28	1670.36	547.717	4991.12	7575.54	14237	1167.98	214.009	4800.69	1405.57	25849.7
PASWAT_09A_01R	0	16096	18.4941	35058.7	483.929	266.623	13625.5	123.294	1029.51	22032.7	1555.05	5511.25	2162.27	1551.96	46.2353	2205.42	13620.9	3.08235	21.5765	2553.73	7567.18	1658.31	66.2706	192.647	10419.9	18246	1562.75	73.9765	3184.07	883.094	12005.8
PAREFM_09A_02R	100	16008.6	0	45169.1	2442.02	41.4683	62856.8	82.9367	1395.18	21452	6965.76	3041.01	8027.35	3691.6	1.84304	2358.17	8602.37	15.6658	152.051	7670.72	5086.78	3445.56	401.782	1115.04	9797.58	48151.2	2574.72	35.0177	5092.31	4583.63	14504.7
PASBSB_03A_01R	0	45883	0	86551.6	4934.03	3.5228	2685.78	150.776	1061.07	3885.64	11643.5	1144.2	41633.8	1593.71	2.11368	1392.91	20857.1	7.75015	38.0462	15546.8	2639.28	3925.1	9.86383	2074.22	1507.05	13674.8	3451.63	20.4322	9118.4	5220.78	13476.1
PARXMP_09A_02R	100	16701.9	0.75075	11435.4	433.933	11.2612	63901.6	105.856	5023.27	11668.9	677.927	1951.95	2235.73	1477.48	15.7657	3305.55	3108.85	0	168.168	3935.43	13744.7	1919.67	262.762	1312.31	12551	38238.7	1039.79	57.8077	4753	921.17	17591.6
PARIHK_03A_03R	0	36310.4	0	46961.3	587.199	0	12845.7	154.799	1034.3	9338.98	6625.24	4939.74	8172.36	1848.94	6.9184	2200.92	8458.61	108.1	107.235	5961.07	3652.92	3353.7	3.4592	10000.6	6404.71	8555.47	1660.42	43.24	6010.36	2719.8	11843.4
PARGTL_09A_02R	100	4234.03	24.9795	30006.2	45.7958	1042.48	113631	149.877	2553.74	21378.3	417.158	6760.29	2701.12	2234	27.4775	3461.33	6531.31	9.9918	243.134	1925.92	15701.3	1122.41	1079.11	7770.29	28711.4	31365.1	990.854	954.217	2601.2	1015	35774
PARIMT_03A_01R	0	18292.8	0	54686.3	1210.42	292.24	16298.7	109.211	1098.17	20193.9	2477.47	3184.3	1359.07	2586.68	19.213	3262.17	9405.27	23.2578	52.5829	2326.8	3898.22	1134.58	398.417	1877.82	11307.4	19450.6	1132.56	96.065	5434.25	2355.11	11243.7
PASJEJ_09A_02R	100	8680.89	8.70365	25153.6	195.497	821.491	18984.7	160.013	2525.4	6081.85	461.294	3444.64	5181.35	1699.89	18.0768	6326.22	7424.22	0.669512	324.044	4207.21	5666.08	3048.29	1353.08	11646.2	11871.8	14190.3	1232.57	785.337	2696.12	681.563	17501.7
PARPBF_09A_02R	0	20823.4	14.3035	36907.3	967.661	4.97512	19502.5	220.149	2315.3	9801.61	5624.37	2481.34	692.785	1225.12	1.24378	4911.07	7357.58	119.403	106.343	7042.9	3780.47	5836.44	1.86567	5106.34	16127.5	12560.3	2236.32	721.392	5026.12	642.412	26813.4
PARMME_09A_02R	100	14064.1	11.9694	17394.3	756.249	23.3948	52511.4	93.035	2303.57	19794.1	2653.4	3513.57	5633.78	2389.53	21.7626	1923.81	1943.94	5.9847	280.737	4953.16	9100.56	2157.76	57.1267	10847.5	8282.29	16508	2731.75	141.457	3552.19	405.328	27795.1
PASTTW_09A_01R	0	29527.3	0	44060.4	2807.21	34.7182	14632.2	347.182	372.973	16117.2	2998.66	5525.15	12976.7	1543.47	11.9034	4153.29	10581.1	55.5491	50.5894	8732.12	11586	3650.37	278.737	226.164	19686.2	20106.8	5181.94	1.9839	2945.09	2770.51	12346.8
PASRRB_03A_01R	100	25097.9	6.74826	55212	2992.85	7.87297	10223.6	122.593	2199.93	5160.17	10679.1	3811.64	24220.6	873.9	2.24942	1255.18	7960.7	8.99768	25.8683	8589.42	3137.94	4281.77	7.87297	1423.88	3584.45	11860.1	2828.65	80.9792	4288.52	2141.45	26143.9
PARDMG_09A_03R	0	6846.52	2.00074	52304.3	1640.6	22.0081	28315.4	152.056	1337.49	13468	3007.11	2711	8467.12	1565.58	20.0074	3094.14	24768.1	22.0081	70.0258	4531.67	2669.98	1470.54	0	3049.12	23279.6	11904.4	1184.44	505.186	4510.66	2032.75	16541.1
PARYFN_03A_01R	100	5741.49	0	37110.2	427.498	420.42	46352.4	151.464	1101.3	40077.2	1155.09	4015.93	351.058	3410.07	28.3111	4228.26	6879.6	26.8956	39.6356	2138.9	7510.94	938.513	101.92	3305.32	29164.7	36603.4	1489.16	62.2844	5050.7	1385.83	18000.2
PARPDS_09A_01R	0	13213.5	0	28256.6	475.351	2.03431	31376.5	88.8316	634.705	9705.7	3806.2	3424.42	209.534	2216.04	50.1797	3220.31	7239.43	34.5833	39.33	5094.59	3722.79	2638.5	58.995	1641.69	8268.8	13121.3	1848.51	22.3774	4008.95	2226.89	8376.61
PASPGA_09A_02R	100	9289.41	103.351	16765.4	338.712	474.197	83025.4	149.381	2859.95	22875.2	1327.06	2393.57	3224.72	1518.99	251.863	3341.96	7045.22	4.34247	118.984	6530.2	4774.98	3123.1	0	4954.75	15434	11735.1	1505.97	190.2	4036.76	1630.16	24024.3
PARHVK_09A_04R	0	38278.7	42.4943	21361.6	564.412	19.6128	5787.95	159.081	1574.47	20229.5	3918.2	3172.91	33.7776	2976.78	28.3296	2169.39	12945.5	442.377	124.214	7186.99	1717.21	8025.98	17.4336	1779.31	10734.7	11504	2773.03	43.5839	6359.99	1698.68	19415.6
PARJYP_03A_01R	100	17299.9	0	44787	1896.23	263.395	24505.6	146.452	2077.65	11693.2	3737.81	4436.19	1369.44	1391.3	0	1546.49	13932.6	69.9473	110.386	3289.71	2158.53	856.855	7.65049	2922.49	8561.99	13408	1819.72	16.3939	5710.54	3923.61	15671.5
PASMHY_03A_03R	0	20003.7	0	73995.2	1206.38	311.213	29360.4	138.065	852.158	30272.6	2983.12	3648.55	1081.89	2740.94	15.8436	3438.06	6917.99	1.13168	36.2139	2699.07	4782.5	4686.31	4.52674	4669.33	25156.2	18412.5	1888.78	36.2139	5286.1	2766.97	17501.5
PARANT_09A_02R	100	10556.6	15.3836	20108.1	897.378	977.715	27866.6	47.8602	2581.03	20518.3	2141.74	6290.19	1418.71	2606.67	25.6394	2916.05	4370.66	32.4765	124.778	3936.5	7107.23	1389.65	18.8022	5291.97	19779.9	19894.4	611.926	73.4995	2529.75	1283.68	19609
PASTUH_03A_01R	0	25701.5	0	47274.6	4473.48	0	12826.2	156.83	895.205	10213.5	3754.6	2282.09	14096.1	1391.13	1.69546	2302.44	17720.1	13.5637	84.7732	10241.4	4310.72	2544.04	59.3412	2691.55	13798.5	11556.3	2807.69	11.8682	4274.26	2735.63	10757.7
PARHVI_03A_03R	100	6001.73	0	33642.7	1122.19	156.304	59485.1	123.832	2217.97	27917.2	1859.13	3094.15	1162.37	2651.11	13.2088	1515.15	10598.9	7.15474	290.042	1958.2	6260.95	766.658	12.108	4409.52	10564.8	22934.2	1983.51	35.7737	3196.52	890.49	21107
PASKGH_09A_01R	0	24529.7	4.71194	35009	5258.52	146.07	13939.9	321.085	2201.82	8956.72	3573	1616.87	17670.4	1498.4	4.71194	1910.35	6206.3	3.36567	91.5462	6316.69	5255.16	3476.74	2.69254	128.569	4402.97	7773.35	2894.48	54.5239	3572.32	1394.73	22463.8
PARBRA_09A_03R	100	51486.3	36.5454	36467.4	3018.65	2.43636	11985.7	118.163	1711.54	9171.67	5560.99	1782.2	9524.94	1487.4	0	1397.25	16741.4	9.74543	10.9636	15332	2776.23	4108.92	0	28.0181	7379.73	9417.74	1947.87	25.5818	6726.78	4323.32	12701.9
PARWDZ_09A_01R	0	32709.1	4.06466	67887.9	3321.64	149.579	38611	173.967	1172.25	7757.81	3530.56	712.128	15501	1339.71	0	2365.63	43094.3	6.50346	48.7759	11610.3	2313.6	4154.9	0	43.0854	6461.18	14830.3	3550.89	15.4457	8951.19	4416.66	14064.5
PASCFW_09A_01R	100	9097	599.491	24246.8	121.868	0	34340.9	19.6958	2578.92	9349.35	401.302	2415.2	371.758	1458.72	35.6986	4024.1	12345.6	0	183.417	4365.08	5512.36	1847.71	97.248	3262.12	19960.5	16145.6	923.24	257.276	9570.93	2416.43	15981.9
PASFEW_09A_05R	0	17082.5	0	26936.7	997.006	15.7976	12788.2	191.327	1397.21	17177.3	2495.15	3252.56	11305	1893.96	2.63294	3736.14	8574.6	42.127	98.2963	6154.93	8075.22	3140.22	86.8869	104.44	21261	11932.5	2498.66	1.75529	4353.12	2166.91	12553
PASLDL_09A_02R	100	3920.75	402.387	25952.5	589.061	702.843	81508.5	164.155	3853.19	6904.57	2608.1	3519.55	1201.83	1767.77	14.2228	2655.51	7273.77	13.0376	612.173	2435.06	5958.76	2068.23	2033.86	6285.29	8629.68	9874.77	1428.21	4660.93	3649.33	541.651	16626.4
PASMGW_09A_01R	0	31336.4	0	50585.2	6747.85	9.88841	37514.7	211.612	1054.1	6830.92	1675.1	2044.92	7254.14	1572.26	15.8215	1431.84	9601.65	31.6429	31.6429	7780.2	1469.42	9807.33	63.2858	443.001	7438.06	6330.56	3866.37	43.509	3830.77	1876.82	12744.2
PASFLM_09A_01R	100	10123.3	1.88587	9666.95	331.913	15.0869	11684.8	135.782	2476.14	13480.2	920.303	2381.85	586.505	1514.35	607.249	1274.85	4712.78	7.54347	143.326	4377.1	11564.1	967.45	156.527	2155.55	9216.23	15897.9	914.645	15.0869	4477.05	699.657	24031.6
PATBFL_09A_01R	0	10292.5	1.13179	25837.1	3007.73	0	14460.3	340.669	2780.24	5937.37	5940.2	1691.46	12622.3	1649.58	5.09305	1887.26	4487.55	10.1861	173.73	4025.78	3262.95	4245.34	0	58.2872	6289.92	7110.47	1793.32	181.652	3066.58	1175.93	14898.3
PASREH_09A_02R	100	3493.79	288.037	25954.3	45.5794	372.865	68563.5	225.998	1521.21	32065.8	857.146	5115.02	742.565	3709.03	28.4871	4518.06	3395.03	5.69743	341.213	4863.07	12278.6	3307.04	10543.4	8277.1	14634.8	36744.6	2670.83	308.294	3521.64	3558.36	43825.2
PARVUA_03A_02R	0	30759.3	0	44111	7451.72	7.86174	5266.15	508.594	1870.49	2492.17	12917.4	879.91	25077.1	1276.02	7.86174	1058.31	6475.05	22.9805	158.444	8070.37	3658.13	3962.31	1.81425	5996.69	2977.18	6110.38	3269.88	46.5657	4597.91	2777.01	15023.8
PASBHI_09A_01R	100	9703.32	9.44592	41214.9	9.44592	73.2058	98235.2	14.1689	5192.89	45118.4	644.684	5651.02	66.1214	2378.01	35.4222	6678.26	2873.92	0	108.628	2011.98	12225.4	972.929	680.106	6243.75	55015.4	41200.7	682.467	125.158	2238.68	1794.72	18129.1
PASXYG_09A_05R	0	2896.18	18.9293	36445.6	32.4502	374.529	53284.6	332.615	2422.95	15138	855.874	5563.86	204.166	2084.93	1.35209	3420.79	11498.2	55.4358	62.1962	2207.97	7312.11	1677.95	2024.08	3807.49	9657.99	11962	1130.35	186.589	4263.15	2770.44	11986.3
PASDGX_09A_02R	100	29529.3	5.69111	26192.4	3118.73	81.5726	19941.7	59.7567	840.388	9415	9821.91	2215.74	13198.6	918.166	6.63963	1665.6	5866.59	22.7645	118.565	11722.7	4805.2	4235.14	24.6615	6716.46	6024.04	19341.2	2567.64	95.8004	4989.21	2749.76	26914.2
PARVAI_03A_02R	0	27794.8	2.62636	26599.8	1040.04	64.3459	14645.9	98.4886	1107.01	7868.59	3489.12	2467.47	11290.7	1768.86	194.351	2898.19	10091.8	13.1318	64.3459	6198.22	4535.73	3457.61	5.25273	4533.1	8990.04	9995.94	1041.35	45.9614	4668.36	1472.08	13918.4
PARIZR_03A_02R	100	3962.01	8.37129	28351.2	841.912	458.029	10651.9	266.685	1032.06	21464	1542.71	3068.67	1411.16	2540.09	1.1959	4457.11	10830.1	9.56718	2.3918	5191.39	6537.97	1304.72	186.56	3945.27	29731.2	16359.9	692.425	235.592	5114.86	3173.91	16441.2
PATJHJ_09A_01R	0	36687.8	1.6663	41859.2	2856.88	0	42297.4	214.953	1948.74	6446.93	2082.05	988.118	12305.6	1363.87	1.6663	1967.07	29339.4	3.33261	46.6565	7251.75	4744.8	1799.61	221.618	74.9836	4589	3646.7	1271.39	0	4513.18	1473.84	11125.1
PASPSV_09A_02R	100	3215.39	5.62868	18794.9	276.509	1477.53	39868	68.9514	2689.1	17084.5	1127.85	3928.12	1523.26	3353.99	49.251	7146.32	1587.99	2.11076	356.718	2767.9	11547.2	1796.25	3760.66	12619.5	26076.3	24033.1	1336.81	991.352	2609.6	964.616	53551.3
PASCGR_03A_02R	0	5163.87	0	34590	363.186	23.4575	21179.7	212.735	315.462	10823.6	3233.08	3546.93	9628.88	2305.3	7.2799	3836.51	8443.87	12.942	13.7509	9095.83	4968.13	4086.45	63.9013	153.687	7723.97	9212.31	2165.37	176.335	5035.26	3685.25	6758.17
PARDZW_09A_01R	100	6108.32	0	19172.8	109.306	196.947	49056.6	94.5347	4048.25	21286.1	3421.96	9360.9	4093.55	2175.28	38.4047	3544.07	1682.91	14.771	378.139	3323.49	5946.82	2539.64	731.659	6635.15	11645.5	21283.1	2393.89	152.634	2894.14	1461.35	25013.3
PAPZLT_09A_02R	0	50881.1	0	25878.5	1917.94	2.80503	30626	269.283	1737.01	2453.7	9556.03	1729.3	12126.8	1377.97	2.10377	495.088	9898.25	76.437	253.855	9730.65	3884.97	5002.07	0	26.6478	2077.83	11474.7	3772.06	17.5314	5966.3	2638.83	26470.4

## Sheet: TARGET50_top30
Name	Score	RPS4Y1	TTTY15	KDM5D	TEX22	USP9Y	DDX3Y	UTY	NLGN4Y	RASA3	DDO	PLA2G16	CLDN10	RANBP3	UNC50	ADAMTS7	RNF24	KIF6	CD99P1	HSPB2	ZFY	TXLNGY	AOX1	TBL1Y	LINC01347	ZDHHC8	SARDH	OSGIN2	MAPK8IP3	TRPC4	THSD4
PAKYLT_01A_01R	100	24.6702	3.85472	2.31283	478.756	9.25132	15.4189	0	3.85472	2571.87	18.5026	1686.05	1132.52	5047.37	4731.28	11544.9	2517.13	372.366	320.712	3877.84	1.54189	1.54189	932.07	0.770943	65.5302	4463.76	938.238	2669.01	4360.45	102.535	2655.9
PALFME_01A_01R	0	31014.7	3762.23	6647.81	1299.58	6702.25	12090.7	4137.03	8346.65	1629.4	43.3982	740.925	0	11222	3890.05	8253.54	6183.05	175.171	333.771	26.0389	1843.24	4867.69	404.786	355.865	112.046	6650.96	1152.02	1629.4	7629.4	442.661	2696.21
PAEBXA_01A_01R	100	0	0	0	726.663	0	0	0	0	2616.91	43.6917	1488.59	10.7313	8858.69	2974.11	6538.43	5817.9	145.639	662.275	74.3526	0	0	987.28	0	59.0222	7014.44	1620.43	2360.89	7202.24	439.984	3432.49
PAKZER_01A_01R	0	11.5887	0.681687	2.04506	995.945	4.09012	2.72675	4.09012	0.681687	3865.16	32.0393	224.275	25.9041	12290.8	2654.49	9088.93	9068.48	321.075	552.166	30.6759	0	1.36337	109.752	0	162.923	7134.53	1786.02	2001.43	8019.36	634.65	4388.7
PAJMMY_01A_01R	100	1385.54	100.604	484.094	967.192	381.498	1038.91	192.243	870.572	3076.88	15.9372	1073.77	19.9216	9021.48	2973.29	9281.45	5299.13	508.996	351.615	162.361	340.659	185.27	228.102	0	104.588	5420.66	1566.83	2240.18	6912.78	1138.52	2189.38
PAJNBN_01A_01R	0	32155.3	7683.92	7946.59	1079.06	10433.9	15423.8	7940.11	6514.07	4621.06	4.86427	607.223	1.62142	11392.9	2839.92	14534.4	6025.21	141.064	883.676	77.8283	3434.98	9145.64	63.2355	1003.66	134.578	5482.84	937.993	2314.58	7166.69	278.074	1946.52
PAKGMU_01A_01R	100	0	0	0	553.762	0	0	0	0	3018.6	60.1915	1178.75	779.48	9862.38	4886.55	5751.3	3361.7	545.736	395.258	164.523	0	0	129.412	0	16.0511	3302.51	969.083	2749.75	5595.8	418.331	2349.48
PAJPGY_01A_01R	0	62.0248	7.1567	9.54227	949.456	11.9278	26.2413	4.77114	16.699	2706.43	2.38557	500.969	3.57835	9630.54	4537.35	10717.2	7150.74	93.0372	591.621	16.699	4.77114	4.77114	51.2897	2.38557	134.785	8619.06	2392.72	1242.88	8100.2	282.69	3465.04
CAAAAC_01A_01R	100	0	0	0	913.719	0	0	0	0	3721.88	54.8231	481.225	6.09146	9205.41	5087.59	3569.6	8266.11	182.744	392.29	42.6402	0	0	26.8024	0	104.773	5905.06	1498.5	2855.68	6649.44	1380.32	1312.1
PALJIP_01A_01R	0	50.286	13.0371	10.2434	735.666	14.8996	27.0054	5.58733	14.8996	4730.61	24.2118	731.01	37.2489	11508	3917.65	8208.72	7185.31	802.714	861.381	38.1801	3.72489	7.44978	76.3602	0	101.503	6535.32	1488.09	2451.91	8540.24	572.702	3236.93
PAJLLF_01A_01R	100	31.7705	1.09553	2.19107	363.718	2.19107	8.76428	0	0	3936.26	4.38214	3505.71	247.591	9332.86	4033.76	1882.13	2601.9	296.89	255.26	138.037	0	2.19107	216.916	0	102.98	5029.6	1566.61	3766.45	8309.63	336.329	627.741
PAKNRX_01A_01R	0	30373.5	3984.93	6366.79	717.873	4208.54	9896.01	3836.88	4895.57	1256.09	6.16862	892.137	0	3836.88	4244.01	3910.9	1873.72	778.017	501.2	71.7102	2172.9	4038.9	441.056	370.117	295.323	2811.35	1174.35	1872.18	3186.86	154.215	1729.53
PAKECR_01A_01R	100	0	0	0	692.47	0	0	0	0	5101.28	32.0835	783.373	393.023	8206.7	5238.97	6770.96	3483.74	172.449	455.854	7121.21	0	0	512	0	53.4726	4522.44	3598.7	3819.28	3998.41	219.237	3285.89
PADZUB_01A_01R	0	0	0	0	1137.08	0	0	0	0	8490.85	3.04032	1101.36	0.76008	11303.1	2941.51	6054.8	4543.76	79.0483	533.576	34.2036	0	0	90.4495	0	161.137	8436.89	1355.98	2252.12	6711.5	1279.97	4687.41
PAJNVE_01A_01R	100	61.7082	4.8717	4.8717	1095.32	18.6749	18.6749	1.6239	55.2126	3218.57	8.11951	1069.34	2487.82	8494.63	4097.1	4587.52	3509.25	159.142	479.051	6.4956	1.6239	5.68365	4101.97	0	56.0246	5043.03	1269.89	2806.91	3860.83	295.55	7210.12
PAJMLI_01A_01R	0	39444.2	4951.64	8326.07	1157.9	9890.68	15770.6	5118.32	13063.6	7981.59	17.0388	153.35	2.22246	10545.6	4007.83	11918.3	5616.15	125.939	709.705	16.298	3348.5	4238.23	44.4492	426.712	82.9718	8203.09	1578.69	1422.37	9193.57	1483.86	12862.8
PAKFYV_01A_01R	100	35.7518	0	11.1724	387.311	11.9173	11.1724	2.23449	13.4069	2679.9	30.538	806.65	586.925	4273.08	5890.11	10960.2	3120.09	586.181	205.573	108	4.46897	8.19312	1853.88	0	173.545	5829.03	841.657	2227.04	2315.67	303.145	6219.32
PAJPEW_01A_01R	0	63960.7	3161.08	7273.02	1052.67	5023.11	13111.6	4814.41	4244.29	4097.69	20.3612	2322.2	9.16254	7526.52	1929.22	6565.47	4746.2	177.143	960.031	1526.07	1850.83	5836.54	232.118	387.881	105.878	8608.72	2397.53	3410.5	8118.01	210.738	10035
PAKKNS_01A_01R	100	867.298	4373.63	5537.15	846.869	7408.25	11367.7	4022.63	5891.87	3182.26	29.7147	1554.45	20.4289	8906.06	4353.2	3841.55	5277.15	186.646	677.867	80.7869	3182.26	4340.2	205.217	391.863	50.1436	6363.59	1062.3	2540.61	6397.02	135.573	5779.51
CAAAAO_01A_01R	0	7.0472	0	0	821.502	0	6.04045	0	0	3470.24	2.01348	2087.98	11.0742	9429.15	4621.95	6799.54	4238.39	109.735	458.068	352.36	0	0	73.4922	0	44.2967	6816.65	1330.91	2189.66	3567.9	219.47	1024.86
PAJMVC_01A_01R	100	71678.4	2770.23	8118.75	197.132	11835.7	58711.8	6845.17	1379.93	3304.56	936.379	3753.3	287.917	2005.04	11571.2	2643.13	2375.97	83.0032	404.64	11677.5	4510.7	16603.2	38.9077	0	20.7508	4209.82	539.521	2695.01	2915.49	31.1262	928.598
PAJMEP_01A_01R	0	32623.2	4609.61	5162.85	881.851	9015.82	13929.8	5681.94	7024.45	3925.83	41.7399	969.125	118.39	9588.8	4034.35	9396.8	6336.12	283.073	445.479	152.54	2309.36	4763.66	164.683	464.452	223.119	5773.77	1539.07	1961.02	5637.93	428.783	4304.53
PAKNAL_01A_01R	100	0	0	0	795.128	0	0	0	2.1646	2500.11	11.5445	193.371	373.754	8668.49	4972.08	9603.59	4784.48	828.319	422.096	1921.44	0	0	256.144	0	59.8872	8095.59	1903.4	1745.39	5362.43	248.207	5706.6
PAJNGH_01A_01R	0	59896.8	7371.97	10885.1	773.304	22089.9	25023.8	10164.9	15996.1	2754.35	14.4814	1165.27	7.72339	10033.6	3618.41	11281.9	8251.47	250.045	765.581	34.7552	3933.14	9812.56	62.7525	639.11	186.327	6341.87	1496.41	2210.82	9325.99	875.639	4139.74
CAAAAP_01A_01R	100	27215.1	9723.53	6214.62	338.088	6821.78	18986.9	5217.36	5428.41	2086.54	36.0094	3274.85	88.0229	7614.98	5074.32	3775.98	4375.14	755.197	765.199	192.05	2174.57	6773.77	1597.42	394.103	62.0162	5477.43	1252.33	2518.66	5084.33	313.082	1585.41
PAJNRL_01A_01R	0	1423.25	71.0988	243.767	995.383	149.815	1005.54	132.041	218.375	3161.36	31.7405	1616.23	227.262	9277.13	3224.84	3581.6	4317.98	82.5254	478.647	128.232	67.29	176.477	114.266	3.80887	110.457	6788.67	1482.92	2102.49	11250.1	843.029	1826.99
PAJMEN_01A_01R	100	0	0	0	768.571	0	0	0	0	2421.51	429.099	3211.5	137.217	8539.15	4517.83	5537.84	2158.19	287.124	517.933	218.912	0	0	95.9722	0	94.3859	10083.4	935.928	1767.95	13563.8	99.938	3594.6
PAKUIT_01A_01R	0	0	0	0	781.727	0	0	0	0	2956.14	26.5172	1435.11	121.979	8449.44	3771.81	3288.13	6796.89	148.496	83.7943	44.5489	0	0	396.697	0	73.1874	6690.82	1174.18	2073.64	7752.57	355.33	5765.9
PAJNZI_01A_01R	100	0	0	0	693.413	0	0	0	136.325	2884.18	14.0009	5544.35	2.94756	7527.32	3873.09	9777.78	3065.46	383.182	376.55	30.2125	0	0	946.166	0	81.0578	7691.65	605.723	2288.78	9844.84	148.115	2335.2
PAKRCC_01A_02R	0	37580.2	6234.62	4505.96	556.867	10809.2	18275.4	5302.99	8831.58	3195.17	99.4091	475.053	14.0756	10536.5	4024.75	4357.29	7801.42	164.509	653.637	33.4296	2723.63	6460.71	267.437	577.101	146.035	6299.72	949.225	2607.51	8791.11	356.289	3977.25
PAJNAA_01A_01R	100	0	0	0	523.983	0	0	0	1.09391	2628.67	127.988	4165.61	4.37564	7062.29	5263.9	6144.49	2161.57	336.924	427.719	2615.54	0	0	615.872	0	54.6955	5676.3	463.818	3814.47	7494.38	201.28	568.833
PAJLTI_01A_01R	0	37217.9	3926.73	7829.72	864.428	7319.14	11314.7	3417.34	12402.4	3640.57	11.874	358.595	207.795	9829.3	3954.04	11718.5	4468.19	140.113	691.067	26.1228	2583.78	3938.61	150.8	431.026	73.6188	6644.69	3314.03	1459.32	5735.14	678.006	4506.18
PAKGED_01A_01R	100	21.4448	0	0	443.193	0	0	0	0	839.922	160.836	1583.34	750.568	2140.91	18067.3	328.82	2748.51	293.079	378.858	625.474	0	0	900.682	0	67.9086	1315.28	103.65	2927.22	918.553	107.224	528.972
PAJNAV_01A_01R	0	48104.8	1927.21	6966.25	374.834	7909.23	19266.2	4694.85	4613.52	3296.89	919.404	10695.7	7.07233	8212.16	8649.47	1376.75	4725.5	78.9744	686.016	167.379	2463.53	8983.04	629.438	11.7872	55.4	4969.49	2015.62	4594.66	9163.39	444.378	384.264
PAJMKN_01A_01R	100	0	0	0	558.613	0	0	0	0	1086.27	918.01	4067.78	703.987	7978.07	5878.22	3200.92	2375.79	589.572	255.751	1340.67	0	0	2039.27	0	68.6488	5867.46	829.17	3128.23	5937.45	197.87	818.402
PAKWPM_01A_01R	0	40334.2	3569.7	5384.85	846.964	5869.75	11562.5	2778.5	7246.88	4530.61	8.08172	841.307	3.23269	11114	4213	15365	5840.66	217.398	665.126	16.1634	2418.86	5572.35	42.0249	464.699	231.945	9343.28	1676.15	1825.66	8687.85	283.668	6922.8
PAKXWB_01A_01R	100	0	0	0	353.708	0	0	0	1.4437	2172.05	111.165	1744.72	854.673	9471.43	5039.97	12228.2	3677.12	199.231	1004.82	77.9601	0	0	1033.69	0	77.2382	8270.99	1084.22	1767.82	5037.81	360.926	6327.76
PAJNDU_01A_01R	0	64456	4355.11	3633.35	358.425	7309.25	12723.3	6510.57	10157	1181.66	36.0062	435.347	60.5558	2427.14	14245.4	1769.21	2630.09	255.317	692.301	320.782	5364.92	12693.8	432.074	157.118	34.3695	4137.44	615.378	1523.72	1725.02	255.317	1777.4
PAJLPX_01A_01R	100	9735.97	1557.54	1842.89	1083.43	1942.98	4308.27	1283.61	2133.5	1906.98	28.0955	726.093	0.877985	6417.19	3206.4	5672.66	4058.05	181.743	379.289	56.191	967.539	1355.61	642.685	139.6	98.3343	4570.79	1544.38	3234.5	4295.98	748.921	5173.09
PAKSCC_01A_01R	0	31550.7	3360.28	5996.03	495.296	7570.29	11648.7	2780.29	5337.78	578.152	0	423.487	16.5712	9826.74	4490.81	6362.44	4454.9	250.41	487.01	11.9681	3709.2	7017.92	1293.48	152.824	23.0156	7862.13	1521.79	3322.53	6224.34	672.976	3028.85
PAJNRH_01A_01R	100	0	0	0	329.373	0	0	0	0	2684.16	50.3209	8149.71	16.0112	10498.8	4016.53	5443.81	1933.93	210.433	672.471	101.786	0	0	132.664	0	26.3041	5135.02	1603.41	2446.28	3500.74	348.816	1343.8
PAKNTW_01A_02R	0	76635.7	3601.57	4871.6	1001.61	5384.05	11705.4	2663.19	5039.09	8813.7	6.6552	452.553	0	11064.3	2853.97	18764.3	4146.19	201.874	501.358	179.69	2056.46	8929.06	134.213	217.403	67.6612	8656.19	1162.44	1080.36	13129.6	329.432	1397.59
PAJPDN_01A_01R	100	91.0435	0	17.9102	273.131	11.9401	5.97007	8.9551	4.47755	1099.98	171.639	1416.4	753.721	2862.65	9652.11	2801.45	1737.29	240.295	386.562	1502.96	8.9551	8.9551	792.526	0	32.8354	2358.18	576.112	2096.99	2541.76	444.77	2828.32
PAKYFC_01A_01R	0	9.97612	0	1.99522	842.982	0	2.99284	0	1.99522	5195.56	39.9045	615.527	45.8902	9128.15	2960.91	15065.9	4639.89	110.735	587.593	30.926	0	0	94.7731	0	277.336	7953.96	1403.64	1248.01	7494.06	730.252	13444.8
PAJMVU_01A_01R	100	0	0	0	599.658	0	0	0	0.904462	1673.25	72.3569	10545.1	801.353	7843.49	4819.88	3779.75	2547.87	332.842	249.631	42.5097	0	0	1331.37	0	43.4142	5551.59	949.685	2578.62	3635.94	122.102	2049.51
PAKULH_01A_02R	0	65.4565	2.38024	7.14071	353.465	3.57036	15.4715	3.57036	4.76048	1776.85	19.0419	725.973	8.33083	12338	4856.88	7058.6	4441.52	109.491	539.124	83.3083	1.19012	8.33083	42.8443	0	47.6048	9041.33	1301.99	1974.41	5366.25	1006.84	2639.68
PAJMFU_01A_01R	100	0	0	0	523.433	0	0	0	0	2765.72	83.2204	5181.44	10.1109	10303	4395.12	7005.29	4616.01	108.886	416.88	153.997	0	0	692.984	0	55.9987	6756.4	706.206	1779.52	2862.16	659.541	1105.98
PAKFME_01A_01R	0	0	0	0	1051.06	0	0	0	0.690575	4624.78	26.9324	355.646	9.66805	10077.6	3031.63	19976.3	5870.58	135.353	533.124	26.9324	1.38115	0	26.2419	0	357.027	8334.55	1662.21	1845.91	8122.55	853.551	9048.61
PAJNZS_01A_01R	100	20.2424	3.61471	0	717.881	3.61471	7.22942	2.89177	9.39824	2163.04	12.29	1173.33	135.19	5872.45	4185.83	4284.87	6013.43	179.29	344.843	319.54	2.89177	2.16882	576.184	0	53.4977	3464.34	1271.65	2233.89	2426.91	289.177	2801.4
PAKNXS_01A_01R	0	781.151	26.8495	118.305	667.041	79.7093	335.618	52.8599	138.443	3423.31	84.7436	2612.79	398.547	8618.68	5712.22	5989.11	3211.87	1193.96	154.384	197.176	81.3874	74.6751	848.275	0	130.052	4687.75	656.973	3353.67	5157.61	274.368	1226.68
CAAAAM_01A_01R	100	25.8274	5.73943	1.43486	492.156	11.4789	30.132	10.044	58.8292	4956	109.049	761.91	4663.29	7425.39	5211.4	6248.81	3090.68	1464.99	239.621	42886.5	0	5.73943	100.44	0	41.6109	6763.92	876.698	7441.17	7617.66	269.753	3462.31
PAJNNC_01A_01R	0	43666	3221.29	7804.96	1141.38	7798.9	9547.8	5306.24	8279.27	3445.32	54.4954	750.826	284.587	7938.17	3310.09	6941.1	5048.9	360.275	869.909	76.6973	2354.4	5147.8	170.551	427.89	132.202	6067.16	1754.95	1615.69	5530.28	427.89	14000.3
PAJLIP_01A_01R	100	0.663225	0	0	526.601	0	0	0	1.32645	1028.66	208.253	940.453	20.56	6077.79	5232.85	5423.85	5628.79	360.131	365.437	64.996	0	1.32645	2193.28	0	115.401	4559.67	1153.35	3290.92	4043.02	132.645	3019.66
PAJLWT_01A_01R	0	41040.3	3122.46	6143.03	587.961	6620.04	8350.71	2488.46	4727.09	1779.73	15.0953	549.468	3.77382	9718.34	4604.82	8247.31	4132.33	288.32	534.373	54.343	2776.02	5331.65	384.93	324.549	21.8882	7812.56	2058.24	2326.18	4437.26	125.291	6105.29
PAJMXF_01A_01R	100	32375.2	2545.63	9860.82	842.394	7137.08	11941.9	4471.91	9941.85	2078.71	317.703	646.638	109.11	10528.3	4194.32	5953.72	3284.53	399.535	677.124	310.482	2816	6147.07	239.079	416.383	77.0189	8529.84	1290.07	1902.21	4426.18	121.947	5366.45
PALGVY_01A_01R	0	29.7555	5.34072	3.05184	1136.81	6.86665	3.8148	2.28888	6.10369	7117.66	22.1259	541.702	6.10369	8702.33	2510.9	9072.37	3265.47	116.733	562.302	47.3036	1.52592	1.52592	154.118	0	41.9628	9256.24	1590.01	2319.4	8442.16	507.369	7480.07
PAJNJJ_01A_01R	100	34.6451	3.58397	7.16795	639.142	7.16795	3.58397	4.77863	7.16795	2315.25	57.3436	1821.85	0	8470.12	6901.54	6543.14	1998.66	318.974	336.893	167.252	0	2.38932	747.856	0	89.5993	5132.25	494.588	2695.15	6557.48	280.745	2687.98
PAJNCZ_01A_01R	0	31057.4	3876.45	6397.04	936.76	10170	11212.2	4504.61	7865.4	5355.76	3.98198	1112.96	42.8062	10297.4	3345.85	13640.3	4252.75	127.423	766.53	44.7972	3632.56	5292.05	117.468	245.887	103.531	7495.07	1500.21	1465.37	8262.6	793.409	5798.75
PAJPCM_01A_01R	100	2.30596	0	0	607.237	0	1.53731	0	87.6266	2433.56	21.5223	1449.68	1754.84	7780.32	4681.88	4419.76	1884.74	444.282	275.178	259.037	0	0	2391.28	0	72.2535	4305.23	821.692	2408.19	6530.49	361.268	1873.98
PAJNUP_01A_01R	0	32.1818	0	3.11437	813.888	5.19061	12.4575	0	4.15249	3994.69	70.5923	1997.35	231.501	6477.88	4170.14	7016.67	2844.45	155.718	383.067	6725.99	0	1.03812	244.997	0	31.1437	7191.07	1183.46	3721.67	3644.85	212.815	3895.03
PAJLKC_01A_01R	100	18.7623	1.70567	8.52833	768.402	0	9.38116	3.41133	11.0868	3163.16	45.2001	1471.14	0	10256.2	4606.15	3347.37	7882.73	315.548	534.726	34.1133	1.70567	3.41133	25.585	0	121.955	7136.5	2121.85	2511.59	7151	247.321	723.202
PAJNUS_01A_01R	0	54.5745	10.9149	3.6383	1433.49	7.2766	20.0107	3.6383	3.6383	3205.34	11.8245	244.676	165.543	9990.78	3346.33	9475.05	6083.24	150.99	291.064	70.0373	2.72873	8.18618	147.351	0	216.479	12222.9	1769.12	1644.51	9559.64	1565.38	7872.38
PAJNCJ_01A_01R	100	0	0	0	881.55	0	0	0	3.53563	4622.24	109.604	997.047	55.3915	9759.51	3345.88	6477.27	5442.51	174.424	414.847	300.528	0	0	916.906	0	127.283	7648.74	2041.24	2110.77	8616.32	510.309	1989.38
CAAAAS_01A_01R	0	71.6631	6.44162	14.4937	755.28	11.2728	37.0393	12.8832	20.1301	2302.88	229.483	636.11	8.85723	10523.2	3270.73	6129.21	8329.02	390.523	255.249	78.1047	4.83122	13.6885	626.448	0	136.079	6514.9	1237.6	1768.23	11623.1	371.199	5154.1
PADXAY_01A_01R	100	50260.1	2164.66	3786.4	391.456	5613.2	12866.8	3353.01	3071.06	1917.67	668.737	1092.81	237.67	7917.66	6256.3	3926.21	3888.93	200.388	400.776	226.019	3821.36	6452.03	661.747	114.175	46.6019	2379.03	582.524	2812.42	3840	90.8737	2623.69
PAJNVX_01A_01R	0	43142.6	4589.32	5875.51	869.146	5902.04	13979.3	2318.36	6235.68	5281.23	14.2172	3476.59	21.7997	9024.15	4166.6	18814.1	6281.17	143.12	430.308	1057.76	3819.69	4542.88	1287.13	9.47815	141.224	5737.12	1590.43	3577.05	6921.89	167.763	6182.6
PAJMKJ_01A_01R	100	0	0	0	500.811	0	0	0	0	2627.12	196.181	1171	986.999	10696.1	2619.81	6717.69	5385.85	397.237	489.844	87.7333	0	0	103.574	0	68.237	7216.06	750.607	2267.66	8551.56	198.618	1954.5
PAJMLZ_01A_01R	0	37209	3375.49	6675.3	870.001	10811.9	9900.86	4763.74	8485.22	4360.82	26.6695	582.403	2.16239	9822.29	4406.95	6792.79	6419.41	164.342	1223.91	33.1566	3544.88	5828.36	134.068	460.589	126.86	7750	1811.36	1799.11	9326.38	337.333	4081.15
PAKVET_01A_01R	100	2.09257	0	2.09257	739.725	0	37.6663	0	0	762.743	606.846	2720.35	920.732	8220.68	4630.87	2393.9	4076.33	380.848	275.173	642.42	5.23143	4.18515	2098.85	0	117.184	6038.12	916.547	2912.86	5050.43	168.452	1162.42
PAKZFK_01A_01R	0	4.33765	0	0	797.043	0	0	0	0	6428.39	21.6882	2961.53	24.9415	9802	3868.1	6303.69	3508.07	202.785	465.213	408.823	0	0	19.5194	0	125.792	5553.27	2076.65	1583.24	9792.24	849.094	8502.87
CAAAAQ_01A_01R	100	23.8983	0	7.60401	1075.42	17.3806	35.8475	11.9492	0	2772.21	14.1217	627.874	483.398	8175.4	3371.84	6790.38	5389.07	391.063	309.592	190.1	8.6903	57.5732	63.0047	3.25886	79.299	5455.33	1436.07	2050.91	6018.03	418.221	1124.31
PALGLU_01A_01R	0	585.646	243.82	141.033	849.784	157.766	447.003	126.691	158.961	4558.47	11.952	272.504	271.309	5956.85	4453.3	8715.36	4416.25	316.727	429.075	25.0991	26.2943	173.303	155.375	15.5375	181.67	6063.22	1515.51	2121.47	5561.24	478.078	3794.74
