# Supplementary material for: FLOating-Window Projective Separator (FloWPS): A Data Trimming Tool for Support Vector Machines (SVM) to Improve Robustness of the Classifier
Source: Front Genet. 2019 Jan 15;9:717. doi: 10.3389/fgene.2018.00717 (PMC6341065; doi:10.3389/fgene.2018.00717)
Supplement: Supplementary file 2 [file Table_2.xlsx]

## Sheet: GSE25066_core
Supplementary table S2. Core marker gene features for all cancer samples.
Name	Score	MCM5	NASP	MCM2	DEK	KIAA0232	DNAJC12	GMPS	NAT1	DYNLT3	ERBB4	LMO4	TPX2	MLPH	CHST15	SLC22A5	GLI3	MCM6	MELK	RARRES1	PRKD3
GSM615766	100	141.4	602.761	570.307	1144.56	963.628	248.29	841.163	1002.16	1332.77	238.9	344.033	209.701	5523.95	714.404	681.657	1168.61	686.882	283.564	1074.14	484.916
GSM615183	0	154.116	433.968	1443.66	1677.1	953.851	1370.66	765.27	7442.65	3933.46	462.776	604.061	658.949	10154.3	682.049	1868.72	1939.31	812.244	525.363	104.404	58.082
GSM615324	100	276.085	898.329	1970.62	3082.57	760.451	189.507	1823	298.93	637.158	162.311	567.09	2896.59	1909.88	400.155	289.422	630.658	2307.74	3058.82	2032.15	776.581
GSM615260	0	663.1	667.193	2390.58	1576.87	898.329	168.135	1032.07	923.682	1230.63	399.151	505.074	1951.43	1131.74	665.02	654.399	356.409	2212.35	2071.93	152.852	455.731
GSM615803	100	596.331	1115.62	1809.86	2178.61	1070.35	388.036	921.263	678.723	849.806	214.08	467.447	1626.86	5915.5	389.494	873.73	492.963	2695.57	1511	569.08	937.667
GSM615217	0	393.796	578.132	1075.96	1181.83	1569.26	700.82	920.598	4560.27	3040.05	543.033	342.491	533.513	10301	2393.24	861.325	1192.57	1314.72	528.401	41.988	84.868
GSM615724	100	200.411	605.101	1540.32	2684.64	1247.85	466.37	569.545	3026.4	2020.82	365.239	809.801	1507.12	8668.26	956.761	781.387	472.998	2024.63	1123.7	716.341	392.295
GSM615789	0	359.25	424.762	1099.08	1550.44	1185.83	5107.36	2054.68	9871.91	2119.69	335.074	554.025	890.981	5615.16	796.944	615.279	632.645	1523.41	696.238	38.538	11.5366
GSM615663	100	829.263	532.797	2448.54	2497.64	1191.41	1713.56	624.13	986.629	1683.16	416.082	308.226	983.87	5851.36	1622.26	743.516	365.239	2004.44	891.303	752.951	201.392
GSM615222	0	155.947	331.923	734.407	1574.72	1326.87	672.41	353.765	1890.64	2525.34	169.246	572.764	279.468	5523.95	2752.8	737.31	600.121	865.932	351.1	481.066	56.2263
GSM615681	100	801.87	940.883	2613.46	3248.41	389.294	184.849	2778.48	179.327	1837.84	143.524	1132.81	1605.49	464.085	428.955	374.152	479.463	3753.83	2004.44	900.926	553.429
GSM615097	0	30.5169	533.225	948.078	3307.93	1804.15	1901.9	664.253	7827.49	1859.34	986.629	400.863	738.436	10616.6	720.247	1205.4	2868.05	1149.4	644.431	439.125	112.543
GSM615371	100	621.353	1141.52	1426.5	6469.61	755.709	161.015	4413.34	300.599	1722.42	91.1979	1133.79	2219.22	739.344	412.011	499.715	378.934	2315.44	1674.65	1667.48	314.024
GSM615698	0	49.7479	432.656	760.451	270.682	1358.96	65.981	761.621	23152.8	1298.76	488.302	608.793	74.991	21218.5	1156.27	860.437	2115.7	778.567	495.191	30.9895	174.825
GSM615383	100	58.7763	403.403	656.66	1349.77	3121.64	2379.7	514.226	1242.12	3030.72	1186.4	206.826	341.978	15069.4	1689.28	1549.37	1389.47	603.726	241.917	39.0052	335.647
GSM615113	0	411.077	393.203	2223.66	5328.09	666.008	33.3444	1340.82	496.866	4097.83	368.211	2782.08	1467.5	4189.53	430.048	997.369	1033.76	2212.35	1953.15	77.2221	284.576
GSM615186	100	381.024	544.059	1346.65	1561.79	2019.07	2052.89	835.128	4848.61	3513.52	321.125	172.214	1210.7	11602.9	1343.74	912.429	1324.7	1567.14	1116.61	392.402	487.065
GSM615106	0	173.633	370.353	798.488	2727.14	1204.84	501.791	692.385	560.469	2836.05	210.002	395.853	572.151	866.242	648.001	651.03	1436.81	3494.64	1054.52	2125.78	158.891
GSM615105	100	290.322	389.875	963.628	2117.65	1873.5	8420.8	952.059	6830.89	2338.09	675.808	106.211	807.934	11130.8	1764.1	1421.41	1020.49	1182.43	426.796	44.1431	53.074
GSM615147	0	72.054	482.412	1404.17	853.066	1831.91	1244	607.802	6573.85	1788.9	423.042	73.4809	517.846	10084.5	674.017	1010.68	1772.45	1778.1	572.918	12353.2	159.25
GSM615354	100	191.712	274.993	641.884	1988.5	980.837	176.081	1057.61	129.937	895.152	364.875	707.145	474.313	933.445	294.832	541.558	257.227	1167.6	532.12	12468.5	645.752
GSM615726	0	210.418	385.082	1281.29	1170.77	2871.93	2827.98	1230.03	8277.08	2077.69	725.039	340.175	1252.34	4170.29	2026.26	843.431	1110.69	752.711	560.016	52.6639	222.474
GSM615393	100	410.652	911.421	2827.98	1809.86	869.058	55.8654	3617.91	534.78	1609.73	214.681	1058.94	2035.8	635.173	273.713	486.314	715.707	1762.66	2737.97	5122.25	715.5
GSM615174	0	572.612	360.986	1743.71	1436.81	1967.08	534.358	848.382	6800.91	1923.07	472.399	282.445	1654.59	11411.4	1116.61	1408.95	1458.61	2387.8	1325.44	83.7963	220.151
GSM615154	100	720.449	975.42	2008.04	3291.6	809.281	250.35	1765.46	370.731	1668.66	83.9155	1173.52	1316.79	1191.98	398.945	413.685	663.1	2681.14	913.483	439.01	597.456
GSM615777	0	285.021	454.566	784.922	1423.98	1594.77	1649.93	1112.15	12353.2	2474.53	593.875	355.964	743.98	3591.38	1465.77	760.678	1046.29	2310.39	869.058	272.227	468.247
GSM615793	100	1056.7	873.416	3527.04	3552.63	966.285	1057.61	2559.37	3884.49	1669.85	181.29	321.042	1401.75	5615.16	433.531	747.556	699.332	3933.46	1512.91	647.25	135.807
GSM615129	0	151.622	231.93	1030.44	1984.83	1721.15	2270.79	679.14	10535	1757.28	480.319	346.985	955.29	6288.15	1900.23	1005.38	1203.6	1575.82	511.412	641.147	420.497
GSM615773	100	578.603	620.111	1295.36	5561	925.375	398.945	1005.38	478.23	1764.1	169.407	437.564	1260	879.598	621.006	213.578	406.217	2741.71	313.226	2471.74	592.574
GSM615109	0	492.58	1719.86	1152.59	2709.26	844.594	361.078	2506.99	463.498	1498.79	176.89	811.424	2338.09	1476.46	364.787	503.612	722.025	2565.77	3731.65	10956.6	500.49
GSM615775	100	305.89	513.138	2212.35	1906.56	1180.73	454.908	1550.44	10229	1505.24	347.072	585.221	1758.62	5231.35	786.945	641.884	926.083	1371.4	1366	387.631	55.7984
GSM615753	0	175.047	690.151	3798.76	12353.2	1404.17	1831.91	883.984	1539.3	1719.86	260.704	499.081	2228.33	7827.49	587.255	678.138	786.454	1953.15	766.982	32.2195	55.8989
GSM615798	100	945.149	847.525	2600.94	5851.36	593.875	137.372	440.674	322.009	827.914	161.684	2670.83	2317.79	642.611	298.93	405.791	194.521	5152.12	2312.97	71.5784	499.461
GSM615732	0	189.33	432.869	1252.34	2578.73	1061.15	325.714	1368.33	934.521	1977.71	213.643	441.347	902.548	887.757	1666.29	584.111	531.397	1963.53	1294.03	20306.2	179.327
GSM615762	100	1159.4	765.758	1667.48	3176.2	587.408	462.062	4694.3	748.484	2105.39	193.957	680.508	1534.18	1379.98	459.001	450.637	476.974	1708.48	830.885	645.752	601.767
GSM615218	0	533.37	504.948	1027.99	2081.65	1243.34	222.976	1210.06	764.765	1514.8	267.421	134.548	1895.5	1298.05	1769.67	414.935	569.856	2591.12	835.705	1414.65	130.037
GSM615757	100	471.064	731.087	3296.91	2760.23	1030.07	448.812	1318.17	706.054	1150.96	254.69	1245.86	1828.97	4413.34	422.948	303.881	745.871	1572.53	1094.28	1164.87	245.392
GSM615235	0	314.654	736.888	1560.74	2626.39	1203.6	4237.05	598.778	500.097	1122.16	265.246	497.639	1464.82	9052.97	3291.6	727.906	524.937	1351.3	742.353	23.3376	102.228
GSM615293	100	991.785	1494.95	1515.69	3313.28	364.875	51.806	3552.63	391.408	1483.78	163.766	1540.32	1526.47	434.069	239.433	429.602	430.469	3092.72	2619.75	3352.79	620.111
GSM615287	0	104.82	380.361	987.403	3604.52	714.404	219.175	579.08	771.389	2030.19	286.588	649.322	677.163	3206.33	559.845	529.687	440.242	1245.25	283.347	275.282	230.337
GSM615790	100	343.948	521.375	980.053	1147.23	856.065	1316.79	2131.9	3806.21	1988.5	204.598	368.027	1535.27	5361.71	1314.72	900.269	546.794	1038.92	1677.1	195.091	116.413
GSM615643	0	789.728	651.219	1566.09	4151.65	1323.19	547.38	545.798	727.059	1724.97	251.815	292.198	867.18	1054.52	545.381	451.316	523.701	2127.74	837.718	2670.83	870.897
GSM615118	100	288.448	1000.55	1811.34	4571.79	586.789	437.564	1765.46	325.876	1208.89	232.634	690.151	1730.31	902.548	274.634	652.358	436.462	1573.62	1002.96	458.88	375.367
GSM615246	0	56.4872	217.586	775.592	1323.19	2013.51	2827.98	528.823	15418.3	1986.58	347.072	177.106	351.902	8370.59	1133.79	839.716	681.657	703.109	248.878	38.4097	100.068
GSM615802	100	353.501	659.513	1427.31	1887.55	1694.41	3708.99	977.369	10154.3	1201.29	265.109	222.726	926.435	13098.9	816.356	925.375	642.433	1575.82	600.803	64.4665	198.742
GSM615168	0	36.2956	332.858	771.634	1016.79	2210.2	1444.51	377.04	14247.4	2868.05	1198.93	444.733	461.944	13802.6	928.202	1423.13	2741.71	612.365	400.863	144.804	156.45
GSM615175	100	961.78	528.964	1562.83	2278.16	881.449	29.256	2876.07	491.689	1946.03	104.779	388.533	2572.22	955.29	761.858	623.576	807.408	2382.3	929.981	1169.15	125.008
GSM615363	0	488.791	607.301	872.197	3248.41	900.58	122.706	1595.85	494.806	2350.95	169.621	878.981	687.488	1452.44	898.959	600.466	419.137	2129.78	683.844	337.867	180.579
GSM615209	100	543.913	564.686	1954.85	6685.43	880.823	145.105	1128.2	411.789	2187.68	116.907	371.105	1196.02	2950.97	894.52	582.061	513.138	3012.78	1369.12	14409.2	536.891
GSM615739	0	147.969	1394.26	5046.96	5596.96	728.827	636.241	1158.32	355.695	2282.95	395.949	1398.3	2745.3	2300.43	2315.44	588.37	950.613	4643.31	1898.67	110.905	697.701
GSM615202	100	747.1	867.18	2117.65	3559.37	1061.15	853.642	2161.15	588.853	1497.8	385.963	443.72	1717.36	4237.05	564.842	638.782	445.861	3933.46	3307.93	2654.05	628.128
GSM615314	0	71.3571	259.195	744.469	1538.28	2091.23	3559.37	836.562	14887.2	2219.22	504.28	229.839	489.687	15069.4	1603.31	1391.87	1304.87	1239.09	768.391	36.3477	294.305
GSM615396	100	1121.65	1034.56	4445.76	6773.08	1247.19	467.676	2305.18	1048.85	2129.78	257.766	1150.44	1502.46	1455.05	723.518	792.031	842.267	2770.93	1006.99	4256.54	524.788
GSM615659	0	257.963	588.036	939.821	1513.85	1456.85	2800.92	343.442	23824.4	1613.08	551.965	188.204	414.195	9732.85	2187.68	887.126	906.485	988.99	455.384	440.242	191.603
GSM615099	100	657.05	856.649	2382.3	8879.16	839.416	330.425	1482.88	313.531	1350.53	239.828	564.686	2584.85	645.185	385.569	586.789	569.708	5312.57	2002.63	173.519	489.432
GSM615227	0	145.306	605.948	907.473	1432.51	2320.38	2745.3	703.959	522.876	2756.7	671.628	441.465	973.082	16163.4	2360.86	1678.21	556.404	1056.24	393.099	45.2012	166.594
GSM615164	100	534.078	975.03	2223.66	14720.9	981.211	376.649	2412.65	395.371	1415.52	178.305	527.972	2154.7	939.821	500.873	693.605	561.838	3160.86	1651.12	741.867	487.807
GSM615198	0	371.745	502.689	1268.31	1527.38	2015.33	1977.71	659.702	8468.27	2158.98	1289.87	328.017	1225.67	24921.2	1230.63	964.764	1023.4	1094.28	575.794	46.9022	461.593
GSM615194	100	643.521	688.901	2938.39	3861.21	365.512	148.515	2660.85	219.476	1867.05	284.949	2716.4	2460.4	620.83	111.578	421.459	223.528	2002.63	2039.71	1252.98	477.847
GSM615258	0	143.771	366.537	474.547	1818.66	1335.7	1160.5	1048.42	1823	1712.38	382.659	553.429	285.703	4795.25	1100.47	410.432	865.617	1079.2	173.191	3821.52	404.339
GSM615632	100	134.167	715.287	2225.99	4930.2	634.627	46.7808	1375.99	490.301	2597.41	259.195	3049.39	1531.33	751.998	303.274	567.09	757.333	2664.2	1052.77	373.771	563.788
GSM615365	0	107.854	301.689	756.18	803.674	3206.33	3201.37	417.778	2981.75	1652.25	586.008	320.801	278.66	24211.1	4718.8	1120.62	1042.32	788.463	192.108	175.707	260.361
GSM615748	100	189.834	789.728	1932.9	3470.14	931.354	156.595	2230.6	558.039	1391.06	334.824	512.085	1399.12	1115.12	498.162	1076.41	656.66	1349.77	1069	10229	178.136
GSM615121	0	89.5588	400.968	1417.23	1145.08	1562.83	3645.86	811.715	8232.31	2350.95	411.789	144.059	860.742	14247.4	747.556	825.077	782.391	1149.95	553.429	39.3425	158.991
GSM615763	100	839.994	704.163	1586.22	2183.23	615.279	262.358	2553.02	220.952	1845.45	110.504	1138.43	2049.06	981.943	560.913	530.503	386.056	2310.39	935.241	509.425	494.806
GSM615302	0	316.007	337.269	795.117	1821.57	1042.78	936.303	590.945	4088.42	3077.63	375.367	705.427	1182.97	6310.98	1913.09	864.113	725.698	1433.37	824.515	50.71	96.8701
GSM615769	100	764.539	629.216	1565	2445.86	1189.18	117.915	1661.63	392.095	981.211	163.496	554.624	1401.75	1373	873.416	440.786	603.088	2060.46	1511.91	1567.14	577.375
GSM615179	0	354.293	522.345	586.936	1492.12	1384.75	2280.48	679.14	31915.4	2146.5	428.509	304.556	232.184	18149.2	1668.66	786.192	759.725	649.322	212.861	44.737	313.531
GSM615353	100	566.348	330.598	1416.38	1659.36	1160.5	2285.41	721.12	10871.6	2385.17	472.399	309.412	1438.51	7746.89	907.124	779.854	884.628	1776.7	661.794	64.0823	277.239
GSM615298	0	25.9591	104.862	1083.92	3160.86	1308.49	457.826	788.206	6264.02	2376.78	674.817	334.228	500.752	7227.98	1644.09	787.185	1181.83	748.014	225.08	402.785	128.282
GSM615256	100	736.215	499.715	1429	2506.99	1019.29	1243.34	1990.29	8003.78	1038.49	516.486	463.241	1203	9939.75	845.146	588.535	488.056	1166.48	859.563	136.976	161.529
GSM615199	0	84.5138	345.504	563.055	1147.23	1242.73	3296.91	806.906	12963.7	2343.32	932.07	502.434	314.421	11602.9	645.185	954.57	1318.17	551.965	108.809	748.967	379.8
GSM615191	100	657.252	1214.26	4124.08	6714.27	622.045	170.633	1723.73	562.906	811.986	147.115	1010.24	2058.57	773.345	357.871	552.839	494.686	4189.53	3077.63	865.029	521.375
GSM615112	0	476.731	750.574	2043.31	3457.94	738.436	148.974	1953.15	505.205	1573.62	137.903	771.634	3227.33	783.396	177.755	490.798	327.763	2340.62	3017.49	13651	830.885
GSM615658	100	235.115	565.443	1497.8	2219.22	847.226	769.895	1197.76	748.257	1186.91	198.032	377.04	1032.46	2246.66	728.59	342.584	368.402	1865.45	601.767	584.751	603.088
GSM615192	0	231.359	606.444	991.372	1491.16	1450.62	4285.42	562.75	22159.9	1879.44	432.443	286.137	695.646	14409.2	1095.2	820.423	1434.16	982.69	737.102	119.756	86.0105
GSM615146	100	471.435	482.149	1212.44	5691.57	702.236	362.867	836.562	1124.19	1606.56	233.776	1051.91	1814.24	1390.31	473.723	636.057	718.295	1609.73	2600.94	427.438	908.138
GSM615783	0	35.961	176.89	763.567	1169.7	1105.33	2225.99	716.13	11225.7	3611.18	402.075	410.757	590.781	4706.99	861.325	631.222	888.058	920.598	1263.12	116.68	29.3528
GSM615770	100	264.143	432.118	1111.16	903.572	929.609	1083.92	1016.79	3405.41	1349.04	372.026	491.558	592.413	9414.83	1041.49	529.105	883.657	1100.94	267.284	322.742	452.932
GSM615239	0	125.887	167.286	794.866	2485.98	2382.3	2876.07	460.42	3806.21	2011.62	468.851	274.202	640.968	4380.21	4930.2	782.874	514.76	756.861	247.293	33.778	242.639
GSM615163	100	118.195	412.327	910.102	2246.66	1665.08	394.376	851.016	12468.5	1644.09	417.778	232.945	1726.18	10084.5	1708.48	1423.13	1482.88	1005.38	1888.99	28.4291	90.0977
GSM615710	0	422.515	764.765	952.789	559.845	1272.92	2637.05	875.289	13372.6	1909.88	546.077	122.297	501.414	26110.8	738.436	860.156	3346.91	547.53	143.18	45.0261	197.345
GSM615143	100	103.007	1916.47	2307.74	2904.81	1054.09	235.83	1435.95	431.025	1590.57	163.766	843.431	1611.95	899.602	325.301	557.594	819.584	2730.73	837.137	791.531	272.867
GSM615304	0	251.554	431.24	1857.71	4501.27	1146.66	1558.66	985.054	18647.4	1607.61	302.731	68.132	1700.86	10702.5	1164.34	542.883	1281.96	1631.44	921.955	27.2113	171.152
GSM615264	100	709.693	873.73	740.935	2847.6	1018.04	22.3906	1387.1	342.671	1050.6	54.5649	424.865	1104.84	295.89	982.69	293.926	363.493	1732.87	1196.02	3591.38	706.922
GSM615638	0	117.871	291.76	2415.43	4294.63	627.415	65.981	672.619	550.753	2985.91	434.503	2165.5	1675.84	1088.56	433.968	826.755	689.095	2485.98	597.306	11919.1	198.742
GSM615213	100	645.945	805.87	1212.44	5467.84	1186.91	40.8356	1186.4	647.445	1521.39	138.766	882.73	706.054	1180.73	1150.44	486.067	506.752	1563.91	688.493	7156.74	545.941
GSM615649	0	297.072	607.643	2660.85	3617.91	623.761	265.036	1111.67	293.392	929.609	203.42	575.493	1083.47	946.605	308.696	524.244	1404.17	2282.95	4643.31	196.373	236.024
GSM615240	100	652.168	641.332	1707.13	2519.32	520.838	64.9287	2064.17	187.639	949.906	101.361	575.19	2917.28	1176.78	234.093	613.04	462.657	1044.59	2525.34	2774.72	209.103
GSM615149	0	356.144	559.247	1029.26	1463.94	981.584	53.1081	891.303	277.874	1004.97	172.807	544.955	1642.91	454.68	1291.2	642.433	670.078	1772.45	3248.41	314.571	403.716
GSM615270	100	1052.34	858.064	1997.42	6601.84	545.656	397.345	1042.78	484.024	1637.08	145.455	320.963	1298.05	511.681	472.025	310.466	177.433	2127.74	2107.49	5107.36	811.424
GSM615273	0	93.1398	475.035	622.714	1890.64	1732.87	4848.61	1260.62	13511.2	1662.71	548.136	183.357	536.181	17433.2	1214.26	528.964	969.598	788.737	428.955	149.781	138.627
GSM615325	100	1253.6	765.504	3753.83	6830.89	425.083	223.282	2142.44	306.206	1983.11	164.755	332.858	2387.8	1309.22	690.151	415.656	627.595	3077.63	3141.08	1330.49	741.867
GSM615377	0	62.2085	115.791	1972.49	2723.83	1613.08	1542.35	993.798	3645.86	4413.34	533.802	68.8891	1421.41	6264.02	1358.21	1099.08	1327.6	879.281	483.161	36.5602	84.9891
GSM615639	100	432.225	1318.87	2011.62	3806.21	931.706	93.8913	1961.79	355.248	1536.26	211.247	642.787	3092.72	3958.65	304.715	1072.69	737.756	2864.14	2756.7	1360.41	159.151
GSM615729	0	93.9738	82.6948	1113.15	1274.19	1672.28	2307.74	871.228	5296.25	3160.86	465.663	118.972	816.876	12707.4	412.954	917.484	1827.48	732.169	49.0435	154.42	63.0448
GSM615300	100	312.994	158.057	850.101	3049.39	1157.79	50.5233	692.794	510.74	2095.4	282.52	480.814	959.596	1143.59	1823	344.998	479.098	921.612	418.717	302.956	136.687
GSM615387	0	186.429	113.631	1237.89	1734.14	777.577	274.993	679.14	338.73	1620.09	300.514	905.515	883.05	1619.02	356.503	799.288	630.472	1029.67	812.54	6194.11	297.3
GSM615669	100	164.181	727.906	1423.13	2990.2	1714.86	787.948	1071.28	3243.24	1270.9	293.018	851.88	1235.52	3844.73	564.536	648.38	628.858	2077.69	1522.39	155.795	188.093
GSM615646	0	62.451	571.989	836.855	1127.68	1278.7	1254.84	722.025	24921.2	1469.19	565.298	655.54	529.828	15601.8	1646.46	1019.67	1435.95	733.724	300.922	45.3766	49.5321
GSM615139	100	600.635	1055.42	2528.41	3769.09	746.348	277.585	1571.52	987.795	1554.58	197.171	1284.65	2278.16	2925.89	190.642	508.619	924.332	2591.12	2908.88	7959.31	643.164
GSM615667	0	166.856	1274.19	734.62	2925.89	1110.24	401.676	728.827	510.354	2039.71	102.965	312.831	566.943	4731.53	855.463	1202.41	361.259	1532.24	945.528	583.641	184.349
GSM615307	100	487.065	697.486	1428.17	2537.67	1134.82	75.6708	1371.4	621.353	2401.66	177.051	818.498	2075.75	524.937	625.135	271.241	407.571	2015.33	2581.97	1776.7	539.723
GSM615400	0	215.578	511.275	495.06	1428.17	1375.99	4285.42	794.336	3136.56	2463.16	470.937	379.413	175.376	12234.8	874.641	534.358	1015.97	700.407	442.366	113.312	163.186
GSM615744	100	1417.23	883.657	983.475	1679.39	952.059	440.012	1025.46	483.774	1068.52	101.056	2019.07	884.628	2770.93	516.348	550.913	869.368	1239.09	831.686	224.419	331.009
GSM615715	0	727.059	781.128	2440.25	2942.37	703.109	258.509	1983.11	445.531	2004.44	97.9732	1040.23	1831.91	719.812	597.306	484.024	332.357	2330.45	2393.24	5344.83	543.761
GSM615668	100	244.339	995.019	1711.09	4124.08	704.369	58.8098	1144.56	387.336	1638.23	228.21	590.465	1312.73	4560.27	651.971	404.753	409.615	3806.21	1532.24	31915.4	407.038
GSM615262	0	86.615	576.28	380.083	1145.59	1355.11	1096.66	422.093	15772.2	2340.62	383.444	246.901	241.127	13651	1867.05	1116.61	1060.68	523.831	118.052	157.689	316.648
GSM615215	100	143.572	693.82	1200.69	973.834	1693.06	79.6806	1812.88	767.459	954.57	186.537	543.033	1447.96	7630.21	840.578	497.385	486.192	1040.65	1448.8	538.293	148.368
GSM615690	0	98.6522	125.842	1037.64	128.094	835.705	586.008	899.281	1489.36	2270.79	427.769	301.455	694.025	26878.3	881.758	738.659	910.417	720.449	926.083	206	50.3999
GSM615737	100	835.128	1481.03	5199.67	4199.6	614.769	139.335	1914.71	313.067	1939.31	81.5928	1932.9	2474.53	679.543	1068.08	413.053	539.441	5615.16	2131.9	42.2195	375.814
GSM615318	0	94.0141	124.134	622.384	1877.96	2039.71	2688.25	324.643	8277.08	2477.34	333.718	370.073	573.676	8776.71	2789.69	1204.84	576.136	754.117	152.8	54.1566	72.2426
GSM615680	100	455.384	994.613	3243.24	4265.62	759.039	39.9535	1946.03	267.284	1522.39	169.298	1382.4	1942.65	759.498	214.08	459.588	442.597	2312.97	1174.06	2261.09	740.014
GSM615159	0	118.564	252.667	994.196	1216.63	1367.58	520.006	846.922	528.123	2125.78	302.02	198.332	1349.77	2474.53	1423.13	524.937	1132.28	1152.04	782.874	1009.41	577.527
GSM615736	100	617.367	560.772	2480.13	6413.28	1060.68	2333.03	685.06	13372.6	1666.29	234.338	473.843	1812.88	9414.83	641.884	796.944	1332.77	1745.14	705.427	42.6696	315.372
GSM615689	0	603.418	1603.31	1745.14	3216.98	643.692	227.702	2650.71	34.4264	1001.76	279.322	587.408	2223.66	1477.42	96.6218	520.563	695.017	2379.7	2017.12	411.485	300.514
GSM615665	100	501.669	641.884	1298.05	2140.26	1127.2	279.682	893.882	5653.29	2273.28	509.965	296.402	1747.76	7959.31	961.78	764.047	383.627	2322.83	4743.63	392.095	117.915
GSM615683	0	315.689	522.876	627.772	835.705	1346.65	10450.7	569.708	3440.25	3681.13	1455.05	339.926	490.543	12577.7	1642.91	892.587	1282.61	599.791	544.207	60.567	242.389
GSM615375	100	467.557	1063.47	2412.65	3753.83	533.37	106.642	702.236	448.353	1122.7	206.949	1310.65	1901.9	1062.09	564.536	461.823	902.548	1871.91	1592.57	2506.99	684.653
GSM615266	0	171.79	495.828	231.554	1769.67	1207.12	764.539	764.047	2616.55	1204.25	413.053	515.165	173.191	9601.2	2117.65	612.024	645.373	611.855	19.8785	844.309	87.1781
GSM615242	100	564.38	968.14	1619.02	1536.26	545.519	249.074	1276.78	480.94	1379.22	149.535	809.022	1755.98	1717.36	408.793	452.005	290.551	2030.19	4809.04	2466.17	383.805
GSM615805	0	470.322	885.576	946.238	1764.1	1400.04	673.418	837.137	640.778	1666.29	178.358	1207.12	705.017	5328.09	1474.66	774.582	607.118	1349.04	614.932	214.741	476.848
GSM615397	100	1045.87	832.537	2457.16	7026.28	1337.18	226.579	2119.69	386.351	792.292	151.418	1050.6	2127.74	803.418	333.291	581.598	317.122	3993.16	3022.08	337.098	663.485
GSM615182	0	442.366	406.428	1018.04	1128.2	1732.87	477.216	2268.36	1123.16	813.641	146.215	284.507	1074.61	5361.71	675.992	1089.01	422.736	2165.5	507.695	22.8849	318.819
GSM615780	100	355.868	575.642	522.216	1782.23	1038.92	387.828	427.128	827.914	1731.66	164.025	628.319	329.164	1389.47	1112.63	498.035	617.006	1210.7	311.898	1232.44	641.147
GSM615395	0	233.901	423.688	779.345	1576.87	1990.29	704.58	505.205	1299.48	2000.96	702.678	1464.82	356.595	4848.61	1010.68	700.199	914.793	1051.48	247.963	380.65	131.696
GSM615338	100	589.005	428.955	2312.97	6217.39	735.303	64.3628	1114.62	350.132	1160.5	181.181	531.678	1478.33	944.101	858.064	361.167	360.707	2015.33	2280.48	4019.2	438.791
GSM615662	0	137.855	527.555	1484.72	2480.13	1225.09	474.789	405.477	22465.8	1638.23	312.913	383.346	1594.77	5523.95	380.265	1122.16	1053.21	1391.87	1590.57	53.8752	213.106
GSM615761	100	110.058	403.207	636.424	1324.7	1366.78	984.251	643.692	10535	1561.79	558.946	335.907	440.242	11919.1	927.137	748.484	2105.39	614.932	179.98	596.978	312.669
GSM615717	0	124.504	304.178	909.107	1782.23	1422.29	365.695	210.296	1594.77	1434.16	373.12	457.004	443.94	6073.71	2033.95	988.187	718.08	765.758	207.852	390.444	210.89
GSM615310	100	804.217	1010.24	2219.22	1704.59	556.253	105.554	1708.48	142.524	1204.84	87.4233	503.746	2488.92	634.627	457.593	358.516	311.017	2358.53	3494.64	2285.41	626.539
GSM615132	0	359.979	590.304	1339.34	1585.18	1413.83	522.486	776.834	19735.7	2050.98	655.54	384.094	963.628	6894	1100.02	792.797	2111.58	1580.05	518.112	27.4467	233.395
GSM615359	100	141.786	352.87	976.988	5107.36	1117.12	181.235	2623.05	256.74	1867.05	311.82	1779.43	1851.59	1140.97	380.929	454.792	622.891	1302.79	649.507	7026.28	850.408
GSM615741	0	1082.49	780.368	1951.43	3667.37	656.66	122.25	3475.83	794.866	2142.44	210.834	2167.67	1779.43	633.157	652.544	437.904	344.912	1926.32	2633.47	1808.54	575.19
GSM615660	100	595.658	984.251	2789.69	3201.37	898.329	117.655	2643.77	327.596	2491.93	139.876	542.157	1654.59	815.525	349.961	760.912	220.772	7026.28	2440.25	2052.89	732.38
GSM615389	0	172.546	239.828	1342.96	1909.88	1378.39	1508.14	684.653	8828.04	2469.06	449.842	124.875	831.986	12468.5	554.182	682.049	839.994	1580.05	358.147	20.2719	414.935
GSM615122	100	117.472	424.976	755.264	1182.97	1485.64	3191.48	707.563	25692.6	2115.7	585.675	513.138	850.101	15967.8	737.996	1312.02	2827.98	694.824	355.964	69.3963	157.277
GSM615328	0	28.745	239.63	1827.48	3253.59	1266.31	4501.27	1069.47	9537.96	4124.08	294.381	154.17	755.709	15772.2	818.208	1177.33	1695.65	1169.15	315.929	24.2766	25.2772
GSM615768	100	168.566	272.659	977.762	940.883	977.369	696.238	902.548	8277.08	2546.94	885.251	389.684	398.06	15772.2	1321.04	1322.42	2921.47	624.794	245.591	307.29	89.4788
GSM615150	0	100.28	301.383	1091.84	2712.76	1620.09	3416.89	566.198	10871.6	2275.72	214.86	200.521	673.023	9414.83	1291.93	1112.63	1147.79	988.99	633.72	117.612	244.738
GSM615284	100	1619.02	1663.89	2734.36	6143.52	608.968	292.198	2199.04	228.582	1464.82	85.4249	2239.87	1815.63	314.982	138.299	251.492	343.091	3884.49	1808.54	505.469	661.25
GSM615826	0	145.704	493.895	824.515	1667.48	1259.3	620.83	725.698	3674.24	2037.8	636.607	525.916	819.584	6894	889.344	818.498	1337.93	1251.05	558.039	320.202	354.991
GSM615637	100	475.295	582.854	2793.47	5107.36	1025.87	451.422	391.311	407.571	2506.99	317.601	1070.35	1992.07	1713.56	657.822	606.101	963.243	1953.15	1182.43	568.018	423.581
GSM615134	0	35.6493	383.998	724.173	1483.78	2032.15	604.24	658.949	3791.08	3063.33	227.447	150.238	712.692	8370.59	1400.04	1521.39	2285.41	1591.56	338.214	58.8793	67.1191
GSM615193	100	479.834	744.218	1097.6	3186.49	878.37	789.248	931.014	873.73	1245.25	161.173	751.998	550.456	1285.26	929.609	336.928	551.965	1549.37	567.254	2091.23	708.636
GSM615165	0	137.949	286.654	1171.87	1688.04	1310.65	3030.72	972.685	451.203	2864.14	545.381	110.193	702.678	9473.82	2223.66	998.936	2013.51	1200.69	1234.3	119.572	296.628
GSM615644	100	1400.92	1601.24	5077.42	8828.04	794.089	241.193	1253.6	327.937	1713.56	269.197	711.622	2767.27	810.883	261.737	809.535	703.324	5296.25	1082.49	476.614	681.478
GSM615108	0	534.358	464.204	2431.81	1723.73	2109.52	1711.09	748.257	4180.18	1805.68	438.341	193.335	1526.47	8049.19	1560.74	1000.55	1044.12	1888.99	726.604	28.3096	89.0252
GSM615676	100	705.017	1230.03	2212.35	2712.76	1481.03	55.144	2587.99	303.881	744.218	206.298	856.359	2032.15	935.96	426.796	255.383	493.362	3631.65	1111.67	1070.35	546.357
GSM615654	0	100.713	852.492	1098.08	1606.56	1031.29	3376.26	532.384	11041.2	2376.78	415.656	329.757	662.374	10229	1726.18	2083.59	807.671	575.356	425.711	16.5939	129.986
GSM615695	100	614.594	1314.72	2258.58	1782.23	789.248	69.6865	2348.42	350.404	974.646	161.628	472.15	1742.32	8093.74	202.942	454.103	390.444	1675.84	1541.33	1381.55	140.423
GSM615162	0	103.577	503.09	1538.28	1648.84	1304.87	1963.53	767.692	29927.8	1961.79	622.714	125.654	1016.37	12963.7	1355.87	1353.56	856.942	1159.4	400.553	117.783	289.65
GSM615760	100	18.8546	119.105	978.541	675.205	1649.93	548.136	589.005	726.374	2543.9	1699.57	503.882	869.368	11602.9	642.433	921.955	946.238	112.409	431.353	70.6689	42.247
GSM615339	0	237.177	93.0131	1233.07	1567.14	2737.97	6217.39	422.515	3253.59	2789.69	364.968	227.571	1058.52	10450.7	1919.76	1089.96	956.37	972.685	722.458	59.2475	74.0417
GSM615764	100	848.102	734.407	1734.14	3591.38	416.614	77.8752	2691.93	425.083	1125.68	100.238	780.601	1874.98	674.612	635.881	386.832	599.459	2095.4	2657.5	2002.63	365.788
GSM615313	0	140.473	361.796	624.794	1436.81	1726.18	1069	417.457	4535.59	1923.07	413.265	365.788	174.717	5396.41	983.088	928.554	933.812	721.585	361.259	3176.2	168.192
GSM615212	100	1022.98	668.171	1535.27	3136.56	489.558	1089.01	1015.14	710.975	1436.81	201.511	1286.56	1415.52	1021.77	481.299	470.322	402.887	1753.24	760.2	6744.56	81.3962
GSM615244	0	120.409	676.965	1518.51	4731.53	892.587	368.402	2390.58	481.179	1802.85	227.39	576.909	907.811	1659.36	372.934	521.242	724.173	973.082	479.717	539.723	649.507
GSM615171	100	649.141	516.086	995.019	3941.92	914.127	54.3719	875.289	432.225	1652.25	139.238	806.379	821.762	655.172	831.686	207.968	668.548	1430.76	846.922	13944	476.362
GSM615709	0	129.888	445.421	2060.46	1154.67	1820.16	1707.13	1319.62	23152.8	2263.58	168.083	145.256	1217.86	13098.9	1001.76	1065.29	721.806	1637.08	1285.26	37.7277	94.0141
GSM615779	100	299.532	896.72	991.372	1094.74	679.911	560.163	1210.7	2075.75	2041.35	309.577	538.293	767.692	2379.7	1020.94	783.396	770.379	1672.28	455.967	781.903	294.832
GSM615750	0	40.7237	348.91	803.948	851.297	1559.74	1759.95	1160.5	5730.62	2900.58	117.142	176.568	776.079	27737	338.819	588.203	1716.1	1123.7	334.484	81.0823	31.6445
GSM615280	100	293.018	796.69	991.785	1291.93	1258.68	1520.37	1814.24	6685.43	1637.08	286.137	709.915	706.054	4619.7	574.888	592.075	825.632	824.237	687.694	5280.19	449.619
GSM615295	0	321.842	434.723	353.501	2071.93	1335.7	1273.58	426.249	1940.98	1972.49	372.118	345.167	218.253	2368.73	1042.32	512.361	870.279	893.256	237.045	2808.88	518.395
GSM615656	100	624.972	866.867	2315.44	4001.51	1067.63	449.506	891.638	650.657	1364.38	211.131	1225.09	709.067	5312.57	772.116	886.538	378.934	2075.75	663.485	3008.32	326.378
GSM615825	0	132.922	610.159	971.898	1638.23	1138.89	2398.85	1018.04	618.255	2469.06	219.599	533.802	2219.22	5312.57	785.684	965.527	816.356	1408.95	800.852	364.875	94.3962
GSM615167	100	137.423	669.336	1735.46	2691.93	1194.27	269.687	773.605	471.185	1310.65	455.731	546.502	515.823	2767.27	314.737	882.095	1441.06	1619.02	496.737	239.039	431.24
GSM615776	0	707.563	910.772	2310.39	4972.65	833.696	400.863	1275.49	732.38	1604.4	169.138	1314.72	1518.51	753.903	1258.06	262.907	624.45	2270.79	1251.05	1544.35	612.69
GSM615765	100	425.921	620.484	846.017	1845.45	769.39	654.399	1536.26	1867.05	1383.19	299.605	800.356	979.674	5280.19	848.655	698.706	1157.26	1459.5	806.906	1369.12	386.351
GSM615145	0	108.722	565.905	779.345	2004.44	758.803	352.337	1565	840.282	2041.35	331.923	534.912	1283.93	2176.47	1010.24	630.472	915.094	1184.12	1127.2	52287	296.04
GSM615379	100	286.361	333.55	881.758	3611.18	926.083	58.4438	1374.54	624.13	1331.99	297.45	459.698	1589.45	3243.24	879.281	246.71	337.614	2327.95	1586.22	1450.62	125.189
GSM615206	0	589.984	484.916	1031.67	865.029	1686.83	4199.6	681.847	829.797	2572.22	409.718	154.676	786.454	9537.96	1954.85	812.244	1131.2	950.953	763.304	51.3049	111.037
GSM615706	100	185.474	1364.38	4888.08	4478.59	698.285	638.428	2603.94	179.807	877.443	351.99	759.725	2239.87	866.867	150.34	231.426	155.745	3724.14	1393.43	17.9837	419.349
GSM615155	0	438.012	913.137	1596.92	2485.98	1665.08	2964.11	743.294	1847.01	2425.92	534.078	277.514	946.238	3539.95	1638.23	917.797	589.501	2273.28	574.888	395.171	269.407
GSM615357	100	844.309	934.177	2756.7	6334.16	627.963	119.941	4944.41	175.376	1036.31	163.393	1379.98	1584.16	807.671	171.424	501.912	392.095	3559.37	3829.24	4718.8	851.88
GSM615722	0	77.6076	487.436	696.868	839.127	2232.85	4667.91	1133.26	14887.2	2017.12	694.824	373.771	923.682	12577.7	820.687	1242.12	1865.45	1076.88	1025.46	42.9564	35.8559
GSM615336	100	882.095	653.479	4088.42	2345.83	591.584	148.167	2101.46	366.82	672.211	164.181	819.858	2019.07	3253.59	186.977	489.293	279.111	4402.73	5231.35	2273.28	283.703
GSM615711	0	92.766	511.554	1150.96	527.015	1834.94	6143.52	453.868	2105.39	4079.96	461.706	229.403	418.825	17670.5	1011.9	755.485	1924.63	443.159	301.61	19.7907	226.89
GSM615759	100	40.6982	416.082	1541.33	2158.98	1003.37	4901.94	1493.16	6413.28	3216.98	408.363	87.7464	1482.88	3836.84	889.991	1078.77	2537.67	681.847	347.332	281.789	26.2361
GSM615278	0	64.1868	492.062	419.034	961.063	1276.12	2516.25	479.098	28150.3	1842.37	540.41	186.977	337.446	16163.4	1086.15	1080.62	651.219	674.415	460.782	61.3178	101.744
GSM615694	100	866.242	778.567	1702.12	5032	135.807	113.9	5280.19	488.183	622.211	85.5818	723.745	2154.7	1025.46	32.2446	449.506	390.536	2587.99	2959.57	213.399	262.224
GSM615747	0	171.894	247.096	739.344	2720.27	1465.77	4142.24	501.912	5751	2510.18	512.625	119.388	736.439	14247.4	1863.85	1105.33	1326.18	465.901	396.943	765.504	87.7042
GSM615110	100	95.7353	1004.53	2387.8	4571.79	1479.21	500.752	3136.56	288.367	2150.63	231.802	945.149	1134.82	3307.93	518.254	469.822	456.19	1033.32	2064.17	1288.5	739.141
GSM615403	0	612.201	691.569	201.795	1685.67	465.532	303.649	2221.36	485.165	2325.47	167.286	3376.26	1860.84	853.939	1052.34	31.5688	1044.12	1868.72	401.078	620.111	459.369
GSM615767	100	682.846	760.2	1049.73	1135.81	1251.05	780.368	796.174	373.12	2154.7	228.772	825.351	465.901	3584.73	957.133	754.343	998.569	1262.49	362.074	482.149	422.201
GSM615376	0	810.333	313.531	1672.28	2709.26	838.293	260.565	1206.54	193.675	2142.44	184.241	281.423	2471.74	649.141	297.608	623.233	450.518	1250.41	2443.17	295.138	225.394
GSM615123	100	543.761	1132.81	3798.76	11041.2	1424.87	2677.76	943.043	2556.23	2180.88	325.876	366.911	2333.03	2793.47	959.238	1068.52	1249.12	3358.61	2077.69	135.708	711.622
GSM615679	0	183.635	597.456	1833.45	1457.74	834.272	1993.93	648.38	2183.23	2864.14	390.536	183.522	976.203	14093.4	1561.79	1069.47	691.767	1167.07	712.692	64.8912	35.1728
GSM615119	100	91.0346	675.808	1383.94	5182.72	1496.88	731.304	592.896	509.827	2169.93	401.285	277.733	873.416	3716.74	511.008	985.054	1783.59	1312.73	498.429	3446.08	395.277
GSM615151	0	1638.23	1613.08	2300.43	7058.97	1270.26	106.855	2756.7	403.207	2050.98	247.096	1045.46	2637.05	945.882	583.805	565.001	1076.41	5961.41	1263.76	521.64	559.401
GSM615334	100	592.075	1556.62	2050.98	6288.15	649.715	989.803	2497.64	253.607	1520.37	193.498	1672.28	1554.58	342.063	256.059	293.246	255.18	2670.83	3559.37	334.401	511.554
GSM615294	0	396.045	432.011	640.028	2387.8	501.145	902.548	1615.43	1384.75	1793.08	334.048	418.617	863.476	7442.65	733.724	414.091	1576.87	1004.13	655.722	1058.52	161.684
GSM615723	100	248.681	426.577	2119.69	2702.49	1274.87	752.463	1400.92	5915.5	972.685	193.73	575.19	956.761	6005.4	1623.38	956.37	647.445	1361.99	1166.48	163.973	72.506
GSM615378	0	424.029	848.102	1137.9	2004.44	1163.79	52.2173	1049.73	335.157	1475.58	119.017	688.083	1580.05	817.406	382.375	623.064	296.114	2167.67	1015.97	3102.65	299.831
GSM615727	100	1451.51	1205.4	3068.01	8723.32	58.8447	602.276	2087.3	600.956	1597.96	343.351	1423.98	2454.25	1281.29	728.138	529.544	746.844	4161.33	1406.64	2431.81	39.3425
GSM615117	0	640.396	455.967	1686.83	7058.97	967.024	290.096	1449.75	361.796	2013.51	155.795	463.011	1223.25	1274.87	393.891	467.676	664.253	1782.23	3102.65	1234.3	479.463
GSM615733	100	572.46	1115.12	3160.86	5770.5	749.423	260.496	1493.16	401.978	1249.12	182.471	1100.94	1591.56	1840.9	175.707	368.402	709.693	5032	1408.15	4391.56	165.593
GSM615812	0	520.151	804.501	1516.62	1243.34	855.757	211.61	1291.2	579.226	1419.76	228.086	249.477	2049.06	3783.98	1037.64	729.049	655.54	967.419	1236.7	1488.44	138.249
GSM615677	100	1074.14	1267.63	1776.7	3739.64	524.788	221.324	1287.87	250.823	1589.45	190.76	1138.89	1871.91	503.09	386.932	419.561	563.195	3416.89	2356.01	977.762	1021.77
GSM615249	0	247.693	522.61	1532.24	2871.93	1240.27	387.631	820.947	527.015	998.569	715.924	631.577	1738.28	2335.54	547.824	798.488	909.769	1550.44	500.752	149.83	43.855
GSM615824	100	310.861	331.418	721.12	2629.73	1280.66	621.006	833.986	420.182	1535.27	310.227	814.963	204.317	2569.02	976.988	727.268	931.354	792.559	177.864	853.642	525.916
GSM615811	0	305.181	305.331	752.463	1326.87	2228.33	2785.96	548.276	8138.49	1736.78	292.724	334.14	984.251	11041.2	1719.86	1019.29	656.471	1452.44	444.273	486.314	112.864
GSM615263	100	231.49	520.006	983.87	1092.86	1562.83	362.253	1315.41	426.249	1379.22	287.18	320.883	998.936	14409.2	1298.76	1501.56	314.904	1272.92	527.696	70.6308	186.977
GSM615693	0	648.942	532.941	996.597	767.925	887.446	598.288	1594.77	8370.59	2647.2	298.544	411.898	1075.5	8828.04	427.769	921.955	1083.92	1382.4	428.509	56.6149	146.467
GSM615782	100	98.5671	299.228	751.062	1568.21	1238.49	119.891	503.222	670.452	1807.07	303.274	592.413	322.256	1452.44	937.667	539.862	963.628	816.617	85.1873	963.243	137.072
GSM615114	0	52.5683	444.733	870.897	1937.8	1662.71	3269.97	622.384	23152.8	3258.86	513.013	249.811	623.576	12963.7	1134.28	1391.87	1953.15	824.237	328.265	77.6827	94.9777
GSM615756	100	225.272	395.665	576.909	1661.63	1440.16	3171.06	753.903	23152.8	1871.91	736.215	210.775	443.159	19177.9	1238.49	1013.12	763.567	704.163	323.074	89.6431	274.848
GSM615345	0	348.034	316.091	1128.67	1690.51	954.214	1174.06	1129.18	9871.91	1246.52	602.59	498.29	1268.95	15248.4	2434.65	961.78	933.114	2546.94	956.37	14.032	276.085
GSM615181	100	855.463	682.638	1812.88	3253.59	896.72	125.236	2525.34	480.694	1534.18	212.137	565.905	1697.04	1080.16	491.442	190.117	459.245	1358.96	2237.44	534.641	420.91
GSM615735	0	595.5	561.838	2225.99	1446.28	738.892	741.867	1355.11	704.787	1308.49	282.98	528.123	1312.73	5730.62	555.517	1301.49	699.753	1467.5	925.05	108.767	143.18
GSM615758	100	116.544	179.98	979.674	1116.12	1684.44	1340.82	704.58	26878.3	2670.83	659.513	301.305	1244.63	6927.47	593.222	674.017	1491.16	763.058	542.737	33.6755	38.727
GSM615348	0	894.52	895.78	5851.36	5751	942.667	266.38	3307.93	516.348	1117.12	178.192	1192.57	1528.37	504.55	224.961	613.556	429.496	2737.97	1970.62	727.906	429.289
GSM615634	100	118.241	1095.65	2280.48	2797.08	1580.05	2537.67	990.582	3852.67	2223.66	366.537	53.172	1237.28	14093.4	1159.4	1032.46	1063.91	2199.04	888.058	121.052	130.319
GSM615721	0	49.8079	268.983	1307.8	2178.61	2006.21	1244	735.523	5377.78	2600.94	502.556	140.525	496.227	20306.2	1355.87	1828.97	1427.31	819.32	608.453	78.2584	78.6393
GSM615672	100	581.907	2884.46	4347.56	4901.94	1181.27	311.418	2000.96	389.106	1601.24	211.962	1004.53	2315.44	865.323	716.13	560.163	494.153	3030.72	1881.02	3892.6	1006.6
GSM615229	0	436.03	592.413	620.657	884.935	978.541	559.401	761.39	918.871	1691.81	516.625	778.567	531.097	15967.8	1226.9	927.137	1416.38	877.77	118.005	149.632	388.036
GSM615201	100	665.812	673.418	2469.06	2131.9	1146.11	2368.73	1416.38	2056.61	1143.59	181.514	537.172	1865.45	9176.15	1387.1	426.359	415.147	2020.82	1409.76	24.4645	132.875
GSM615208	0	411.898	410.33	621.006	1490.25	1257.44	2152.61	706.709	13232.6	2064.17	546.357	333.028	290.629	16758.4	1358.21	612.024	647.25	813.085	297.688	33.3695	248.614
GSM615822	100	662.176	509.022	2540.78	2917.28	1295.99	360.986	2338.09	2553.02	1187.48	246.776	863.81	1418.04	3258.86	625.328	784.164	663.1	1947.8	1537.26	849.806	425.181
GSM615308	0	458.665	382.659	1084.79	1307.06	1280.66	1601.24	470.694	806.652	2340.62	386.156	181.681	1080.16	6386.99	1136.87	993.798	990.955	1052.34	792.559	78.4855	70.92
GSM615742	100	702.678	417.566	2626.39	2847.6	833.414	198.096	725.255	764.047	2002.63	322.418	383.25	1335.7	1268.31	437.23	592.896	442.932	2069.97	678.138	1363.59	865.323
GSM615816	0	98.9531	425.083	595.338	2494.78	1295.99	684.252	558.791	5264.08	2275.72	341.288	360.16	407.673	2330.45	1203.6	727.059	1350.53	1053.66	322.828	462.062	581.757
GSM615394	100	562.128	992.595	2827.98	6685.43	529.105	55.2408	968.14	288.966	1390.31	153.516	517.027	1466.62	502.301	1491.16	402.579	399.458	3760.97	1334.99	4607.47	165.853
GSM615386	0	97.1207	108.809	746.844	1033.76	1566.09	1808.54	491.935	7371.23	2295.41	804.217	129.23	333.291	14887.2	707.563	1180.16	1487.48	457.004	266.38	63.5607	43.0425
GSM615140	100	800.356	795.117	1747.76	1630.25	794.866	47.9764	1644.09	344.734	1675.84	291.232	2019.07	1046.29	1480.12	378.46	565.599	1172.44	1811.34	1005.38	10871.6	275.356
GSM615271	0	407.878	652.168	1180.73	1285.92	1775.35	520.7	1423.13	392.602	2039.71	97.8938	206.717	939.46	9803.1	822.634	850.408	340.681	2626.39	904.252	661.429	50.4925
GSM615331	100	282.98	163.869	1082.02	2317.79	1260	370.731	707.563	5264.08	2287.87	460.061	1147.79	1058.07	17670.5	1694.41	1251.05	1030.07	1474.66	882.73	341.462	60.0627
GSM615374	0	149.483	329.077	932.07	1165.4	1934.49	2230.6	916.495	7870.5	1970.62	762.822	172.105	47.8523	15601.8	561.981	1221.49	1032.07	1022.98	77.3391	731.956	55.3395
GSM615137	100	562.598	722.881	3917.33	4180.18	781.648	523.154	1211.3	357.141	1294.03	242.056	667.593	1695.65	2000.96	421.67	575.956	707.357	3552.63	1367.58	2221.36	422.736
GSM615172	0	109.53	544.357	998.936	1771.08	1635.98	1429.92	759.725	11919.1	2466.17	558.791	319.553	688.901	9234.68	1666.29	1253.6	2745.3	1235.52	727.268	52.5683	92.2686
GSM615635	100	297.149	399.458	3341.67	4456.4	728.827	953.487	683.057	3783.98	1798.6	295.138	434.942	2266.04	6519.15	1287.2	935.96	594.04	3844.73	1562.83	66.3448	193.554
GSM615815	0	283.05	314.982	597.809	1539.3	1569.26	50.4925	528.401	938.007	2041.35	476.974	176.186	450.075	1882.83	1594.77	669.522	815.803	820.148	397.954	90.9954	250.685
GSM615636	100	462.418	418.078	1628.06	2022.74	1302.15	1214.81	863.166	8996.28	2180.88	315.143	634.627	1385.55	12127.3	754.343	831.419	484.794	1375.99	741.867	115.611	233.589
GSM615745	0	219.849	770.894	2119.69	856.649	1160.5	942.667	1124.69	412.327	1559.74	339.323	1039.81	1049.31	14247.4	694.025	713.988	2407.29	1597.96	497.895	79.4771	12.0548
GSM615211	100	823.987	800.852	1649.93	2774.72	671.628	142.62	1190.27	346.113	1175.68	130.085	1550.44	1036.31	1188.6	263.533	398.856	265.745	2035.8	3141.08	8232.31	342.491

## Sheet: GSE39754_core
Name	Score	LRRC67	ATF5	CPNE8	MSTO1	THAP1	SHC1	MGST3	GDAP2	RAB30	APH1A	BPY2	CCDC80	S100A6	AMPD1	CETP	WNT4
GSM978591	100	7.9861	131.892	65.3407	281.475	130.196	1059.46	536.113	44.6982	477.976	823.328	13.9126	18.4798	308.432	91.9802	44.6297	143.729
GSM978654	0	6.69152	134.976	46.6218	626.852	112.386	977.743	433.944	144.23	552.716	507.526	14.4447	22.1594	187.916	452.593	43.7409	130.774
GSM978673	100	5.93779	501.308	28.8201	383.316	132.509	1322.39	567.773	117.061	583.027	696.813	13.1676	20.0567	504.066	99.4576	44.1924	139.07
GSM978688	0	5.6024	125.098	51.4776	134.236	108.959	409.616	371.033	119.941	487.019	402.022	15.0308	20.3197	287.755	192.552	61.157	221.586
GSM978712	100	5.6024	143.227	43.5467	260.86	118.106	456.846	197.925	79.4053	2044.12	354.409	13.964	41.4357	139.674	1929.09	48.0406	147.82
GSM978582	0	6.85928	182.195	17.3049	178.14	55.2181	425.27	260.997	138.892	1507.96	334.3	14.9394	42.2477	216.513	595.743	119.644	298.055
GSM978734	100	6.09348	157.231	23.9045	294.221	109.491	689.846	318.67	110.82	2624.91	387.833	16.0625	17.6704	187.989	283.587	37.9819	176.675
GSM978661	0	6.21733	260.61	45.7148	228.801	104.13	401.436	190.413	112.532	489.605	296.227	13.1949	26.0716	236.583	355.834	110.59	162.793
GSM978579	100	6.78534	174.795	39.3047	209.24	125.06	414.84	699.516	65.7042	280.294	1082.33	16.4033	20.3085	850.653	44.2426	46.4805	159.605
GSM978706	0	6.21733	131.336	20.4193	172.107	97.6925	359.905	348.297	134.473	734.686	607.858	14.5411	32.2459	170.875	2326.83	83.8562	299.281
GSM978645	100	5.6024	297.36	19.9389	133.199	94.126	306.356	352.708	141.84	1112.54	416.64	15.8379	23.3531	117.837	641.553	61.3695	123.008
GSM978719	0	7.42594	117.061	19.5331	116.144	108.119	420.269	218.766	89.2556	1306.42	488.601	15.909	27.0928	142.709	368.434	157.723	250.966
GSM978595	100	5.93779	397.053	72.569	270.19	179.789	900.914	856.924	138.618	675.633	850.653	15.1085	18.4001	709.418	331.675	31.1377	114.862
GSM978572	0	7.61254	107.11	17.0331	152.87	103.227	347.393	193.375	197.507	1316.34	263.424	16.0742	28.0953	196.733	910.441	58.39	204.574
GSM978620	100	6.09348	974.934	561.326	333.473	148.292	793.462	433.238	126.522	325.606	656.991	16.3428	20.8205	121.109	575.357	37.2426	107.395
GSM978607	0	6.21733	151.115	55.5386	223.512	105.479	367.708	255.666	139.39	741.907	367.939	16.0517	23.8393	257.685	367.487	68.7667	183.604
GSM978623	100	6.09348	348.551	46.7173	269.68	145.576	518.025	421.255	59.6729	287.165	453.873	18.4798	21.5765	531.15	728.956	42.7286	174.795
GSM978592	0	7.37362	307.231	63.5859	167.688	223.314	416.302	407.669	92.6309	606.935	399.508	15.3453	20.4433	250.269	1296.46	85.79	125.022
GSM978685	100	6.36057	276.096	96.1712	238.268	152.492	593.309	303.719	78.1368	761.473	541.139	15.043	22.1715	341.857	72.6185	48.8852	163.444
GSM978587	0	6.36057	161.537	37.5521	86.2527	185.599	340.266	361.905	190.121	1334.42	407.365	13.9881	78.8521	237.629	709.418	74.2035	121.471
GSM978618	100	5.79339	114.976	15.1085	254.779	121.548	827.117	419.645	158.181	1539.42	354.409	14.717	39.3342	268.484	1365.81	43.1064	167.06
GSM978624	0	6.78534	108.119	14.069	92.0121	105.411	329.7	284.931	106.305	572.91	272.433	15.2405	22.1345	185.335	465.91	42.1477	277.95
GSM978569	100	5.93779	658.902	57.6727	368.648	72.8374	858.985	591.52	108.89	769.45	706.895	16.7805	20.4193	204.654	316.794	34.8957	128.224
GSM978640	0	6.09348	143.589	18.4798	162.854	99.4245	324.046	330.507	293.89	1439.91	315.101	14.9265	95.2263	185.873	500.177	39.666	250.498
GSM978617	100	6.85928	141.514	37.4059	204.574	124.901	336.203	163.633	189.76	1475.72	237.629	15.6064	30.5115	139.153	490.691	64.8456	180.128
GSM978590	0	6.21733	688.562	15.2546	272.144	106.305	450.101	858.985	97.2655	719.6	442.02	14.3908	105.625	368.896	262.552	45.194	152.594
GSM978663	100	7.01449	455.171	125.529	231.52	76.4602	426.387	553.485	83.1591	369.917	449.221	18.9593	18.1381	320.195	140.931	49.9966	141.84
GSM978698	0	6.78534	510.461	17.4261	285.392	107.912	675.633	384.413	72.1212	963.086	621.995	19.7133	25.7383	240.06	291.104	45.9275	202.096
GSM978710	100	6.36057	304.216	96.3393	310.598	179.51	637.469	315.101	87.1242	497.063	590.706	15.319	18.3428	349.251	1225.25	48.0921	159.893
GSM978707	0	6.78534	146.209	23.8393	276.377	79.3772	432.852	205.462	202.012	758.287	240.396	13.8738	36.5062	156.261	362.397	43.8768	187.408
GSM978614	100	5.34107	342.321	20.7003	222.843	126.02	412.243	232.734	78.4003	856.924	293.715	18.1964	27.1057	149.814	190.544	43.9796	160.713
GSM978619	0	7.7817	120.718	20.7003	498.074	124.731	612.06	255.052	75.2466	327.732	518.025	15.2281	24.7721	484.651	429.752	37.5034	133.468
GSM978633	100	6.09348	242.745	38.6934	249.453	77.3769	574.575	334.3	67.919	474.351	438.903	15.3834	38.7108	233.502	133.02	90.0472	186.483
GSM978577	0	7.65543	131.021	20.5706	132.024	85.4392	258.758	228.292	109.317	1507.96	324.388	15.7608	26.7656	190.94	642.577	52.1357	437.448
GSM978671	100	6.78534	211.992	16.6521	163.633	80.3178	675.633	405.107	105.512	410.984	610.313	12.95	28.8201	298.963	111.77	55.7346	142.656
GSM978597	0	6.9393	108.233	19.2991	112.123	124.151	337.51	233.804	178.625	734.686	276.791	16.9825	23.9545	133.653	43.5799	49.5646	122.362
GSM978690	100	8.53659	237.512	24.1137	226.937	110.021	555.556	577.589	105.274	1093.42	567.773	19.0887	27.4314	341.162	607.858	78.1879	175.182
GSM978686	0	7.7817	449.682	49.9762	115.875	111.846	349.251	271.862	87.3488	927.161	425.62	15.4175	20.4885	184.147	317.363	247.301	165.866
GSM978581	100	6.09348	130.457	25.8545	223.418	129.145	392.452	239.234	61.9945	306.051	405.107	17.4795	21.8289	291.104	811.67	63.2062	326.943
GSM978668	0	6.21733	143.88	22.8822	146.364	117.531	365.274	268.902	112.908	1432.83	313.839	14.172	26.033	135.017	1778.01	54.0453	283.587
GSM978638	100	6.9393	267.277	15.0831	182.521	126.02	402.022	448.065	87.2065	620.265	498.578	15.2935	26.5254	357.46	31.3359	54.9233	116.414
GSM978665	0	6.21733	362.882	26.7084	172.233	99.0268	345.016	208.381	167.254	1195.78	371.822	15.0952	44.1924	152.87	274.198	71.7649	190.191
GSM978570	100	7.01449	130.067	150.097	227.256	234.801	367.939	879.404	116.062	209.857	656.991	13.3638	23.5837	737.489	29.6205	39.1775	107.776
GSM978575	0	6.78534	235.728	14.2768	161.477	108.332	374.192	184.078	314.4	2694.93	294.966	14.5544	19.9389	138.618	454.357	47.1057	224.412
GSM978589	100	6.58702	711.711	50.6161	196.891	158.234	689.846	555.556	91.8693	412.544	527.606	16.4033	20.2325	285.954	452.593	53.4618	195.236
GSM978701	0	6.4661	145.526	34.9252	235.728	67.4401	397.366	288.513	114.181	764.736	723.63	15.1361	25.5703	139.3	59.7095	43.1064	158.451
GSM978625	100	7.08627	335.144	197.279	195.236	155.267	741.907	395.129	133.423	436.639	686.005	15.9452	21.9264	403.584	254.122	58.3479	115.763
GSM978713	0	5.93779	314.939	46.9369	178.625	93.4644	838.69	473.372	129.187	423.085	516.195	15.1212	19.819	287.165	364.221	72.6185	149.61
GSM978634	100	5.79339	479.931	152.064	265.94	122.055	387.565	327.519	84.7804	1093.42	411.916	17.4654	28.8788	205.07	438.179	46.4972	114.862
GSM978678	0	6.4661	169.819	30.8542	119.941	78.4293	425.62	456.413	138.425	1171.53	329.128	13.8872	83.9608	219.591	490.691	81.0401	143.729
GSM978718	100	7.31739	598.2	56.6139	263.573	123.745	623.943	278.215	94.9497	271.991	482.583	14.0925	20.3584	204.328	524.105	43.7209	104.985
GSM978704	0	6.58702	133.289	14.4583	157.502	94.5374	321.273	200.841	195.174	758.287	293.541	17.802	74.8981	301.224	283.256	53.5183	258.869
GSM978683	100	5.6024	102.755	13.8588	185.731	78.4553	393.364	258.994	107.287	1500.16	391.81	14.4583	20.7697	208.04	571.368	42.0104	144.13
GSM978602	0	7.74001	375.797	114.335	240.06	138.028	334.091	177.671	99.3541	769.45	489.605	17.6595	28.4426	300.428	276.096	40.3581	160.763
GSM978659	100	5.93779	656.991	107.776	238.613	126.652	701.801	488.128	79.0186	597.232	537.331	14.705	21.9767	370.212	744.628	40.404	141.023
GSM978703	0	6.09348	284.806	47.0857	309.161	138.473	1257.94	549.466	145.225	536.113	534.321	15.7096	26.4852	222.16	919.73	44.0862	146.951
GSM978732	100	5.6024	130.725	15.2043	162.667	112.532	456.413	287.755	96.564	456.846	463.755	16.6521	21.0072	303.548	846.588	55.0582	144.37
GSM978679	0	6.36057	174.681	28.5618	134.278	56.7322	389.318	367.264	105.479	383.316	521.742	14.7959	21.7068	281.197	370.513	41.3342	143.682
GSM978613	100	7.01449	194.634	14.4447	182.195	107.395	352.512	130.457	227.663	2489.36	359.674	13.8021	20.2325	125.939	938.451	37.5034	195.846
GSM978641	0	6.4661	216.072	51.125	252.733	82.5007	589.827	589.04	200.922	701.801	627.866	12.95	41.5932	389.962	400.791	53.3832	105.337
GSM978584	100	5.93779	573.764	64.4501	642.577	74.7205	1446.48	508.16	67.2418	187.196	592.447	17.2287	21.2167	531.789	238.843	64.2941	171
GSM978670	0	6.78534	104.985	19.6767	172.797	79.5376	429.752	254.652	174.988	530.463	337.51	15.2683	37.5678	234.294	1001.96	234.801	187.045
GSM978674	100	5.93779	134.383	60.2394	200.388	160.88	440.584	365.988	66.4849	502.431	625.893	15.5793	19.4416	346.195	56.1762	43.2374	155.881
GSM978714	0	5.34107	546.922	62.2025	413.213	138.152	1186.31	433.238	82.8005	287.462	646.84	13.9881	19.4305	418.975	854.594	48.658	193.145
GSM978660	100	5.6024	272.558	160.48	308.759	113.028	416.302	312.01	112.386	828.93	412.544	15.3453	16.2845	145.969	357.46	42.3188	92.4776
GSM978653	0	6.21733	440.237	256.823	199.379	113.183	288.203	264.059	186.828	701.801	408.638	14.8087	20.3955	105.55	184.5	38.0332	99.69
GSM978723	100	6.21733	676.748	215.537	295.787	126.308	758.287	276.791	69.7594	365.274	499.095	14.7448	18.2925	182.666	98.8192	50.0503	121.59
GSM978632	0	7.08627	369.696	23.915	172.169	64.7761	411.549	222.454	75.8047	1322.39	322.427	14.6374	43.0908	133.289	173.559	147.168	209.949
GSM978725	100	6.09348	332.29	70.1597	184.5	176.076	895.889	479.931	84.5271	469.873	407.015	16.4937	27.2074	212.081	240.487	51.1842	125.133
GSM978574	0	5.79339	157.45	65.6816	238.166	126.61	427.206	161.593	23.9929	668.986	766.264	15.1361	16.1797	107.395	260.131	30.3745	104.201
GSM978615	100	6.85928	157.12	51.0642	219.423	106.196	340.496	250.388	180.882	1766.54	377.671	18.9838	158.341	126.349	856.924	38.806	120.32
GSM978689	0	5.79339	153.379	17.4522	210.188	112.203	497.594	488.128	53.8618	522.967	539.267	15.2804	49.619	199.614	318.883	66.8559	145.627
GSM978573	100	5.6024	149.07	28.9396	121.942	119.198	321.469	262.697	166.213	557.079	338.552	18.4907	22.8689	283.892	510.461	35.3773	249.576
GSM978583	0	6.85928	192.843	35.5072	227.851	71.4089	498.578	532.933	108.154	486.085	640.554	17.952	24.8511	369.917	462.542	178.503	170.82
GSM978585	100	5.6024	372.097	103.989	134.797	160.652	463.755	278.921	87.9894	821.287	848.653	17.5527	26.4852	243.082	197.991	53.5994	124.468
GSM978727	0	6.21733	132.378	16.6281	169.698	113.773	384.413	154.484	115.281	869.175	287.165	17.3171	19.5225	171.988	228.292	78.8521	172.169
GSM978694	100	5.34107	93.2753	52.6351	223.803	122.141	551.415	268.214	83.7307	319.219	730.568	15.4859	23.0362	278.504	144.612	36.0757	121.305
GSM978568	0	6.21733	278.358	14.8196	177.671	89.8137	354.656	109.986	61.4107	1056.41	353.2	13.6183	31.6551	99.196	418.339	44.4305	135.066
GSM978722	100	5.6024	723.63	16.0878	230.981	79.5105	534.879	289.603	56.7322	193.145	331.079	18.1133	18.5812	160.652	254.386	41.3033	179.725
GSM978684	0	7.01449	158.289	17.6011	129.101	67.2607	457.675	114.745	149.768	674.414	477.976	16.0517	26.3192	201.3	621.995	47.3342	221.677
GSM978664	100	6.09348	948.575	125.35	240.06	108.015	424.547	358.695	102.154	827.117	371.822	13.8168	21.912	144.563	234.905	40.603	123.534
GSM978651	0	7.25851	148.188	19.7973	163.998	87.0613	1066.98	214.4	73.1783	770.948	411.549	14.4984	23.8634	148.754	600.94	38.8235	169.109
GSM978735	100	5.6024	728.956	162.97	299.281	123.661	636.599	513.863	86.2259	938.451	656.991	15.734	22.3035	496.446	1230.56	46.8607	117.231
GSM978600	0	7.31739	164.564	16.0742	124.815	141.694	266.9	273.491	224.412	1547.57	290.792	14.0166	22.6319	89.4288	461.183	37.5521	272.433
GSM978609	100	5.79339	169.765	110.998	189.898	89.6399	384.699	235.202	72.2705	805.955	405.765	15.0831	41.8044	224.732	284.042	99.5224	157.723
GSM978720	0	7.65543	109.986	210.437	223.132	134.099	416.971	223.314	93.2429	409.973	360.161	14.6374	17.5527	181.582	14.5669	32.7659	88.5142
GSM978700	100	5.93779	105.883	25.8974	268.338	104.13	447.639	844.662	81.0401	236.691	755.052	15.0952	15.9452	414.177	15.6847	44.5137	123.949
GSM978646	0	6.78534	149.266	17.8271	174.625	87.2632	493.822	222.561	82.9065	1597.19	341.613	13.461	24.6332	157.778	502.948	199.463	214.04
GSM978728	100	5.79339	246.068	47.0323	244.265	144.871	709.418	600.94	132.192	518.025	642.577	15.525	21.988	320.347	225.3	57.3972	142.243
GSM978631	0	6.09348	206.179	21.1301	107.042	66.3697	329.128	204.654	144.423	998.618	346.878	15.3834	24.2675	192.999	105.625	92.2787	145.918
GSM978598	100	6.36057	286.236	64.318	173.822	88.5142	419.969	221.12	235.631	583.87	377.949	15.0561	29.6205	187.62	119.364	43.5262	175.432
GSM978606	0	6.09348	132.509	16.2845	125.788	123.446	278.504	126.919	137.046	1036.94	572.91	14.3505	19.6993	79.18	115.011	42.7802	120.206
GSM978709	100	6.85928	272.144	23.4396	115.241	113.298	451.757	154.213	48.7118	245.832	432.078	16.5333	19.8914	227.558	59.3698	44.6796	186.56
GSM978650	0	6.4661	510.461	73.3185	295.306	119.023	589.827	384.167	100.039	634.706	542.38	14.991	22.097	317.546	471.718	52.3073	175.239
GSM978711	100	8.03173	312.922	54.337	279.6	125.098	1029.5	349.251	134.881	589.04	284.511	17.0781	33.1395	456.413	250.388	42.5109	153.532
GSM978667	0	7.20271	183.731	55.6964	129.061	103.602	334.091	264.85	116.977	1955.16	286.714	14.7583	42.0454	197.279	459.865	66.4849	303.214
GSM978708	100	5.93779	139.3	81.2253	202.012	118.781	439.899	428.586	117.021	344.367	437.804	15.4859	28.2844	364.518	321.273	61.9305	133.289
GSM978726	0	7.7817	452.593	79.0186	272.952	116.181	565.053	292.069	103.124	578.391	608.666	13.5548	23.8909	236.988	376.389	38.9261	140.881
GSM978616	100	5.79339	248.343	19.7347	148.34	101.761	506.87	275.208	95.7252	673.319	298.055	14.8196	34.9521	162.906	275.069	49.1606	137.791
GSM978608	0	7.74001	133.515	15.2804	170.636	154.874	364.518	265.233	172.493	1982.97	344.367	15.7478	34.1382	206.538	492.758	42.3361	269.943
GSM978621	100	5.79339	126.747	64.3854	84.0149	113.218	367.708	296.227	84.3873	342.104	363.62	17.5879	17.7151	187.273	32.4584	33.3517	109.28
GSM978733	0	6.09348	175.365	31.488	166.394	108.154	495.962	465.07	125.259	963.086	523.496	15.2043	29.2879	130.499	488.128	265.233	106.97
GSM978658	100	5.93779	294.056	17.6817	158.932	128.324	424.163	208.911	106.084	821.287	385.879	16.1404	32.8516	124.271	448.435	102.855	193.452
GSM978692	0	6.21733	136.523	44.0862	150.509	110.381	276.791	174.197	174.734	1085.96	228.801	15.9452	31.8661	101.359	1141.93	65.3639	128.654
GSM978593	100	7.01449	672.209	111.234	156.831	145.833	346.878	380.504	110.695	809.822	437.804	15.305	20.1146	151.019	208.04	42.2477	146.209
GSM978669	0	6.69152	199.541	70.6903	212.081	120.282	409.616	199.307	128.577	1426.32	434.68	15.4458	19.9027	109.986	266.367	63.7852	136.024
GSM978610	100	6.36057	700.711	14.3253	172.925	78.4833	574.575	218.853	34.1854	469.873	348.076	15.177	24.9715	191.599	135.64	40.901	234.089
GSM978672	0	6.21733	88.051	17.364	163.876	91.7107	440.584	205.462	133.242	684.935	498.074	14.7314	27.5604	196.595	960.16	51.5983	148.862
GSM978604	100	6.4661	319.817	174.378	389.014	134.881	580.517	479.931	98.3953	1012.12	647.945	15.7219	24.5146	342.321	248.343	44.4948	171.443
GSM978642	0	7.20271	93.5784	29.2024	159.489	90.9537	532.339	502.431	108.191	465.91	385.879	14.2241	28.7477	343.025	1101.05	91.5347	125.658
GSM978682	100	6.36057	255.874	17.8758	162.732	90.673	417.669	277.95	146.849	715.83	419.645	14.1592	20.0784	242.537	883.986	43.4941	190.94
GSM978691	0	6.9393	107.848	14.2357	249.697	108.262	455.929	245.195	199.764	1117.28	376.079	14.172	29.592	86.4742	543.1	52.8181	106.378
GSM978696	100	6.69152	151.757	19.0887	186.98	82.3371	370.212	201.93	88.6298	2044.12	348.766	14.172	30.3023	281.643	123.872	76.4857	165.739
GSM978576	0	6.21733	236.988	17.6922	207.579	121.98	594.918	418.01	108.89	3689.44	338.14	15.5537	41.0553	179.725	938.451	37.3877	165.102
GSM978655	100	5.93779	522.303	42.1778	334.935	153.428	1015.84	692.088	105.019	504.066	667.682	16.1009	17.8271	306.051	472.141	49.7288	102.717
GSM978681	0	6.9393	124.644	63.3212	174.197	106.484	308.105	201.45	97.3224	1149.54	319.414	17.0085	20.4193	212.8	408.638	48.0921	180.19
GSM978695	100	6.4661	117.061	43.6701	225.867	126.568	301.369	228.989	233.313	838.69	416.971	14.9661	21.5885	102.183	188.881	37.1171	213.228
GSM978588	0	6.58702	167.188	17.3766	161.006	93.7084	372.667	301.712	105.55	927.161	319.625	14.7314	34.0004	350.871	1310.95	54.006	184.852
GSM978643	100	6.36057	214.04	26.0716	234.905	186.828	480.513	485.67	155.424	539.267	375.322	15.1361	19.4416	214.642	1432.83	38.5635	101.796
GSM978656	0	6.36057	97.3889	33.0179	181.377	97.5747	403.584	514.475	154.638	836.525	239.149	13.3067	40.5698	172.555	1291.38	102.351	168.873
GSM978628	100	7.69629	195.684	22.4891	105.411	61.9701	355.386	165.222	143.932	1063.35	227.851	15.9342	60.3251	173.428	203.046	276.517	164.505
GSM978644	0	6.85928	560.65	13.7486	169.642	139.39	474.351	401.117	114.4	701.801	514.475	14.7827	21.2167	253.285	508.16	38.6267	146.951
GSM978675	100	7.69629	608.666	51.6393	196.524	113.497	374.073	361.905	98.4672	326.392	486.567	14.8597	30.8221	231.188	66.0967	38.5792	121.071
GSM978724	0	6.09348	147.168	14.6625	199.058	104.237	778.447	101.565	43.4753	166.509	358.926	14.7827	20.8807	221.779	386.449	46.9781	169.232

## Sheet: GSE41998_core
Name	Score	CCL15	LOC440434	CD244	UGT1A1	ATP5E	SDAD1	GSC2	SLC35D2	ACTL6B	ZNF493	SUZ12
GSM1030275	100	34.2077	427.449	26.0296	18.3212	5909.77	78.164	9.3384	76.8091	15.5245	18.0066	669.487
GSM1030320	0	9.55719	196.408	19.7275	18.7573	5248.79	237.915	8.30841	112.978	15.7032	29.2741	382.145
GSM1030319	100	10.3739	344.565	26.4874	18.0823	6377.7	102.479	8.54754	123.594	14.9521	50.0905	309.452
GSM1030309	0	9.63427	134.082	22.1801	32.5314	4871.76	188.092	9.33226	153.967	15.4977	23.3832	302.443
GSM1030350	100	8.60381	949.135	29.0942	17.1432	6856.73	111.612	9.16182	90.5038	14.1498	22.3506	916.656
GSM1030347	0	10.0761	239.897	18.7717	17.3161	4480.26	70.4946	8.6498	120.65	16.8229	41.0543	289.328
GSM1030243	100	9.75588	251.195	29.5709	17.4163	5429.41	111.482	8.77902	116.959	13.2171	14.6226	367.746
GSM1030269	0	9.75776	210.902	23.1085	17.6686	4606.95	145.177	8.99501	151.45	16.5018	27.2064	237.87
GSM1030301	100	10.4745	309.33	26.8863	17.6957	4832.33	144.486	10.0643	127.605	15.3591	17.5567	393.343
GSM1030237	0	8.96081	166.544	18.0104	21.0383	4871.76	120.833	7.77348	107.054	18.9024	16.4351	241.29
GSM1030330	100	10.133	237.127	25.0681	16.9079	6445.58	132.405	10.4254	103.247	15.9008	14.8577	402.809
GSM1030258	0	8.39799	323.726	18.4825	21.3194	4547.95	122.043	9.73729	188.75	40.8023	19.9256	354.558
GSM1030348	100	9.12666	171.753	23.218	18.0651	4046.61	127.293	9.10382	131.624	15.0941	15.1484	301.458
GSM1030255	0	8.02294	146.234	23.0771	17.3846	5628.7	136.045	8.77374	158.488	13.2459	32.8993	398.616
GSM1030279	100	8.79895	251.427	21.5348	20.8875	6919.27	123.408	10.074	125.057	13.6577	20.9409	370.764
GSM1030231	0	9.25127	633.963	33.2014	18.4005	7969.28	219.022	10.0605	125.035	14.0668	18.3151	389.931
GSM1030287	100	10.4088	313.02	22.4325	16.5761	4577.24	118.215	8.81596	132.012	13.4788	16.3465	309.064
GSM1030239	0	8.70259	200.249	28.8037	26.0683	5117.97	120.218	9.97727	129.339	16.3626	49.5737	294.155
GSM1030352	100	10.5774	643.222	22.3102	17.1927	5248.79	144.61	10.3402	97.8012	15.2047	20.1237	436.267
GSM1030256	0	10.1746	233.693	20.8091	18.0526	4762.84	144.237	7.81443	126.366	15.6959	17.1386	284.162
GSM1030272	100	10.9522	232.462	23.0341	16.8229	4956.08	128.064	10.163	109.752	14.6764	13.9523	406.081
GSM1030245	0	8.5906	248.801	18.9551	17.2121	4480.26	157.425	8.71661	159.962	14.7737	18.0493	355.626
GSM1030270	100	15.3136	342.72	22.7459	18.1352	6715.37	129.275	9.85291	133.229	15.8952	10.7829	275.112
GSM1030246	0	8.22741	223.618	20.5558	27.1599	4871.76	118.516	8.4436	165.997	14.1715	14.9074	369.701
GSM1030241	100	8.68982	329.721	24.5368	17.5676	5165.2	98.4859	9.96968	116.299	17.8595	15.2597	424.066
GSM1030244	0	9.55923	312.04	21.7682	24.48	6580.03	118.607	11.3543	137.661	15.5709	24.3811	278.389
GSM1030339	100	9.80515	229.624	20.6632	18.0104	6377.7	123.286	9.30277	104.889	14.3707	27.136	384.133
GSM1030286	0	10.5324	186.458	20.0504	17.7015	4210.04	132.274	9.494	104.53	15.3911	15.7921	268.893
GSM1030357	100	10.8037	270.367	24.1948	17.6096	4915.63	131.042	9.24	147.911	14.9629	13.2659	305.965
GSM1030259	0	9.93597	207.831	20.3989	19.7275	12429.6	183.121	8.88666	124.495	14.4147	22.4966	380.038
GSM1030349	100	10.3586	208.221	25.9901	17.3435	4722.3	117.577	10.2231	138.863	15.4592	12.577	295.532
GSM1030232	0	7.79298	248.667	19.6048	54.744	5760.72	75.0179	7.89644	161.768	15.5132	24.1903	264.568
GSM1030318	100	9.37299	313.409	20.656	17.5835	6077.48	117.65	8.4077	101.997	15.0663	16.0001	614.676
GSM1030335	0	8.7055	439.558	18.0033	19.9121	4547.95	282.243	8.95808	117.336	16.1145	42.984	632.681
GSM1030236	100	9.1864	544.157	23.8004	18.0934	6788.32	123.678	9.80515	112.759	16.23	14.8081	279.342
GSM1030326	0	9.00616	171.58	24.879	47.0358	4453.48	138.844	8.31196	135.377	16.8229	20.8704	287.178
GSM1030341	100	12.4034	194.846	20.3078	17.8986	6015.95	75.783	9.22687	80.6049	14.4954	21.0643	302.784
GSM1030336	0	8.41464	201.879	24.4669	19.1864	3763.63	152.142	10.7973	151.71	15.6665	17.4568	351.651
GSM1030282	100	10.7954	321.718	25.6761	18.2183	6856.73	133.336	9.09286	97.9355	15.9241	17.3055	404.756
GSM1030252	0	8.99267	194.586	18.6198	16.8072	4832.33	168.688	8.75029	141.456	13.4663	24.171	301.213
GSM1030353	100	8.89368	226.481	19.3993	19.7529	4871.76	113.315	10.1927	85.648	15.8038	12.5392	396.065
GSM1030308	0	9.60368	162.154	22.8055	35.97	4832.33	160.553	8.976	163.56	17.4721	14.4126	297.638
GSM1030266	100	10.0878	254.328	20.3231	17.7457	5117.97	166.061	10.4464	95.2331	13.1807	15.3277	348.038
GSM1030354	0	8.7055	177.988	24.5214	44.1852	4303.7	185.874	9.52075	65.8568	17.6576	19.1663	165.101
GSM1030355	100	10.2427	213.182	26.173	19.8146	8060.97	113.773	9.59767	131.567	15.5419	13.6716	386.096
GSM1030284	0	9.48148	226.607	18.5454	17.5289	8233.35	285.846	8.33891	128.064	17.0028	17.3977	476.396
GSM1030332	100	9.12911	239.472	27.4795	18.1352	5628.7	170.768	9.00616	149.183	14.1533	20.591	365.036
GSM1030328	0	8.00495	239.985	20.33	18.5969	4915.63	159.99	8.10282	269.553	16.976	22.015	561.584
GSM1030343	100	8.97324	443.275	24.4523	18.2967	5909.77	118.325	9.67072	71.0054	18.5969	38.1274	414.701
GSM1030313	0	8.54393	237.87	22.0952	18.9856	4606.95	114.521	9.55923	143.16	17.9263	27.9184	306.946
GSM1030303	100	8.8182	283.202	24.5096	17.065	5037.97	100.891	9.34733	139.252	14.6914	26.2556	320.128
GSM1030302	0	9.21794	159.043	20.256	18.5112	4439.87	232.239	8.77635	95.4861	17.215	30.3846	335.421
GSM1030304	100	10.5253	283.531	24.0867	17.984	6015.95	97.3448	9.35985	123.616	15.158	18.0372	540.418
GSM1030254	0	8.77374	215.13	22.631	16.2484	5573.9	116.161	8.43316	131.152	14.8263	35.8747	337.307
GSM1030247	100	9.01703	181.168	28.1689	17.9896	5628.7	101.91	8.90996	143.999	14.1485	16.2933	298.008
GSM1030268	0	9.50613	222.058	19.6602	20.5019	5844.39	225.788	8.88666	113.737	16.9429	13.4369	285.075
GSM1030293	100	8.81113	204.901	20.5019	17.3006	5096.81	322.189	9.51242	106.08	13.5766	14.2927	266.982
GSM1030307	0	10.0016	98.8895	21.1602	45.7617	5037.97	211.645	9.16413	156.069	16.9835	22.1801	261.473
GSM1030337	100	9.35985	189.783	20.6705	17.4869	5481.36	156.167	9.38646	158.676	15.3506	33.5969	456.528
GSM1030300	0	8.92736	243.994	18.8248	18.0193	5481.36	157.051	8.66531	129.253	15.898	22.7539	421.858
GSM1030261	100	9.711	329.78	21.495	18.0104	7711.62	268.437	9.61408	108.171	13.2614	18.7899	495.349
GSM1030346	0	11.4598	252.435	21.6094	17.6096	5383.93	178.62	9.74763	136.998	17.1954	26.9417	338.87
GSM1030273	100	9.75776	233.29	19.6956	17.3745	6077.48	112.995	10.0897	71.8367	14.1832	14.5789	421.078
GSM1030283	0	8.43063	180.649	20.7804	17.7681	4832.33	131.042	8.64691	117.84	13.9459	14.0368	331.499
GSM1030263	100	23.8885	370.405	28.4091	17.5943	7546.68	148.124	9.6692	203.158	13.3898	14.9817	391.355
GSM1030295	0	8.00936	140.353	20.7528	120.443	5909.77	126.187	8.09434	122.259	14.1853	15.8698	345.788
GSM1030230	100	9.70546	149.875	29.246	18.5342	4997.71	145.604	7.92857	72.4371	18.188	18.1762	315.007
GSM1030325	0	9.09286	68.8595	57.0253	17.807	4180.68	209.218	10.163	180.649	21.3194	18.8317	324.062

## Sheet: GSE55145_core
Name	Score	TMEM99	NDRG2	ZNF286A	TRAF3	RAPGEF1	RRP7BP	AKNA	NUCB2	MYH9	CATSPER3	TRAF4	TMEM131L	PASK	EMP3
GSM1336435	100	15.2696	53.1625	52.8949	199.451	166.324	114.566	87.5972	525.539	175.164	20.3181	166.479	46.4073	55.8778	581.571
GSM1336393	0	12.7575	31.7199	45.0257	172.211	211.603	149.995	69.6269	184.97	206.833	15.0432	217.598	65.5873	54.3761	197.461
GSM1336412	100	35.8014	33.6299	48.0186	135.714	153.929	138.993	74.832	177.406	209.794	16.0423	100.307	146.043	53.0032	180.075
GSM1336402	0	16.3411	30.8097	45.7226	226.907	201.25	209.196	137.767	188.944	304.527	16.8592	280.454	190.042	86.3396	552.972
GSM1336416	100	43.6968	65.0782	54.5985	109.612	111.093	138.718	65.9441	403.427	116.295	24.322	106.449	35.9963	53.9201	735.928
GSM1336406	0	13.5401	35.6577	45.7937	315.379	173.912	173.616	74.3684	159.488	153.971	20.1625	130.875	113.988	63.5891	150.708
GSM1336409	100	14.5515	77.739	64.922	167.557	96.089	136.479	90.7874	438.404	92.5347	24.3654	74.2802	62.7896	48.8385	652.417
GSM1336443	0	10.4514	38.7295	45.6786	138.695	158.734	116.541	92.1526	222.461	169.15	18.88	168.814	31.1934	54.0127	237.735
GSM1336417	100	26.0995	48.5981	45.2585	211.21	160.626	145.578	70.5172	320.184	129.669	25.3066	107.671	36.7071	54.7453	425.466
GSM1336436	0	11.0326	37.5756	46.7428	156.846	184.978	164.072	73.1028	166.86	210.806	19.4349	158.836	43.4874	60.2732	136.393
GSM1336425	100	24.5502	38.0577	58.9051	145.402	112.362	136.431	79.4349	342.391	126.847	38.0025	123.3	28.2577	67.0115	545.05
GSM1336386	0	12.5683	30.4862	48.8619	217.865	191.669	139.874	100.445	378.921	194.205	15.0701	122.618	32.9779	55.8334	363.848
GSM1336396	100	8.60433	57.2606	66.0639	130.321	152.742	145.462	76.1227	342.62	143.348	21.4847	173.562	26.9241	47.1199	462.514
GSM1336398	0	10.6107	33.2414	48.9502	397.279	309.379	133.486	96.802	259.262	196.857	16.5914	250.456	70.9059	68.575	468.019
GSM1336418	100	9.16093	44.2682	54.2144	119.483	131.037	120.612	81.0744	660.609	188.415	19.8324	155.955	31.1596	58.3736	283.536
GSM1336440	0	7.36301	31.9406	41.099	145.072	121.621	133.698	106.977	161.314	206.081	23.6207	187.18	59.2339	56.1203	104.185
GSM1336394	100	18.0801	44.3279	64.2232	147.979	109.139	145.379	79.251	407.122	90.9478	19.0951	138.434	27.4633	46.1663	666.571
GSM1336429	0	13.1587	38.7877	42.4429	168.821	278.987	165.143	98.7249	199.735	179.097	22.8019	185.986	61.0633	50.6744	182.933
GSM1336397	100	23.8099	39.2614	49.9153	97.5134	120.662	123.84	68.0414	512.3	106.16	22.3082	108.164	27.6314	54.5405	478.09
GSM1336410	0	25.8072	43.4524	56.5639	94.5154	92.5887	157.254	82.4464	307.221	139.613	19.14	88.5362	76.648	56.9253	226.614
GSM1336408	100	16.4099	55.8599	47.5446	143.215	105.613	150.472	80.8696	406.813	86.2669	21.0639	93.8191	36.1798	49.9554	280.178
GSM1336438	0	8.6874	35.1179	40.5981	150.983	156.046	157.493	97.5219	199.232	314.356	15.3479	162.419	56.5919	115.271	370.331
GSM1336420	100	18.2293	107.142	57.0823	152.931	107.589	111.629	65.8931	452.751	155.851	28.6682	77.3854	56.1806	63.8167	500.633
GSM1336445	0	17.9795	48.2051	45.9111	177.406	151.662	153.714	93.0751	160.229	598.606	25.0325	103.265	104.284	64.0589	135.345
GSM1336446	100	15.2865	47.6232	49.9337	138.118	108.926	122.628	69.7573	542.265	171.467	23.0837	117.891	35.6578	52.6753	475.887
GSM1336424	0	13.7018	39.258	41.771	205.225	196.505	188.56	88.3192	299.965	270.885	24.7126	285.451	130.711	55.8975	591.765
GSM1336387	100	31.8757	69.3407	60.7138	108.638	89.9994	121.788	55.7207	431.354	116.203	17.6358	106.873	40.2353	56.8278	273.844
GSM1336395	0	7.68766	36.0337	46.8155	330.998	288.866	163.51	146.798	203.256	191.639	16.7738	134.754	185.012	69.9874	108.117
GSM1336413	100	23.9051	40.5487	57.5326	183.38	175.673	176.349	66.0201	394.094	150.14	17.8077	129.659	39.3728	71.0732	352.133
GSM1336385	0	9.16236	44.9368	43.7685	168.476	115.901	157.544	78.4697	446.38	143.858	20.5988	173.907	43.0199	56.104	260.379
GSM1336401	100	11.575	33.1691	42.1933	167.952	125.299	136.148	83.8109	357.62	180.598	20.129	168.319	25.4865	57.7108	201.572
GSM1336415	0	9.63554	39.2578	53.3424	208.831	171.153	133.753	80.7107	311.192	133.984	19.2073	197.185	24.4409	56.3784	422.834
GSM1336399	100	28.2019	83.6411	80.8982	67.8078	120.456	150.986	89.0264	156.507	192.218	22.6226	165.182	25.4851	65.0246	1011.37
GSM1336389	0	17.4677	30.7352	42.6182	244.995	157.834	175.977	101.313	165.035	528.99	16.4843	230.779	30.9874	50.5389	549.645
GSM1336439	100	15.893	36.4426	49.4676	117.376	126.346	134.688	77.8477	125.3	140.469	21.7225	114.001	36.5373	56.9472	405.451
GSM1336382	0	12.157	37.6	48.4234	144.741	115.19	145.879	83.7937	520.703	199.925	23.2638	127.457	112.183	64.0324	276.704
GSM1336384	100	14.5135	43.4592	48.4382	158.072	138.465	160.925	89.4996	365.895	99.1341	20.6115	131.812	25.151	49.4816	131.216
GSM1336391	0	8.41474	39.0618	45.3117	333.917	435.693	174.883	147.784	300.319	187.02	17.4276	569.89	309.908	87.5882	627.413
GSM1336411	100	17.3363	42.3083	60.8959	132.153	128.273	144.082	87.3496	487.493	162.288	19.2334	108.443	39.6739	55.3227	759.48
GSM1336423	0	7.36783	36.3837	47.9258	165.105	148.092	168.589	78.704	316.784	278.522	18.5678	177.11	60.4285	53.5	234.487
GSM1336437	100	13.6099	49.1569	49.0184	172.181	167.562	167.002	87.7114	411.404	264.161	19.2682	126.294	79.7737	51.1916	272.887
GSM1336431	0	10.2483	40.0793	55.1949	191.41	175.551	178.85	103.934	370.492	206.533	20.3265	153.463	82.9095	59.8101	368.983
GSM1336390	100	13.8679	71.2739	45.5274	198.895	113.035	164.029	126.829	408.201	304.355	26.5551	165.534	28.2113	53.1588	832.184
GSM1336414	0	7.61335	32.666	44.5458	181.99	192.975	152.198	107.615	389.744	174.889	15.0992	153.505	133.08	66.3656	167.702
GSM1336434	100	7.9221	37.4907	48.921	98.972	111.175	124.583	98.7021	715.87	164.952	21.5444	115.989	27.6149	52.8999	409.395
GSM1336383	0	14.0833	57.1826	60.9102	171.252	96.3253	147.961	108.044	643.874	105.239	22.86	113.969	28.2125	56.3663	255.144
GSM1336392	100	19.3483	39.0269	49.4206	68.2693	261.402	155.794	88.6825	549.911	189.737	30.53	172.163	25.0066	54.0355	637.63
GSM1336407	0	7.03129	49.7832	47.9692	170.251	136.634	176.196	111.228	630.635	248.256	21.4613	142.658	51.6523	62.7329	296.853
GSM1336428	100	18.7276	69.1574	49.114	134.658	114.811	143.852	78.4461	427.2	156.514	28.6104	95.1477	35.0347	52.1172	627.819
GSM1336427	0	11.9838	44.0742	40.1808	199.768	153.193	149.554	98.7793	303.682	246.177	19.7301	159.528	52.7756	52.8856	301.719
GSM1336447	100	12.6285	46.4059	45.3291	190.549	143.226	171.548	79.8052	342.467	174.51	24.5594	99.2598	56.3658	46.6396	452.775
GSM1336448	0	8.37599	38.9496	47.7257	170.923	149.681	186.802	122.84	160.604	223.489	17.5806	241.954	237.389	88.3517	279.925
GSM1336388	100	9.30891	55.5928	52.9499	138.004	112.76	126.587	83.2853	461.821	192.366	28.5304	98.619	42.0182	53.6654	468.162
GSM1336421	0	8.91903	203.165	53.559	130.86	141.602	145.836	70.5038	368.306	179.719	16.143	114.512	33.1438	62.1841	681.279
GSM1336404	100	24.6459	126.006	61.3628	163.589	133.538	119.132	77.7635	689.799	91.6205	25.0577	109.156	67.4258	53.9772	405.648
GSM1336405	0	11.2735	38.1201	51.0813	162.023	143.787	351.126	93.8553	291.076	150.721	19.2358	90.5721	39.3039	55.2129	183.818

## Sheet: GSE68871_core
Name	Score	CCND1	SCN9A	BTG1	PLOD3	ORAI1	STK33	GAS6_AS1	SYBU	NOMO3	BORCS8	CTCFL	CSTB
GSM1684770	100	20.2133	13.3991	889.177	882.076	48.2963	13.918	20.117	29.0536	1047.6	79.3553	7.77011	103.214
GSM1684802	0	4568.37	7.9092	3729.96	708.921	119.502	14.34	23.8516	10.4491	471.651	139.645	6.92008	127.406
GSM1684860	100	108.792	10.227	1265.08	551.411	49.7753	16.1198	29.6708	15.5134	483.427	71.5146	8.55659	89.0291
GSM1684782	0	5263.79	6.75	1892.13	745.741	183.851	13.0697	27.1503	12.7609	817.946	123.944	7.83222	155.831
GSM1684752	100	132.73	13.3963	771.683	1750.74	58.9162	16.227	22.4568	22.3866	1197.24	69.4772	8.86636	74.6062
GSM1684756	0	5490.18	7.49398	2317.13	872.95	113.759	13.6374	24.5836	9.44439	1009.21	130.804	8.75845	175.882
GSM1684771	100	31.9501	12.5978	2903.58	1605.96	63.4046	15.7664	19.9885	133.52	753.479	81.4972	9.95309	153.514
GSM1684806	0	205.099	9.18667	1810.17	676.105	55.7328	15.7322	20.3633	9.09323	489.145	84.4166	9.41236	118.534
GSM1684764	100	18.157	15.1495	592.498	913.718	42.0912	31.6777	18.6174	42.9944	764.848	270.825	8.15225	130.998
GSM1684766	0	2556.71	12.884	1551.67	825.914	73.0265	14.778	19.4265	17.0092	761.456	144.669	6.99338	135.323
GSM1684850	100	21.9663	9.87966	654.759	823.394	49.0616	20.1489	18.4263	17.4424	927.179	51.4517	7.60904	109.72
GSM1684775	0	335.943	8.07901	1168.81	600.682	43.8328	16.7975	21.0812	13.1746	585.767	104.327	9.94755	174.936
GSM1684821	100	1700.05	11.053	946.382	1618.98	69.6979	21.1795	19.0847	13.7523	1131.43	62.4462	8.31844	68.5127
GSM1684777	0	54.8314	9.21292	1211.86	982.006	67.4485	15.6038	20.3378	12.8329	824.889	120.334	6.52023	70.7168
GSM1684759	100	383.799	10.5768	650.156	549.365	55.6357	26.2574	20.0273	12.9231	399.532	94.496	10.8987	114.69
GSM1684864	0	3760.09	8.55156	1602.27	864.942	138.736	12.5646	25.9664	13.5268	605.819	220.467	7.48258	205.902
GSM1684769	100	93.4287	28.0875	516.591	1789.03	64.9913	23.1224	21.3238	111.753	1108.14	92.1994	11.1723	135.752
GSM1684831	0	108.614	8.77734	310.775	1701.2	76.4166	11.6045	27.2531	14.7139	611.509	70.4656	7.96906	91.3436
GSM1684840	100	146.79	18.3888	1373.57	1565.36	51.6031	18.4511	21.3458	15.1195	786.916	72.4246	8.42363	91.6626
GSM1684817	0	142.112	11.1751	1007.64	1365.02	71.8401	15.7393	21.4841	12.8731	722.543	97.9732	8.03973	134.035
GSM1684791	100	161.348	11.3515	989.429	1174.12	117.167	19.3012	23.1089	9.07245	672.561	112.49	9.94393	105.166
GSM1684789	0	26.0144	24.2519	747.332	1401.18	47.3798	28.0517	16.5081	43.2471	701.64	85.3469	7.2544	106.814
GSM1684829	100	1324.05	7.31443	4846.39	1159.99	53.0348	15.9146	35.7898	12.5463	902.123	73.0559	8.76394	70.2275
GSM1684826	0	203.379	8.73717	1999	1131.69	79.5516	27.9428	20.8325	676.273	703.297	67.0161	9.24449	121.406
GSM1684767	100	44.5522	8.6301	894.868	1934.97	48.4852	14.06	19.084	17.6138	659.558	226.166	11.0734	71.5908
GSM1684796	0	177.688	8.70837	2013.04	643.928	68.5787	17.9031	32.6095	13.551	478.536	150.773	7.25292	131.662
GSM1684750	100	14.4345	29.9632	1348.18	1474.53	37.4852	18.8525	16.9577	59.7383	1029.98	62.6439	11.2736	96.2643
GSM1684790	0	462.276	6.6588	783.323	909.71	58.6764	11.9639	20.5324	10.0514	729.87	91.2729	9.14656	96.5637
GSM1684747	100	133.806	12.3594	581.193	1109.27	30.3308	18.8135	18.0342	19.5209	1752.82	83.3756	8.48147	50.7191
GSM1684763	0	2766.67	7.27773	4806.25	711.461	66.0314	16.812	24.3501	8.71812	734.8	227.155	6.43025	113.519
GSM1684839	100	51.3084	8.83412	1471.78	1210.43	44.4268	21.0525	17.2375	10.9295	907.458	77.3848	7.57375	66.4458
GSM1684757	0	15.8398	19.0204	1896.96	787.195	88.3405	23.5516	19.6562	26.5697	1133.6	186.065	9.34099	180.798
GSM1684804	100	14.0353	19.9099	2983.09	798.658	60.5261	19.7427	14.6263	10.3313	1169.96	66.8634	7.97372	92.3392
GSM1684816	0	20.4043	12.1346	1843.58	925.209	61.2728	16.3965	20.4086	10.8345	998.924	81.6899	7.6771	121.349
GSM1684813	100	42.6206	13.1113	312.6	831.139	35.8974	22.0213	21.5276	23.4535	769.143	97.2509	8.76851	145.59
GSM1684784	0	2379.36	11.2445	1605.8	818.848	67.2869	17.9575	28.439	9.2936	898.064	75.0912	6.53263	113.234
GSM1684837	100	1402.23	9.74798	2945.5	1329.33	42.9575	15.0268	22.0979	13.1981	872.966	78.1307	11.2803	74.0067
GSM1684812	0	163.629	8.66658	1723.05	523.08	70.1	12.9067	24.2934	14.4929	353.514	116.007	7.05254	96.3308
GSM1684793	100	16.9549	12.6076	1268.29	1087.75	34.3938	18.6735	20.4243	17.0692	378.427	50.1685	9.103	81.1009
GSM1684787	0	390.944	10.7701	1720.4	688.532	83.8774	24.0041	22.0973	10.1494	547.5	195.573	9.10567	110.836
GSM1684835	100	17.2317	7.61388	1539.01	2208.51	76.0453	19.8055	48.5959	9.46687	2188.27	67.9521	9.00992	123.891
GSM1684825	0	3185.75	7.61095	2647.01	1258.4	68.9191	14.927	26.9214	10.3527	477.405	82.3763	9.25895	80.6059
GSM1684780	100	55.7172	8.74886	915.93	945.611	83.0559	12.3809	17.5767	17.2904	485.349	184.954	10.6773	106.142
GSM1684774	0	569.478	8.24385	1467.36	673.757	75.7459	19.2957	25.4679	12.1454	730.049	90.867	8.03792	149.557
GSM1684786	100	15.8895	13.6739	812.241	1951.09	61.0981	15.6411	15.0066	168.705	1203.52	114.183	7.36463	215.996
GSM1684855	0	7998.07	7.14824	2473	489.694	58.9014	13.9578	17.3402	11.6904	259.81	104.788	7.6279	62.8466
GSM1684824	100	192.707	15.9361	246.75	2102.76	70.7912	22.065	17.12	43.0001	1577.35	66.1461	9.19767	66.7277
GSM1684828	0	232.146	8.82667	1526.88	1582.24	66.6912	15.6233	23.1995	11.4251	665.16	91.7812	8.6799	101.207
GSM1684754	100	315.625	14.0542	844.599	1141.08	119.641	24.2161	25.3892	45.6039	930.153	108.714	9.31769	197.482
GSM1684847	0	19.2489	7.23625	2667.39	522.745	116.406	11.7542	27.6238	10.0166	401.761	57.0949	8.03193	146.155
GSM1684863	100	156.632	8.21746	914.91	1674.2	66.2663	22.6482	19.22	13.54	542.106	110.451	7.23296	180.696
GSM1684820	0	239.377	12.1146	2920.49	1123.8	82.0941	15.9052	26.7397	20.5057	945.063	123.254	7.86097	153.763
GSM1684788	100	2474.26	13.5432	1865.2	919.846	60.4001	21.1893	33.6248	17.0859	894.12	68.8055	7.59184	123.4
GSM1684814	0	48.8374	16.0428	2468.43	870.124	76.6132	18.1493	26.0227	8.43123	1320.9	53.4275	9.44499	118.576
GSM1684778	100	3354.16	7.57107	3075.71	832.58	58.2192	14.7893	19.42	9.73335	603.965	97.3881	7.5667	137.585
GSM1684765	0	4584.08	7.49296	3005.44	694.653	122.008	13.3844	19.2372	11.4781	703.162	148.034	6.10952	230.425
GSM1684844	100	91.2871	21.3438	1256.9	1559.99	50.0543	25.3842	19.9615	16.7142	1301.19	61.8368	9.21784	91.2645
GSM1684808	0	657.456	9.4172	2494.44	771.307	89.6693	13.082	58.3722	15.5403	729.254	65.1158	7.47925	147.897
GSM1684822	100	3863.8	7.15115	443.371	1698.32	51.4046	16.6063	17.5355	15.7718	1216.66	162.889	8.61174	118.31
GSM1684773	0	5169.88	9.17078	3923.62	684.138	125.164	18.5406	51.3369	14.6428	667.039	128.779	7.18637	159.397
GSM1684761	100	16.6592	14.0106	623.374	1106.68	58.6312	28.9727	19.0885	17.0057	1002.64	59.7229	7.61331	141.052
GSM1684794	0	4823.53	8.28629	1302.14	992.699	57.9227	19.2691	16.6193	7.08155	533.812	83.2588	10.0178	106.684
GSM1684760	100	19.9159	26.6774	1102.27	818.305	66.4912	24.7975	17.0123	41.2661	1040.27	158.766	7.07565	173.631
GSM1684818	0	19.233	12.3969	854.825	805.761	51.8835	18.2246	19.254	12.3006	608.058	100.448	6.08315	109.043
GSM1684803	100	24.5959	20.362	1564.6	1167.36	51.7917	16.9723	16.8946	11.0577	924.853	70.9397	7.83268	86.4348
GSM1684836	0	286.386	8.35892	994.454	1280.62	67.8328	17.6509	20.5541	13.3413	1086.09	69.1201	8.1984	100.513
GSM1684762	100	27.3564	66.0679	1090.48	1274.79	245.923	22.4911	19.9745	82.9248	1695.45	77.949	8.11643	190.673
GSM1684861	0	3677.28	7.25284	2486.18	1196.41	88.6271	11.1779	22.3267	13.8823	705.917	182.739	6.6734	149.401
GSM1684830	100	74.7589	22.5107	1755.37	1462.14	149.375	26.2074	20.2628	12.5976	1154.3	62.4688	9.66159	167.257
GSM1684862	0	64.3113	10.5419	1283.77	1092.47	86.1924	18.4381	65.7716	13.4938	877.063	71.3274	9.12527	140.031
GSM1684809	100	3518.88	10.3653	1356.56	1822.73	112.527	14.2483	19.3494	31.9667	1154.74	168.391	8.42572	100.476
GSM1684799	0	571.102	7.681	1650.58	662.917	81.0703	28.5276	98.9119	11.1059	863.47	88.5568	8.8605	128.016
GSM1684805	100	123.732	9.84904	769.08	594.549	94.082	17.6203	31.3463	9.54617	896.052	75.4137	8.00546	96.8344
GSM1684853	0	265.422	7.41504	1766.66	663.915	54.4666	15.4315	29.5672	9.97841	714.667	74.9882	8.19612	102.388
GSM1684852	100	17.7571	44.4755	1222.24	1343.05	49.3404	19.0524	17.7733	50.2847	866.788	54.1928	10.0458	83.8342
GSM1684854	0	18.6017	8.17024	580.102	2028.02	74.7523	15.6091	18.2606	11.2998	893.933	76.052	8.19421	253.638
GSM1684841	100	223.065	16.0177	320.738	1606.92	50.6844	37.9227	18.1769	32.8384	1250.99	57.168	8.78235	108.639
GSM1684858	0	243.573	7.39823	2901.88	744.957	78.5577	14.1213	20.1135	13.1199	396.804	112.631	9.26314	152.496
GSM1684856	100	24.1533	9.61315	1228.89	918.843	56.3859	13.6881	18.3531	11.5877	610.269	60.1283	8.12171	74.5523
GSM1684810	0	209.929	12.3292	1450.76	837.887	118.514	14.8937	25.462	11.5794	881.767	143.49	7.0313	142.337
GSM1684827	100	29.8074	6.97997	3323.51	242.779	81.6102	14.8648	21.672	12.2444	340.298	45.9147	8.29243	69.8327
GSM1684832	0	88.3357	9.38838	1347.77	1401.88	65.2474	19.3332	23.8409	15.4449	1330.79	70.3253	8.36411	86.073
GSM1684753	100	411.383	8.92435	1559.17	1190.57	86.1565	19.4733	17.4712	12.3982	967.461	84.0076	8.4149	132.246
GSM1684823	0	3666.29	7.58101	2173.1	1058.69	50.9327	14.582	17.9629	9.16079	784.911	99.9832	7.36193	86.6935
GSM1684800	100	350.842	8.37746	2071.18	949.633	43.5344	25.4563	26.7244	31.6909	758.806	80.0769	10.3055	81.1579
GSM1684781	0	242.473	8.39886	2798.99	692.36	59.1662	16.5141	20.9077	18.3755	447.756	90.2075	8.96208	95.8691
GSM1684801	100	17.5398	8.7125	961.804	1717.17	65.738	18.7048	21.6545	38.9601	1342.3	51.1437	10.5752	50.2414
GSM1684833	0	171.998	10.3582	1876.62	1052.06	52.4819	18.3702	24.3893	21.8545	698.58	94.9644	9.3553	120.087
GSM1684848	100	18.9877	17.8479	1906.28	2104.92	56.7943	22.1264	18.6548	17.3891	1092.21	72.3051	8.73972	79.4369
GSM1684797	0	5190.12	8.07751	1797.21	710.428	93.2674	11.1572	45.3433	14.9508	740.584	171.271	7.16403	119.806
GSM1684795	100	15.9011	9.07316	665.398	1725.6	42.4193	22.3933	19.1982	137.179	1564.81	79.6522	11.8606	92.5119
GSM1684755	0	3982.73	16.7807	2942.22	1102.75	91.9818	25.0975	20.3144	53.5147	923.088	126.673	8.02333	142.337
GSM1684798	100	121.067	9.02345	1098.45	344.558	80.2948	16.2409	20.642	13.1725	382.802	54.7002	9.24989	77.4233
GSM1684776	0	6448.95	7.9618	3310.52	537.713	48.2099	11.4625	144.927	8.26566	536.082	149.449	7.16925	118.411
GSM1684834	100	399.437	20.2942	1180.84	700.538	53.0291	20.4826	23.6748	12.9597	656.045	78.2937	8.71256	99.6631
GSM1684768	0	3155.07	7.74522	5280.56	752.435	165.626	20.2867	28.4709	47.4489	536.049	219.377	8.6683	159.434
GSM1684838	100	16.5167	23.9663	1369.69	2093.36	45.6212	25.5283	18.4172	40.1626	1182.46	74.1118	8.85397	63.9018
GSM1684811	0	59.6957	14.0331	1297.39	1469.13	171.888	14.7065	17.8566	9.87285	751.558	72.6867	7.50284	217.987

## Sheet: GSE9782_core
Name	Score	CCNB1IP1	PATZ1	RPS7	NDUFB1	C7orf26	ATP2B4	DLSTP1	DLST	B2M	COX7C	ATP5SL	TCP11L1	ATP5S	GFER	BCL2L11	ATP6V0D1	ABHD14A	FAM106A
GSM246646	100	286.611	75.9414	4404.2	885.145	98.7401	203.318	123.82	123.82	12071.7	1768.44	130.28	21.651	81.1595	56.3388	51.67	201.373	948.098	130.931
GSM246625	0	570.693	86.4101	5165.47	1065.81	154.957	73.2745	86.4811	86.4811	9973.24	1247.2	137.526	19.7842	101.795	105.327	23.6884	206.659	1090.63	56.4073
GSM246554	100	104.119	55.5221	2408.2	577.792	63.0256	152.628	134.612	134.612	15629.8	1031.1	116.712	29.491	66.5199	31.5446	41.5207	664.338	300.251	98.9724
GSM246738	0	128.659	79.0867	4293.69	1014.41	72.0953	155.003	121.62	121.62	11287.7	1625.56	106.61	33.6598	81.951	41.0089	29.443	365.549	373.508	118.451
GSM246677	100	182.214	75.8123	2420.34	767.683	94.4962	180.761	139.379	139.379	11156.3	1474.81	103.06	46.268	57.8759	51.6171	16.1875	509.616	187.127	251.831
GSM246681	0	188.553	79.9638	3592.85	988.781	108.644	90.1267	133.747	133.747	11570.4	1803.6	190.555	27.9716	81.6362	95.2174	34.0356	264.68	367.509	152.536
GSM246762	100	101.412	70.3601	3388.39	637.437	91.4663	130.692	102.817	102.817	15005.2	903.108	78.0413	23.9323	51.2788	27.1871	91.5599	291.656	364.502	91.6951
GSM246659	0	130.657	59.2825	3063.17	646.926	95.8208	171.009	165.249	165.249	13521.8	1637.49	158.746	32.5564	91.4663	42.6427	44.4272	288.617	880.016	60.1421
GSM246525	100	77.0191	68.0259	3517.59	876.523	137.453	100.888	140.511	140.511	15993.1	603.442	102.752	28.6748	79.1432	29.0935	19.4188	442.223	262.235	51.8277
GSM246705	0	205.379	77.3024	3819.5	590.143	119.766	146.089	123.664	123.664	15993.1	975.567	52.8215	26.6753	68.8697	35.6482	44.5589	218.701	282.286	65.8187
GSM246597	100	162.863	103.627	2861.12	479.515	71.6822	313.185	66.8724	66.8724	18396.2	577.116	85.3642	77.8168	78.1504	22.9709	28.4301	240.989	355.607	73.7782
GSM246784	0	150.216	82.7692	3564.93	864.379	65.3657	185.673	211.628	211.628	26619.2	778.315	39.893	19.7681	63.777	24.0914	33.7583	196.493	185.914	267.744
GSM246547	100	46.9074	55.1754	4032.78	466.489	74.2894	166.704	41.7657	41.7657	17246.1	1169.77	62.9338	11.7462	80.2398	48.3962	46.1859	209.438	352.442	183.401
GSM246713	0	149.377	67.7859	3647.31	702.866	71.108	200.08	125.29	125.29	6879.66	1326	129.934	33.4626	79.7966	35.7781	27.5894	419.422	230.719	58.1716
GSM246553	100	90.1267	75.2419	2911.17	1213.28	60.6621	134.258	79.1152	79.1152	11740	1173.13	181.886	33.5098	88.4636	62.5841	32.3125	861.026	191.602	72.5558
GSM246781	0	215.065	77.0557	3851.43	790.889	91.5351	89.8438	139.231	139.231	12732.7	1431.44	76.9057	20.4203	74.1312	75.3134	38.8172	615.37	302.146	83.8047
GSM246546	100	196.227	54.5707	3202.4	238.93	140.022	58.104	109.692	109.692	14688.7	1310.11	88.0447	39.5712	85.3408	45.4696	107.455	308.439	490.285	76.0672
GSM246545	0	204.823	57.3032	3267.44	627.251	138.638	74.0433	119.689	119.689	14204.9	1045.89	112.723	43.3259	61.919	32.6553	31.6184	361.857	139.399	483.846
GSM246706	100	153.02	56.5163	3045.6	725.73	62.8089	158.975	233.887	233.887	16404.8	1395.41	103.99	19.025	81.7955	25.6853	47.3714	397.271	302.937	68.1242
GSM246671	0	112.947	60.5359	4032.78	656.586	111.027	125.506	175.256	175.256	18396.2	1317.71	136.51	46.1859	97.2881	48.7567	31.5535	506.535	236.547	75.5976
GSM246537	100	62.9008	74.8986	2928.46	327.882	53.1866	169.953	119.66	119.66	15993.1	558.134	89.934	22.0452	81.8764	28.4944	36.3893	671.224	262.235	568.076
GSM246575	0	331.962	69.0366	3851.43	621.289	127.007	118.95	119.604	119.604	13735.9	1509.02	138.29	72.3847	96.0172	38.452	28.9744	385.056	722.286	80.4546
GSM246548	100	130.175	93.383	3337.41	508.6	73.9892	131.347	92.1864	92.1864	18396.2	973.193	112.208	34.7246	65.601	48.5639	17.1328	525.105	354.955	89.9537
GSM246648	0	319.679	80.7892	5311.47	1065.81	123.264	139.098	170.041	170.041	8194.82	1573.06	222.302	37.6763	97.0053	69.8278	35.7676	393.063	246.126	61.5288
GSM246640	100	299.508	79.3322	3851.43	855.89	113.357	149.837	228.113	228.113	12071.7	1355.81	184.885	78.3744	105.327	46.9308	27.0262	426.349	113.069	38.7045
GSM246650	0	171.665	73.327	3880.59	776.932	84.0748	127.69	134.537	134.537	13972	1286.48	96.5075	40.3619	80.4546	48.0587	23.9145	368.783	500.016	276.161
GSM246644	100	88.6522	71.8711	3267.44	386.969	106.155	79.6497	91.4357	91.4357	15005.2	910.301	95.7736	37.4839	57.331	40.137	38.4804	536.831	313.338	73.327
GSM246653	0	302.468	91.82	4328.04	964.66	103.136	116.024	210.73	210.73	15005.2	2034.21	212.124	54.4374	80.3552	56.7561	105.811	452.492	262.707	41.881
GSM246777	100	284.268	54.873	4261.39	503.536	68.2218	228.512	181.245	181.245	12559.4	1377.02	104.485	38.5282	94.451	35.1143	62.7011	254.961	221.666	129.237
GSM246617	0	292.651	57.1689	4261.39	784.046	126.124	98.1355	103.953	103.953	12071.7	1733.47	107.802	23.3294	88.1896	47.164	32.2755	323.133	563.348	70.7391
GSM246728	100	129.381	50.5766	3541.49	866.102	90.9254	277.894	92.0698	92.0698	36568.2	1226.67	100.761	22.8707	69.5469	25.8259	26.3605	399.354	427.068	84.4795
GSM246594	0	268.983	71.2432	4261.39	866.102	124.842	130.692	115.862	115.862	13735.9	1455.88	181.779	47.822	69.6628	31.7491	57.6886	225.674	254.65	82.889
GSM246774	100	136.586	90.4208	5579.63	842.609	102.857	196.623	169.359	169.359	13735.9	741.129	110.599	41.4556	80.9032	33.6314	34.8245	333.389	716.448	69.101
GSM246731	0	116.712	74.8986	4032.78	755.897	77.2813	103.01	121.214	121.214	21520.4	1190.07	85.5298	13.5356	75.8123	47.6174	30.8769	327.127	259.793	57.4853
GSM246564	100	61.2637	61.077	2238.01	418.413	81.9909	166.493	118.531	118.531	17798	1063.4	103.315	43.3372	65.2861	43.9429	20.5955	816.384	179.094	81.9117
GSM246590	0	253.192	68.3646	4851.89	1096	110.799	157.624	198.806	198.806	9274.35	1301.41	249.077	19.9065	82.5878	61.0338	28.319	328.98	560.736	97.7261
GSM246563	100	245.94	86.9291	4062.06	628.872	135.522	103.764	170.098	170.098	10527.6	1690.74	155.972	44.9186	103.84	63.2157	31.9382	478.058	490.733	41.8378
GSM246570	0	307.113	89.4754	5632.18	1183.22	126.84	87.6644	219.403	219.403	14204.9	1479.66	110.013	51.6818	104.302	26.2781	30.9619	244.912	373.508	72.502
GSM246643	100	88.525	80.8101	2510.6	459.769	76.4683	172.284	175.638	175.638	16404.8	383.352	61.4242	45.6166	56.1627	28.6835	35.7081	618.724	198.566	313.01
GSM246680	0	95.785	71.9068	4293.69	416.801	116.171	114.958	115.418	115.418	14688.7	970.983	103.16	27.2486	61.9337	39.0711	22.1057	350.418	275.898	101.287
GSM246753	100	99.722	69.4505	3592.85	578.555	49.1704	224.72	132.855	132.855	18396.2	1038.44	101.261	23.0299	83.8733	21.2727	26.2688	586.32	305.533	127.076
GSM246529	0	308.611	89.0287	4261.39	1079.71	127.656	82.3306	180.073	180.073	10656.8	1858.71	173.657	54.8089	93.2394	73.1677	48.1708	320.23	590.893	45.0684
GSM246668	100	138.865	85.7098	3703.37	498.493	111.448	156.488	104.917	104.917	15629.8	822.307	117.583	15.361	86.1507	51.1796	50.7005	506.535	471.778	41.3378
GSM246637	0	157.574	79.2937	4578.41	714.212	76.8174	170.071	90.6084	90.6084	12071.7	1367.79	111.564	24.1885	46.221	29.731	79.9638	312.614	261.176	43.5348
GSM246664	100	154.824	72.0626	3364.96	485.236	93.7103	117.226	103.828	103.828	17246.1	1494.22	129.661	18.7366	98.6634	43.3259	37.3892	459.769	442.578	90.7934
GSM246754	0	246.028	79.0655	5831.35	1555.78	132.729	110.773	148.381	148.381	12732.7	1427.14	182.503	61.788	120.44	80.5336	27.1511	327.127	482.939	59.6187
GSM246610	100	116.863	69.6628	3763.01	749.565	76.7294	177.269	209.323	209.323	15005.2	1226.67	68.4918	33.9594	94.0339	26.4972	51.4253	373.007	386.378	112.095
GSM246780	0	186.765	78.3182	4293.69	800.529	78.9385	136.29	173.301	173.301	11740	1705.27	144.069	53.6776	77.2258	47.4184	22.8028	381.188	296.727	74.2361
GSM246604	100	142.168	75.6657	4542.16	1190.07	124.876	109.093	223.25	223.25	8640.52	1460.87	269.106	33.5188	103.187	79.8519	22.2614	259.209	245.323	135.671
GSM246549	0	234.304	94.63	5262.05	739.865	82.5494	133.091	122.994	122.994	11156.3	1283.23	179.203	71.108	120.383	54.1896	97.895	371.256	504.54	35.7081
GSM246688	100	112.183	80.1212	3024.56	325.397	120.039	102.752	78.423	78.423	15005.2	770.286	126.807	36.2787	74.6825	27.8624	31.4206	453.305	446.456	142.761
GSM246532	0	311.554	73.1164	4811.26	1264.85	167.056	142.016	153.979	153.979	9102.63	1927.19	144.106	42.9689	77.7201	65.1044	71.0769	316.96	883.488	56.5163
GSM246665	100	46.4775	81.1201	3247.07	570.693	50.2585	136.989	85.1497	85.1497	15629.8	577.792	63.5941	36.7359	53.3286	30.6099	17.783	466.081	209.207	143.471
GSM246714	0	726.965	89.8014	4578.41	897.711	156.537	86.4706	173.524	173.524	10069.5	1026.48	208.694	42.0004	98.3513	47.822	22.9628	173.601	688.535	55.7294
GSM246543	100	117.955	62.1594	3364.96	394.58	89.3457	115.165	74.3549	74.3549	15993.1	1261.38	57.4993	43.8764	52.6915	30.3407	32.9055	424.575	324.819	80.5917
GSM246768	0	135.861	99.6009	4434.56	627.251	79.0655	100.53	220.651	220.651	13127.9	760.961	76.6319	54.371	72.1468	47.141	43.4903	197.707	377.627	136.473
GSM246767	100	120.23	59.7571	3619.95	721.021	69.6146	125.602	66.2161	66.2161	15005.2	993.545	88.5894	46.2795	41.6935	35.9903	25.1784	321.287	305.995	91.7404
GSM246716	0	54.6353	69.7818	3045.6	753.44	95.8208	105.066	128.533	128.533	17246.1	904.839	72.2651	49.3875	68.8538	30.1434	36.1776	262.707	381.456	52.847
GSM246704	100	120.794	94.1271	5082.91	679.263	86.8477	117.708	143.645	143.645	15311.2	883.488	68.3007	15.652	67.8648	49.3297	23.655	173.978	254.961	97.6766
GSM246651	0	301.981	94.8574	4578.41	1052.99	150.773	88.5047	175.913	175.913	11417.5	2054.33	210.693	55.6129	114.343	82.1553	65.5092	248.04	652.355	63.411
GSM246634	100	187.362	61.0197	4471.41	514.887	94.1728	195.907	90.6084	90.6084	12223.8	1310.11	156.721	25.3399	49.0887	52.6794	28.0809	374.476	212.343	82.0498
GSM246649	0	200.21	77.5619	3906.71	1035.96	136.399	79.9077	185.883	185.883	11740	2072.56	179.929	44.4381	74.1312	96.9339	37.8483	363.056	534.417	74.7707
GSM246528	100	280.913	77.7201	3364.96	873.099	116.951	81.0443	162.033	162.033	11740	1247.2	124.264	18.7055	115.077	44.862	28.2565	446.456	189.324	39.7892
GSM246642	0	251.186	81.3366	4471.41	984.325	217.71	109.066	133.974	133.974	7181.22	1142.86	121.663	55.865	81.2386	50.7463	26.2965	308.611	766.292	71.4465
GSM246591	100	160.111	67.5615	6167.1	958.278	164.723	133.624	174.497	174.497	10279.5	1697.49	207.164	22.6712	75.3506	54.7026	41.1261	417.407	500.016	53.9648
GSM246660	0	391.306	87.2872	4733.62	1160.37	165.706	150.13	161.114	161.114	6028.88	1676.4	140.133	61.848	97.5088	98.8958	106.61	167.104	520.78	82.529
GSM246556	100	103.263	65.5861	2444.99	617.097	104.666	107.777	137.432	137.432	15629.8	1028.63	108.592	50.8082	56.2599	48.6602	20.5454	472.189	441.383	131.486
GSM246785	0	309.118	79.4275	5311.47	1229.87	113.818	121.014	129.748	129.748	9872.84	1584.14	129.697	41.4991	112.723	90.3082	57.4017	371.028	527.892	58.5444
GSM246581	100	225.337	72.6588	5210.98	1186.41	135.896	95.1207	168.692	168.692	9570.38	1943.47	165.464	92.1496	126.535	52.6393	23.5571	422.466	133.993	52.7808
GSM246662	0	348.149	79.4082	4062.06	1213.28	143.313	121.476	168.793	168.793	8194.82	2296.62	155.663	26.7471	92.7017	77.6151	25.7114	417.407	539.754	52.012
GSM246601	100	168.354	63.7157	3819.5	686.457	46.0263	158.225	148.462	148.462	16808.4	1033.45	115.996	41.881	68.2218	33.5475	18.3961	226.424	340.636	295.495
GSM246630	0	148.276	86.663	3998.33	1338.73	123.163	102.803	180.518	180.518	10397.4	1219.95	174.091	85.3642	110.909	80.6504	52.1511	244.693	343.38	48.8959
GSM246670	100	123.487	51.024	2830.36	538.638	111.391	123.361	87.2763	87.2763	19068.8	1455.88	150.687	39.9693	75.4028	39.5712	23.5059	484.273	257.745	117.708
GSM246524	0	121.762	80.7892	3703.37	778.315	78.6243	77.578	122.865	122.865	12732.7	1275.89	111.87	34.1495	72.9421	43.4592	60.2462	430.242	226.253	32.3782
GSM246770	100	204.322	56.4495	2946.44	347.093	118.327	131.59	111.376	111.376	17798	1520.31	109.924	46.489	52.3551	27.3943	41.3378	302.781	539.754	49.6311
GSM246656	0	395.101	86.5572	6077.66	807.734	124.703	64.1462	243.734	243.734	14688.7	1705.27	164.679	52.5352	103.71	75.4028	28.8664	407.973	566.026	58.2673
GSM246743	100	174.69	89.9112	4578.41	728.053	53.1012	124.773	203.62	203.62	16808.4	908.625	102.56	23.8551	80.0989	40.7651	21.7446	338.286	283.281	106.536
GSM246658	0	198.433	92.0819	4691.5	623.957	144.267	35.6687	161.833	161.833	11287.7	1122.18	138.944	28.6482	89.9752	83.0893	35.9517	399.64	569.348	58.1318
GSM246750	100	197.707	75.5799	3851.43	556.136	116.384	192.149	157.975	157.975	16808.4	1601.87	142.247	32.8956	81.6362	37.4839	34.6355	418.413	404.194	60.8341
GSM246596	0	146.711	92.6373	4365.95	1033.45	80.2593	171.463	177.471	177.471	11417.5	1065.81	118.389	63.6399	107.802	30.9159	25.0881	554.299	272.141	69.9595
GSM246730	100	161.616	66.9568	3541.49	686.457	63.8085	187.98	82.1039	82.1039	14688.7	883.488	85.1596	19.0975	73.9021	30.8969	16.3909	688.535	278.972	205.805
GSM246629	0	411.588	90.7696	4851.89	998.341	121.986	123.01	160.326	160.326	9759.42	1525.56	169.491	63.9747	90.3731	71.7523	81.4968	316.429	948.098	56.0546
GSM246647	100	215.454	65.1462	2669.53	376.038	105.543	97.9718	73.4889	73.4889	14688.7	451.256	72.1301	19.1869	52.5088	38.5091	48.4657	255.506	233.103	75.5447
GSM246526	0	237.03	66.7076	3647.31	1085.31	114.989	115.196	79.5325	79.5325	15311.2	1644.45	130.042	23.7495	102.777	56.7561	71.663	208.527	535.015	105.222
GSM246599	100	134.811	60.4928	4159.35	522.88	99.6009	147.75	91.7701	91.7701	17246.1	1063.4	97.822	19.8656	75.8477	36.0824	38.7458	475.291	363.056	63.2605
GSM246652	0	130.931	75.5447	2203.27	610.639	97.6519	92.5455	164.857	164.857	17798	1386.49	118.95	50.8975	81.6171	46.8051	10.5499	463.187	426.72	56.6624
GSM246555	100	198.02	74.1146	4228.21	681.317	60.1724	168.354	131.677	131.677	11417.5	1151.39	112.606	27.141	66.9263	30.8301	17.5137	428.389	189.261	54.6493
GSM246636	0	437.963	100.502	4648.55	1151.39	136.84	41.3265	166.729	166.729	11156.3	1726.96	219.91	40.5116	131.034	59.8006	52.8215	407.012	382.812	127.281
GSM246551	100	121.292	71.1425	3202.4	431.655	73.1505	164.441	153.657	153.657	20236.5	988.781	84.4795	39.8099	61.4549	43.9313	25.9959	446.873	256.609	217.631
GSM246609	0	378.443	79.0294	5082.91	644.246	115.311	63.0706	94.9186	94.9186	11740	2227.44	178.377	46.6173	94.764	43.7647	35.9802	377.891	347.709	103.601
GSM246763	100	144.468	58.0062	4471.41	681.317	78.0589	245.323	80.11	80.11	15993.1	1130.74	54.2395	41.5874	45.138	32.9628	22.6624	487.183	492.648	176.935
GSM246569	0	227.46	76.8364	3763.01	946.175	128.961	122.305	130.772	130.772	15311.2	1525.56	161.662	35.1238	65.3809	52.9607	160.947	332.969	542.747	184.513
GSM246627	100	107.99	69.5292	1644.45	778.315	86.2565	195.566	125.969	125.969	30002.5	916.356	74.573	39.5816	58.8355	18.8337	27.4389	719.856	405.762	206.803
GSM246678	0	382.559	76.4331	4611.92	1213.28	160.068	95.7504	193.255	193.255	8339.5	2444.99	151.152	57.2341	90.9876	64.7623	51.6445	580.003	334.579	122.495
GSM246550	100	132.325	71.2767	4923.82	831.967	75.0636	396.667	114.299	114.299	13521.8	1367.79	104.565	11.8026	93.7103	32.6831	18.5461	473.931	250.133	65.1044
GSM246631	0	153.999	85.2976	3619.95	936.098	96.861	76.215	119.031	119.031	17246.1	1210.36	96.5771	53.2144	106.478	57.4419	68.8697	257.745	368.516	86.3681
GSM246557	100	162.436	64.3917	3464.48	515.99	74.4704	82.9494	79.7129	79.7129	17246.1	849.218	98.6634	28.1169	95.5816	56.0546	34.1984	488.673	134.629	70.0763
GSM246574	0	159.602	97.895	3851.43	677.221	81.9117	199.942	95.7384	95.7384	15993.1	885.145	131.282	70.1621	60.7181	56.2014	30.7206	300.386	527.892	93.7557
GSM246580	100	269.106	92.2416	4404.2	984.325	116.141	66.2756	161.069	161.069	11570.4	1619.09	77.8556	27.4912	71.2432	42.5022	16.172	275.088	522.364	52.5614
GSM246673	0	103.239	90.0172	2249.53	920.372	88.0835	83.9539	200.11	200.11	13735.9	1567.89	99.6979	30.311	105.729	50.6631	25.4923	317.325	382.01	58.0752
GSM246538	100	211.904	62.0095	3592.85	587.132	79.6856	179.474	137.471	137.471	10069.5	914.479	113.674	54.1148	59.7867	55.4313	29.7217	334.162	280.495	338.286
GSM246782	0	70.0928	113.008	3437.65	617.882	122.558	122.398	317.05	317.05	24951.3	797.758	80.572	37.0816	55.0849	16.5914	37.8483	300.681	328.054	117.925
GSM246666	100	156.406	73.327	2928.46	564.015	144.468	147.666	97.7606	97.7606	17246.1	813.529	80.5516	21.3389	76.3239	22.8191	24.3628	405.129	531.431	304.067
GSM246635	0	412.542	93.5738	4611.92	984.325	181.886	74.8986	185.703	185.703	8194.82	1499.07	193.095	43.8083	113.706	58.7237	66.6265	231.823	426.349	42.9469
GSM246542	100	143.786	78.0958	3564.93	758.413	86.8675	90.7297	88.9307	88.9307	16404.8	820.835	103.815	58.2396	81.22	53.4401	68.3315	242.329	689.544	46.9427
GSM246755	0	253.192	77.3024	4404.2	855.89	141.135	62.4055	275.965	275.965	7003.33	1676.4	162.626	69.9257	87.4762	63.5792	104.197	267.248	399.354	40.1265
GSM246614	100	123.741	83.579	3102.24	903.108	114.459	118.049	104.705	104.705	13521.8	1372.25	101.465	13.9449	67.4954	46.5943	26.6471	418.755	159.553	94.4067
GSM246623	0	120.572	67.0918	3083.92	431.655	158.503	125.57	157.148	157.148	15005.2	1537.44	149.027	34.1688	70.4438	41.6526	42.8659	216.338	553.638	53.0505
GSM246735	100	171.665	87.6644	3314.21	550.572	53.8778	200.484	129.814	129.814	24951.3	424.24	57.2341	28.9564	88.5682	18.713	35.43	624.838	310.254	247.251
GSM246783	0	183.935	86.663	3906.71	1031.1	62.7011	186.765	108.418	108.418	13127.9	1207.1	60.7622	21.9237	99.3986	35.629	44.4605	384.213	278.291	83.0291
GSM246603	100	164.16	92.2416	4062.06	861.026	99.4474	93.3359	141.96	141.96	14688.7	1148.65	80.5516	21.2971	100.382	46.547	26.1888	381.728	323.327	91.0733
GSM246534	0	202.398	101.335	5262.05	1286.48	153.542	91.3806	192.94	192.94	8194.82	1875.37	251.186	30.8865	92.0577	70.8102	24.8058	364.24	442.578	79.3706
GSM246726	100	110.098	84.4795	4228.21	523.964	76.6496	135.707	86.0971	86.0971	19068.8	1193.39	75.0452	19.4101	72.3188	23.6463	33.4259	403.871	304.397	112.578
GSM246761	0	438.35	80.2807	5976.72	1151.39	129.553	73.4456	205.984	205.984	7116.29	1595.58	213.185	68.8697	105.116	105.571	75.5086	86.9845	533.269	64.4363
GSM246759	100	100.502	59.6873	3592.85	823.909	85.5493	195.907	91.5242	91.5242	19068.8	820.835	96.2552	24.7875	44.6258	13.5687	29.1117	548.205	214.745	128.996
GSM246697	0	385.056	87.0802	5042.36	1334.66	133.88	84.4391	216.458	216.458	7551.9	1875.37	187.738	49.7051	94.2685	82.889	86.9955	149.588	484.734	56.9831
GSM246628	100	80.162	75.4213	3411.67	678.224	67.5918	146.584	122.801	122.801	18396.2	1133.71	85.0179	33.4259	67.024	36.4187	44.8297	414.826	658.464	130.414
GSM246657	0	154.436	66.7076	2911.17	535.568	117.047	104.612	134.164	134.164	13972	820.835	74.7004	48.9805	65.5092	59.6328	57.9484	419.089	510.595	46.4187
GSM246633	100	228.157	69.4505	3931.84	1148.65	134.849	128.624	185.703	185.703	13735.9	2193	144.303	31.0665	75.4392	45.5499	31.3268	359.05	605.95	66.6265
GSM246638	0	265.375	70.7747	4261.39	763.667	107.32	92.7488	136.75	136.75	14452.9	1240.52	110.994	33.0951	62.6005	51.7696	47.5826	476.67	519.152	58.2825
GSM246701	100	321.675	74.2181	5042.36	663.373	87.2872	191.659	96.8025	96.8025	13521.8	1250.88	118.267	20.2938	94.9525	53.9648	34.3292	294.465	593.976	128.203
GSM246654	0	106.264	81.5992	4811.26	910.301	48.7315	131.068	158.109	158.109	36568.2	1543.4	87.223	30.7477	56.9431	26.1803	45.562	331.333	249.391	142.286
GSM246734	100	70.9617	83.6158	3962.04	611.419	75.1364	168.162	68.744	68.744	15005.2	741.129	91.0964	19.2993	66.5512	28.5663	20.5295	670.184	307.942	165.024
GSM246682	0	629.658	89.7165	5311.47	1130.74	195.635	65.5246	197.989	197.989	6944.02	2072.56	201.908	47.4886	106.61	66.4296	42.5665	418.413	460.564	35.7965
GSM246679	100	215.289	74.4704	3120.78	709.753	91.4258	89.7165	130.397	130.397	15005.2	960.386	120.166	83.0692	89.89	66.0391	35.8749	364.776	342.935	40.2712
GSM246773	0	358.596	92.659	5042.36	779.688	85.3408	142.247	151.656	151.656	18396.2	1768.44	116.234	23.575	114.643	39.5205	14.3736	329.548	410.011	42.8217
GSM246710	100	173.763	75.8283	3962.04	1148.65	67.4272	165.801	85.2304	85.2304	14204.9	1160.37	68.5577	18.0883	58.0202	37.2517	38.3115	442.223	260.724	100.837
GSM246693	0	196.425	77.4714	5002.56	1090.63	112.378	143.393	79.8056	79.8056	18396.2	988.781	113.212	79.8519	103.523	32.9348	42.3141	181.504	462.302	77.7572
GSM246663	100	242.132	70.6934	4191.79	1160.37	96.9339	172.544	138.273	138.273	10527.6	1936.1	71.4283	19.1292	70.9452	50.4453	21.4853	526.215	473.931	310.558
GSM246620	0	305.123	77.4714	5165.47	1470.24	93.6193	160.256	117.786	117.786	12223.8	1561.99	98.6187	38.1615	66.8796	40.447	21.7628	144.674	460.942	55.0849
GSM246772	100	134.666	75.7737	3202.4	820.835	95.7033	151.72	76.0942	76.0942	14452.9	739.865	87.2441	28.3927	73.9381	42.8001	22.5792	490.733	272.783	133.916
GSM246523	0	134.07	76.2513	2260.08	567.367	71.9068	113.531	113.113	113.113	17246.1	580.723	95.7736	21.7107	71.9901	37.1712	32.1501	468.274	165.176	103.263
GSM246535	100	236.359	71.1615	3120.78	220.933	97.7972	116.863	104.756	104.756	15311.2	1050.68	110.205	19.0815	62.4192	39.324	44.4272	624.838	418.413	65.8499
GSM246683	0	124.064	74.8079	4293.69	406.079	101.335	65.0423	103.2	103.2	15311.2	339.738	96.4837	34.3898	69.4662	44.862	27.6799	316.789	121.014	55.9869
GSM246606	100	163.527	70.6625	4884.82	1625.56	57.7421	150.173	61.7516	61.7516	20236.5	2160.47	97.4606	52.8075	108.759	55.4682	18.7366	512.183	240.989	102.245
GSM246565	0	184.4	90.5534	3267.44	619.564	135.115	73.3454	155.641	155.641	14204.9	1068.41	153.542	61.6003	83.1102	40.0734	51.0822	379.755	510.131	34.5106
GSM246562	100	238.082	73.9021	4733.62	741.129	141.905	190.857	200.176	200.176	11287.7	1179.66	107.902	22.0369	66.2402	34.0732	27.1602	352.442	201.649	162.676
GSM246530	0	275.506	63.8085	4542.16	841.098	58.2112	188.969	134.276	134.276	16404.8	822.307	90.3082	44.1667	78.8064	32.6553	28.6835	263.049	331.962	51.2903
GSM246746	100	119.56	70.5957	4032.78	968.776	69.7818	347.921	105.449	105.449	16808.4	940.121	81.22	26.8644	79.2937	24.2217	30.3501	890.452	189.381	81.5992
GSM246719	0	198.983	78.0069	3998.33	1213.28	110.456	178.977	115.862	115.862	6077.66	2182.53	97.6079	37.9883	73.4143	46.7819	62.4797	901.459	424.24	115.432
GSM246571	100	129.629	64.7461	2685.29	403.871	70.0614	180.267	154.544	154.544	13521.8	803.284	103.445	37.5139	65.074	35.629	17.8902	265.141	136.325	222.154
GSM246622	0	474.835	98.4245	5123.8	1096	141.942	119.857	203.832	203.832	9102.63	1637.49	185.378	35.5596	81.6844	67.1088	57.089	372.042	612.171	30.5816
GSM246577	100	127.21	71.8364	2685.29	449.682	72.0953	171.866	127.058	127.058	14452.9	1052.99	86.6425	20.0721	62.8545	27.0171	17.8293	515.99	218.946	251.295
GSM246715	0	128.002	84.2732	2332.46	752.147	68.3834	247.55	171.688	171.688	17246.1	543.283	106.019	29.8054	106.819	15.7999	51.6818	448.069	537.462	188.61
GSM246669	100	83.1311	59.1256	2640.31	532.662	104.819	88.2968	96.1513	96.1513	19068.8	964.66	90.0379	35.9037	46.7465	13.3526	25.7031	281.478	333.18	153.772
GSM246576	0	148.938	91.95	3962.04	716.448	72.4012	155.177	57.9836	57.9836	11915.2	855.89	103.01	36.0824	71.1936	40.4676	32.3125	501.02	368.516	52.7538
GSM246748	100	118.451	73.0802	3102.24	794.947	69.4028	152.491	110.417	110.417	17798	531.431	121.828	17.8063	73.2374	54.7686	43.5789	330.115	236.547	42.6202
GSM246675	0	512.704	89.8438	4611.92	1125.07	142.995	151.333	167.126	167.126	9759.42	2249.53	213.327	39.7186	121.23	52.0505	77.3024	365.83	819.337	79.5593
GSM246645	100	121.23	51.8277	3161.64	781.196	77.9893	198.368	118.965	118.965	16808.4	1145.88	68.1242	21.5402	94.451	25.2939	25.3749	648.669	270.509	108.512
GSM246632	0	150.089	96.6607	4851.89	530.92	169.697	71.5634	142.266	142.266	7303.75	1961.65	113.706	64.2524	136.951	48.1594	32.4806	430.969	427.739	24.4835
GSM246527	100	136.108	68.3007	3083.92	1377.02	77.0191	164.16	119.223	119.223	21520.4	1101.98	92.1062	46.3703	47.2676	57.3591	37.3995	587.132	336.198	101.49
GSM246717	0	484.273	71.378	6817.94	970.983	176.276	110.88	242.374	242.374	9102.63	1125.07	100.14	16.7421	59.5312	31.4114	58.311	180.818	559.465	45.7252
GSM246613	100	268.862	69.0515	4434.56	993.545	104.878	93.5064	174.609	174.609	9473.66	1625.56	179.474	52.7538	89.7574	69.9098	17.7677	516.504	166.858	53.6514
GSM246586	0	156.809	86.8675	3517.59	1122.18	96.9578	120.039	111.349	111.349	17798	1637.49	125.789	25.9051	100.628	35.8749	29.1696	552.337	248.248	66.581
GSM246621	100	100.358	80.162	3677.45	687.491	86.0865	105.543	166.164	166.164	17246.1	1166.59	103.392	21.7025	51.4253	35.3597	20.2549	490.733	510.131	48.0803
GSM246533	0	256.817	90.2652	3464.48	580.723	79.0867	62.493	104.184	104.184	18396.2	1236.85	132.15	42.5665	82.3706	55.0052	29.1873	603.442	386.378	78.9935
GSM246541	100	233.386	58.9044	3267.44	1145.88	124.575	156.147	102.79	102.79	11915.2	2203.27	119.293	15.7698	68.8375	54.0528	25.0881	436.073	511.697	104.718
GSM246639	0	266.234	66.9108	4884.82	1110.71	120.166	99.6979	172.621	172.621	8727.75	1163.46	108.127	55.7294	81.7135	33.0664	63.9603	399.943	549.987	42.6539
GSM246667	100	123.01	88.3602	2928.46	553.638	93.7103	98.4958	70.2032	70.2032	16808.4	775.604	118.638	39.7086	78.4331	67.6727	36.168	401.453	220.53	200.625
GSM246661	0	125.602	71.1425	3024.56	505.044	106.87	196.36	200.66	200.66	14452.9	1196.89	111.391	39.1677	82.7692	54.3175	21.6252	677.221	326.341	71.5133
GSM246583	100	119.646	70.679	5497.22	822.307	100.579	284.677	83.0793	83.0793	17246.1	1028.63	212.343	31.4876	52.9352	27.078	38.6007	378.71	199.942	66.4444
GSM246600	0	233.294	83.2148	5927.53	1190.07	119.978	117.983	196.134	196.134	8561.76	1404.54	158.503	48.1363	90.9455	50.6631	37.1504	363.3	360.036	65.0896
GSM246587	100	284.533	83.2324	3517.59	1099.08	150.733	142.6	146.777	146.777	8410.36	1782.64	177.105	17.9767	96.9339	59.8171	24.8659	300.681	1045.89	54.543
GSM246751	0	70.4118	78.0413	3763.01	836.369	86.9955	129.629	203.69	203.69	14204.9	1154.55	94.8117	14.658	82.1553	47.2451	18.1985	470.443	352.229	87.94
GSM246568	100	268.75	98.7401	5497.22	681.317	127.076	61.4388	154.326	154.326	11018.9	993.545	106.87	15.2473	96.5553	46.0263	40.0437	374.995	431.33	66.2756

## Sheet: TARGET10_core
Name	Score	CBWD3	S100A11	DNASE2	CCL28	BIK	TMPRSS15	LYST	UBL5	S100A10	REEP6	ATF7IP2	PDE6B	OGFRL1	DNAJC30
PANSXG_09A_02R	100	182.494	200.743	168.807	261.575	48.665	299.594	7384.92	4352.48	1581.61	50.1858	5111.35	33.4572	11304	266.137
PAPJHR_09A_01R	0	101.757	64.3766	335.381	1073.64	126.677	67.4916	3309.16	4593.58	391.451	115.255	4119.06	136.021	6631.83	132.907
PANJPG_09A_01R	100	154.748	102.576	992.159	313.918	2.65283	213.111	21798.3	3765.25	546.483	84.8906	7201.55	122.03	9001.94	310.381
PASCIU_03A_01R	0	146.635	1196.62	608.063	1888.09	135.873	3.36318	8034.64	6605.96	2071.72	136.545	2957.58	43.7214	5440.95	258.965
PANEUH_09A_01R	100	194.32	24.4074	58.2022	1011.03	12.2037	304.154	5905.65	4159.58	159.587	3.75498	3654.54	98.5683	12660.9	453.414
PARVWD_09A_01R	0	193.612	274.804	560.849	2061.03	464.668	0	2515.7	4850.29	632.048	238.58	6150.61	630.799	4759.1	293.54
PANKRG_03A_02R	100	235.196	161.409	199.84	76.8615	12.2978	11736.7	14551.4	2857.71	574.924	15.3723	6868.34	44.5796	10808.3	258.255
PARPNM_09A_01R	0	49.7726	1449.38	745.594	2013.8	2741.48	0	599.262	9963.49	19351.6	101.536	2152.17	650.031	2269.63	737.63
PAPBES_03A_01R	100	130.39	63.3322	111.763	1148.36	45.6364	9157.09	6078.96	4818.83	852.19	40.9796	6050.09	69.8517	10924.8	374.405
PAPFWH_09A_01R	0	131.27	183.63	705.759	1473.47	11.0621	0	4173.35	6078.97	1403.41	52.3604	10744.9	238.203	3729.39	598.826
PAPGGT_03A_01R	100	128.546	297.967	269.532	1057.4	21.918	39.6894	3237.35	5045.88	2219.64	24.8799	8562.25	139.209	13761	193.708
PAPBFN_09A_01R	0	121.491	240.999	416.541	316.373	9.91764	69.4235	11636.4	3741.43	537.04	199.84	4128.71	552.412	8337.76	281.165
PANWFB_09A_01R	100	124.323	186.485	408.734	1299.43	1261.97	26.3974	34859.9	8789.48	332.948	62.1616	4865.64	7.66376	7238.85	456.42
PASUBW_09A_01R	0	29.6682	368.875	1988.76	3109.23	12052.2	0	690.28	16354.1	728.849	1155.08	7006.64	969.161	3781.71	2905.51
PANKDT_03A_01R	100	190.632	305.381	360.288	802.011	30.2296	320.187	11706.9	4208.09	1956.91	61.0762	7735.7	86.3704	3593.63	410.876
PAPMYD_03A_01R	0	92.1579	754.329	472.736	1221.95	651.932	3.41325	11929.3	2774.98	1692.97	15.3596	3787.01	160.423	2428.53	383.991
PANKGK_09A_01R	100	127.26	112.288	296.94	124.765	24.953	204.614	15742.8	4389.23	546.47	102.307	3782.87	54.8965	18323	304.426
PAPKNC_09A_01R	0	122.822	2733.05	691.005	1481.34	61.9448	16.0202	3246.76	4178.07	5316.57	77.965	2761.88	200.787	4942.77	462.45
PANXDR_09A_01R	100	161.745	148.125	66.4007	457.995	13.6207	5957.34	4167.07	3341.32	667.412	9.3642	8265.19	28.0926	10314.2	296.249
PANGIF_03A_01R	0	54.3976	723.791	1236.04	3093.11	979.913	0	2053.51	4713.71	5790.33	70.2636	4286.08	133.728	1464.96	489.579
PAPEWB_09A_01R	100	214.907	90.6139	473.919	1963.84	56.1325	0	2402.47	4391.16	283.87	32.8776	4493.81	23.2549	4603.67	408.965
PASDYK_03A_02R	0	325.599	224.898	251.752	1168.13	359.166	67.1338	7576.05	3705.79	10815.3	584.064	3168.72	342.382	11661.1	308.816
PANWVW_09A_01R	100	212.275	36.132	33.121	273.248	0	3.011	13396.7	2608.28	2155.87	78.2859	5361.83	4.51649	16419.7	442.616
PASKHT_03A_02R	0	174.277	2775.86	776.163	2130.86	366.521	12.5767	4504.26	4818.68	4076.65	177.871	4292.25	614.462	2105.7	517.442
PAPHZT_09A_01R	100	180.776	1236.95	631.264	1471.21	125.555	12.788	8802.82	4437.45	2048.99	33.1326	4875.15	117.999	6181.27	267.386
PANSBR_09A_01R	0	99.1108	232.876	323.67	6032.59	25.6441	113.666	3289.37	6065.17	705.558	31.8818	6388.84	137.923	13535.9	303.57
PANLIC_09A_01R	100	223.491	13.9682	443.13	2148.22	75.1394	1217.64	24403.4	2798.46	281.773	78.0294	6936.42	905.044	5010.74	388.702
PARSZH_09A_01R	0	35.1546	1918.63	2209.33	2443.92	1396.72	22.3097	960.668	10583.6	6463.04	223.773	2744.09	166.308	1759.76	1376.44
PANPJI_09A_01R	100	208.19	182.286	294.536	57.5641	23.0256	504.645	15450.2	4160.93	248.485	44.1325	6777.22	14.391	17719.2	204.353
PAPIJM_09A_01R	0	208.896	109.945	613.781	42.544	17.2088	4312.24	6621.57	4404.98	345.61	175.434	3282.58	27.7253	12803.4	417.314
PANZXZ_03A_02R	100	127.512	788.98	646.415	802.263	20.3665	665.896	20260.2	2524.56	1207.82	61.985	5550.31	150.535	8828.43	313.467
PAPHGD_09A_01R	0	120.119	563.381	448.915	2119.27	361.299	9.89215	2257.76	3469.79	1052.81	63.1213	4206.52	552.547	1842.77	285.93
PANRYM_09A_01R	100	159.229	222.92	427.199	31.069	7.76725	2064.53	16889.9	3794.3	423.315	39.613	5316.68	42.7199	7405.29	315.35
PARARJ_09A_01R	0	111.915	143.749	585.939	2317.39	103.957	8.95322	4100.08	2867.02	292.969	28.8493	5666.89	9.45062	2893.38	444.677
PAMXSP_09A_01R	100	623.889	56.1602	130.7	271.611	4.08438	3078.6	26034.8	4397.85	280.801	57.1813	5730.38	8.16876	15781	160.312
PARLEK_03A_01R	0	53.7913	1040.3	366.39	2668.25	36.5375	0	4744.8	5636.93	31159.4	410.032	1439.17	615.048	2611.42	946.93
PAMXHJ_09A_01R	100	154.165	12.7409	106.387	17.8373	5.09637	948.561	9715.59	2661.58	387.324	35.6746	8071.37	8.2816	12753.7	282.211
PAPNFY_03A_02R	0	178.795	256.404	160.13	1859.67	64.8379	10493.9	7894.5	4470.86	1892.09	16.7007	4811.75	54.0315	22203	351.696
PANRWG_09A_01R	100	198.137	142.608	461.9	266.287	2.52404	30.2885	29431.6	2584.62	546.456	22.7164	5704.34	42.9087	6485.53	174.159
PAPHMH_09A_02R	0	98.0872	224.947	451.201	7760.66	434.199	0	3294.42	5111	8398.88	321.726	5018.14	168.71	7539.63	330.881
PANFNZ_03A_01R	100	106.692	143.526	327.697	612.209	5.08057	143.526	13185.3	5267.28	661.744	54.6161	11338.6	24.1327	17906.5	259.109
PARNSH_03A_01R	0	115.078	249.037	561.907	119.574	159.132	319.163	27141.4	5608.28	673.389	126.766	4925	231.056	9058.83	489.983
PANRDC_03A_01R	100	145.686	1928.75	342.045	623.915	60.1746	412.513	23198.9	3214.59	4109.29	102.93	4725.29	103.722	11717.4	319.875
PAPIGX_09A_02R	0	153.612	1169.91	524.74	54.0716	61.445	33.1803	16242.4	5724.22	6360.79	50.3849	4682.11	272.816	8231.17	739.798
PANSIA_09A_02R	100	268.9	153.657	188.579	1068.62	104.766	77722.7	5762.15	3240.77	583.199	45.3988	9247.38	324.776	8646.72	373.667
PANSPW_09A_01R	0	91.6822	3292.85	1286.98	3418.8	159.373	2.57053	3275.71	3725.55	4409.31	77.9727	8952.29	158.516	9862.26	497.826
PANXDB_03A_01R	100	237.228	98.1633	501.042	290.4	69.5323	73.6225	15661.1	3253.7	554.214	28.631	12299	38.8563	7227.27	204.507
PAPBZK_09A_01R	0	70.9534	6715.74	1668.59	2141.61	81.5964	1.18256	6541.9	6196.59	15251.4	293.274	4860.31	558.167	2203.1	1149.44
PANWHW_09A_01R	100	234.178	100.113	396.97	349.09	33.9514	51.3624	8493.08	2537.65	159.311	38.3042	10903.6	60.9384	4624.36	112.301
PANJWJ_09A_01R	0	116.315	2083.19	728.4	2521.75	736.981	1.90681	4282.69	4992.02	6905.5	78.1791	4014.78	879.992	4104.4	517.698
PAPGNC_03A_02R	100	155.786	357.914	313.545	1385.31	103.529	2.95797	18501.1	3797.04	1590.4	29.5797	7545.78	355.942	17126.6	295.797
PARWVN_03A_01R	0	154.07	4378.84	343.28	2405.66	508.162	148.664	6343.92	5565.46	6216.88	227.051	5922.25	667.638	2424.58	562.222
PANYEJ_09A_01R	100	530.528	89.0397	211.469	990.567	14.84	6099.22	10417.7	2637.8	523.108	40.8099	5635.47	126.14	28344.3	352.449
PARUBK_03A_01R	0	63.8631	1882.92	1079.83	3345.09	199.103	0	4698.74	4779.3	7721.59	434.937	2738.6	605.656	2345.4	793.488
PAPBCI_09A_01R	100	112.964	118.501	264.69	367.686	42.0846	1758.69	3527.35	3903.9	233.68	26.5797	10226.6	198.24	9913.13	439.673
PANDWE_03A_02R	0	128.86	1743.67	772	1266.54	109.125	2.3218	8559.33	5404	4165.32	61.5278	4644.77	261.203	7021.13	450.43
PANUUF_09A_02R	100	165.871	246.254	222.012	96.9706	59.9686	71.452	57213.9	3323.79	646.896	51.0371	11696.4	24.2426	19771.8	122.489
PAPIRZ_09A_01R	0	112.843	1735.7	688.694	1916.01	1158.68	2.32667	2738.49	7433.71	5903.92	82.5968	2647.75	465.334	5040.73	666.591
PANKMB_09A_02R	100	243.157	322.881	541.457	936.089	471.698	413.899	11906.7	2597	968.643	45.1767	7266.81	933.431	4720.97	395.961
PANSUL_09A_01R	0	73.3734	677.236	1000.81	768.219	49.8939	185.635	2237.15	7382.09	1656.04	66.7698	5168.42	231.86	5911.69	347.056

## Sheet: TARGET20_busulfan_core
Name	Score	ADPRH	TOR4A	ITPKC	R3HDM1	MAPKAP1	TM7SF3	TBL2	ANKRD37	IL10RB	ATP6V1E1
PANLJN_09A_03R	100	864.2	1978.69	944.481	6250.89	5273.35	4742.87	692.62	110.189	3905.43	4084.88
PANGCM_03A_03R	0	539.223	1363.03	371.737	7084.79	6661.3	3270.74	874.194	2.72335	3940.68	6798.83
PANBYS_09A_03R	100	2035.98	3376.41	2644.94	2725.04	2346.35	2270.96	3046.6	154.892	4813.43	7006.06
PANNHB_09A_03R	0	581.803	597.875	595.732	4760.5	4164.77	9705.3	632.162	99.6459	1127.18	5372.31
PANBWF_09A_03R	100	1421.88	3952.23	1405.48	3243.41	5326.12	6100.53	1944.23	371.11	8562.25	11887.1
PANUUA_09A_02R	0	466.915	1146.92	406.331	7607.48	5887.1	5210.23	543.168	99.2326	4157.32	5638.5
PANYSN_03A_04R	100	740.976	1998.77	823.479	6418.94	3664.4	2910.2	1302.93	225.717	4487.88	5662.39
PANKNB_09A_03R	0	2749.72	3487.52	721.124	11535.2	8631.26	4411.5	2634.4	361.257	7872.62	4631.03
PANLXK_09A_03R	100	851.347	1074.6	575.106	5273	8334.27	6566.09	793.599	113.711	3655.44	4536.55
PANLIR_09A_02R	0	410.281	1711.97	417.683	6983.24	4970.96	4608.26	980.234	60.2733	3515.94	5397.1
PANDIX_09A_03R	100	956.939	2932.33	663.3	6691.03	3271.24	3650.76	1659.7	131.151	4850.27	7016.59
PAMVKZ_09A_03R	0	469.22	1061.23	559.486	7534.36	6429.21	15873	1109.21	19.517	3149.55	4704.4
PANKFZ_09A_04R	100	492.781	1991.4	520.851	5185.11	4265.05	2537.2	714.22	394.536	8079.42	9917.99
PANKKE_09A_03R	0	549.244	1547.69	494.22	5739.55	6286.79	5793.58	688.306	111.049	3557.58	3871.72
PANFMG_09A_04R	100	971.289	2227.47	671.266	5007.79	3525.48	2002.23	2904.07	202.982	4397.06	7887.83
PANVGP_03A_04R	0	247.642	1547.55	617.87	10939.8	6784.23	13214.7	481.297	8.2273	2057.65	1656.98
PANJGR_09A_03R	100	1148.59	1469.77	948.007	5321.49	1507.98	4557.36	897.86	62.0861	1222.62	8277.75
PANVBP_09A_02R	0	734.087	922.802	1058.71	3373.51	6303.79	5348.1	594.714	83.9698	2400.5	6008.6
PANGJY_09A_03R	100	2099.79	4728.84	1169.27	6378.34	5138.26	3502.37	3076.6	299.581	8008.79	8793.15
PAPBEJ_09A_03R	0	1333.87	1244.56	877.679	7804.02	6014.61	7751.98	340.534	181.832	812.142	5056.61
PANAEV_09A_03R	100	880.973	4075.33	1808.31	3641.47	3191.04	2232.24	1202.23	314.633	8609.36	8268.23
PANYNR_03A_03R	0	826.43	1383.87	382.427	7031.68	5462	6936.61	428.879	0	1486.49	3973.35
PANHYK_09A_01R	100	793.502	2771.55	724.271	9617.89	6812.1	18931.5	649.713	143.028	1631.89	2642.98
PANLXM_09A_03R	0	405.518	823.936	497.425	9020.56	8756.13	7335.61	570.789	78.2013	1707.53	3004.7
PANWHP_09A_02R	100	1497.32	2337.45	1434.73	3721.63	2994.64	3028.34	1290.29	166.101	3935.88	7799.54
PANBZH_09A_03R	0	698.622	1494.91	426.548	7557.28	3348.6	3831.96	781.341	49.8304	2449.66	8563.85
PAPAWN_09A_02R	100	778.619	2397.46	682.93	4309.93	4368.92	4555.05	1128.6	338.188	4049.08	6786.04
PANPLS_03A_04R	0	418.5	1587.14	546.419	7282.69	6327.25	7897.8	514.044	421.658	2443.88	3607.79
PAMVVP_09A_03R	100	1221.42	3018.9	1904.21	2527.09	2440.34	3249.83	1700.75	235.92	1725.09	3667.37
PAPAEG_09A_02R	0	386.352	172.921	730.985	6480.92	8032.97	13776.9	527.228	232.174	3454.19	3603.53
PANUTB_09A_05R	100	873.744	1136.59	943.561	6035.1	3480.6	3430.29	579.074	102.673	1748.51	5587.44
PANPTM_09A_02R	0	667.485	1660.6	446.654	9233.75	7251.26	9914.96	860.869	31.1909	5447.18	5039.2
PANZKA_09A_02R	100	960.872	1595.85	1074.41	3839.28	2081.54	1764.05	2884.72	224.974	8967.44	23279.6
PANSJB_09A_03R	0	938.051	1145.95	490.647	8312.72	6573.01	8750.15	893.144	64.0336	3321.43	4307.71
PANINI_09A_03R	100	692.984	473.424	900.193	6014.55	3434.73	5181.6	1255.6	31.5616	4182.6	9930.94
PAMYJX_09A_04R	0	242.467	1418.33	439.874	6017.7	3557.62	4071.52	583.638	77.2462	1533.12	4374.07
PANPKN_09A_03R	100	877.724	2165.12	415.508	5928.05	4359.43	3118.74	868.967	490.436	4276.72	5856.04
PANNJI_09A_03R	0	746.69	1499.57	310.531	10430.7	7212.99	19287.4	1097.03	109.703	3548.55	5939.02
PANLLX_09A_01R	100	529.107	1992.95	958.208	6249.27	4678.79	4142.03	716.87	196.948	1428.13	3156.78
PANSBH_09A_05R	0	309.629	783.179	879.45	6980.96	3993.95	2025.6	530.792	71.5529	1475.29	3845.64
PANLKB_09A_03R	100	1218.11	2479.2	1074.32	5994.71	4637.76	2305.66	1613.13	728.885	11057.2	9308.58
PANTNA_09A_02R	0	476.207	1080.98	477.235	9211.46	6821.17	6104.29	1420.39	8.22819	692.197	3737.66
PANVGE_09A_02R	100	978.509	4047.91	559.843	4953.4	5476.73	4133.1	1053.97	70.589	8628.89	9592.79
PANLRE_09A_05R	0	824.597	1115.67	1151.69	3703.83	5004.2	7311.58	817.735	149.251	1490.79	3837.64
PANKFG_09A_02R	100	1982.4	1592.65	484.059	9376.49	7266.16	5935.98	1111.22	168.827	4481.83	4044.59
PANGTF_09A_04R	0	771.928	2030.76	485.081	7968.67	6840.47	2328.57	1595.93	125.153	7119.09	5984.5

## Sheet: TARGET20_no_busulfan_core
Name	Score	CCND3	EYA1	CAP1	HRH2	CYP4F2	SOX4	BTN2A3P	ACOT13	MEX3C	PDLIM2	ZNF433_AS1	SORT1	RPP14	XG	SMPD1	RASSF1
PATELT_03A_05R	100	14709.6	18.053	25744.3	302.568	192.806	75591.4	87.3764	980.638	18894.2	3450.28	5291.69	436.882	2402.49	117.705	1208.83	17479.6
PATDHA_09A_01R	0	19232	0	29299	1151.31	183.972	6713.98	21.7601	3447.99	9604.11	1303.63	2132.49	526.199	1457.93	0	1847.63	13168.8
PASNIY_09A_02R	100	11817.5	0	27094.6	934.72	336.464	21178.8	43.0463	2583.66	14004.1	1006.76	4627.92	2364.91	2871.8	4.39248	1765.78	19062.5
PAPXWI_09A_03R	0	20561.6	0	23032	2144.44	125.107	57425.9	70.4829	1016.72	8598.91	7464.14	3987.57	1413.18	916.277	0	5480.04	28066.3
PARYGA_09A_03R	100	29541.4	0	39662.2	1389.91	465.719	19337.3	28.9942	752.036	7951.65	2946.53	3571.72	10751.4	1317.42	713.981	2051.34	10555.7
PARTYV_09A_03R	0	15729.7	0	26771.3	1120.03	376.244	40518.2	132.507	1735.17	15633.9	2774.92	6248.16	157.655	2985.77	9.67207	2107.54	20149.8
PASEGC_09A_01R	100	4696.06	41.5726	12210.3	95.1794	26.2564	177329	132.923	2970.25	22732	2638.77	5018.25	47.0427	3762.87	178.325	1028.38	23204.1
PAPVZK_09A_03R	0	10041.4	0	53429.4	1731.04	28.46	38333.9	154.019	2514.52	15201	5630.05	4329.27	1031.26	2027.36	0	3053.59	13235.6
PARBFZ_03A_02R	100	7904.2	274.715	26095.7	805.161	657.753	28057.8	40.2022	2129.6	20917.4	1313.27	8144.3	9807.11	2138.53	22.3346	1494.18	49740.2
PARBTV_09A_02R	0	18338.1	10.4046	15629.6	1954.76	29.2629	14654.2	183.381	1216.03	5000.05	3800.92	1939.8	3429.61	1549.63	14.9566	1933.95	24803.2
PARMZC_09A_02R	100	5313.18	188.596	22782.9	499.225	702.878	52215	38.0362	2466.01	38463.3	2119.73	9233.29	518.243	2134.78	34.0741	754.385	35903.8
PAPVCN_09A_03R	0	39514	0	45157.3	18915.5	68.32	22928.2	179.909	1125	16371.8	4919.04	4622.99	3712.05	1837.81	20.496	5053.4	9687.78
PAPUNR_09A_02R	100	17703.1	5.08467	19841.2	851.682	267.792	18909.9	121.185	2449.96	12940.5	3143.17	4489.76	3610.11	1596.59	213.556	2620.3	12380.3
PARCEV_09A_02R	0	16840.1	7.84662	51678.4	2383.56	14.4861	20030.6	80.8805	1630.29	7828.51	10770.4	2269.48	12232.3	1917.59	10.261	2154.8	17262.6
PARTXH_09A_02R	100	10401.1	316.77	26651.9	4101.26	734.711	29697.5	203.04	2381.36	10094.8	2543.93	2017.14	2135.06	1925.74	45.3525	1337.55	21294.7
PAPWYK_09A_03R	0	24299.9	0	44384.5	3108.44	48.8876	22702.9	73.3314	1947.36	8567.55	7341.29	2286.85	8829.65	1303.67	4.07397	4293.96	17918.7
PARKCX_09A_03R	100	24058.4	4.60378	64146.3	667.548	4.60378	9478.26	205.329	1085.57	7906.53	3523.73	1486.1	14743.1	1804.68	0	2242.04	9343.83
PARENB_09A_03R	0	12601.3	2.18564	31607.7	224.028	403.251	62137.8	217.471	1375.86	13168.5	398.88	2490.54	1013.05	1726.66	21.8564	1137.63	16932.2
PARUUB_09A_02R	100	8928.14	19.3814	35361.5	2515.86	380.92	32564.6	181.142	1968.71	2981.76	1033.18	910.183	1408.14	1702.59	14.1634	1785.33	9657.18
PARCCH_03A_03R	0	25052.8	0	42799.3	859.231	0	28159.3	267.316	1580.4	18093.1	3934.1	4583.3	3304.74	1086.16	0	3212.94	19597.8
PARKFB_09A_02R	100	7710.62	0	31152.7	1705.54	3.51174	5592.45	206.608	1315.15	5250.06	5591.28	2758.48	6813.37	2084.22	3.51174	3724.79	10398.9
PARGVC_03A_03R	0	17035.3	0	26312	833.138	624.422	34156.9	124.194	928.008	17915	929.733	2602.91	4367.5	1371.31	0	2140.63	34608.9
PARBXE_09A_04R	100	35943.7	2.04673	51886.7	6045.03	113.594	67037.7	51.1683	450.281	33145.8	1205.53	2636.19	9229.74	2612.65	17.3972	1128.77	22800.6
PARUWX_09A_02R	0	16408.6	1.08243	33607.4	487.096	5.41217	36897	81.1826	1908.33	13229.5	7304.27	2784.02	403.748	1490.51	24.896	2028.48	16794
PARURW_09A_02R	100	9453.21	24.2692	15195.3	259.334	822.38	40567.1	92.9165	4672.17	15021.3	885.48	5205.4	196.234	2621.77	151.856	936.792	30058.5
PASHWN_09A_01R	0	20834.1	3.4683	28413	1136.22	262.204	13178.9	105.436	1820.16	9223.6	2954.99	3017.42	11193.6	1693.92	73.528	1446.98	13120.6
PARXNG_09A_01R	100	8223.76	79.8325	24512.6	1336.94	938.79	85886.6	82.8641	2774.94	12392.2	1371.3	2895.19	1480.44	1703.77	18.1897	1233.87	17360
PATGAN_03A_01R	0	50400.7	0	88212.5	22986.7	41.559	2888.35	346.325	1757.02	8598.1	11412.6	1044.75	46299	1306.8	3.46325	2662.09	9254.96
PARBVE_09A_02R	100	8699.51	0	19645.9	1432.85	291.616	54864.6	98.6894	2062.09	27071.3	3722	4923.34	2277.28	2145.94	14.8405	1300.77	29348.6
PASIEJ_09A_01R	0	25572.7	0	28263.2	277.211	153.456	6044.2	193.058	638.576	18231.6	2556.78	4385.88	10690	1727.62	952.914	1574.16	17590.5
PAPWHS_09A_03R	100	6439.72	13.0464	26755.6	874.111	200.915	84133.8	93.9343	1849.98	13899.7	2040.46	5150.73	1852.59	1615.15	0	1257.68	13899.7
PARZUU_09A_04R	0	7833.13	27.9201	39324.5	67.6286	1147.82	127206	338.143	1558.56	11645.1	1768.27	2114.48	59.5628	1300.45	13.0294	1783.16	15735.7
PARTST_09A_02R	100	8660.23	12.1632	22456.9	674.702	604.585	73533.2	78.7033	1683.54	17540.8	2618.67	3148.13	3439.33	1815.9	52.2304	1195.57	21873.8
PASPWZ_03A_01R	0	52217.3	5.79062	67440.8	13133.8	1.28681	5894.85	131.898	1634.24	12416.4	3677.69	937.438	12117.2	1404.55	1.28681	4247.1	29510.3
PARHBA_03A_02R	100	14010.8	38.1826	36811.1	79.36	32.9419	163419	274.017	1660.57	17753.4	5286.42	5165.14	364.607	2122.51	20.2143	2566.47	24912.3
PASVYL_09A_01R	0	29237.3	4.56381	47465.2	4541.75	6.08508	66710	130.829	2525.31	3331.58	3349.84	1559.3	887.661	1223.1	6.84572	4226.09	12065.2
PASPKE_09A_04R	100	2230.47	0	28818.7	143.629	133.49	19633.2	67.59	3540.03	23670	640.415	5584.62	185.873	3779.97	25.3463	1098.34	9146.62
PASZLJ_09A_01R	0	16090	36.8924	15189.8	442.709	491.899	4652.54	262.346	2946.47	4614.83	1787.23	2200.43	306.617	1754.44	20.4958	2330.78	12668.9
PARLSW_09A_02R	100	5918.53	0	25818.2	1205.97	416.292	47256.6	110.161	1633.86	17290.6	5710.96	4165.23	1898.24	2343.52	0	2116.25	8663.27
PARUTH_09A_04R	0	15390.6	0	25288.4	958.028	878.305	137522	55.4008	3025.42	44003.1	2310.62	6341.36	1179.63	1990.37	17.5661	1191.79	41791.1
PASJTM_09A_01R	100	17360	27.7039	23153.5	796.488	38.0929	17458.7	62.3338	1445.8	17688.9	1083.92	7833.28	11883.2	2271.72	96.9637	789.562	19952
PASEFD_09A_01R	0	16466.6	1.61192	30634.5	2659.67	34.6563	31753.2	87.8496	1150.1	11861.3	2667.73	1048.55	11826.6	2869.22	0.805959	1339.5	13913.3
PASFNP_09A_02R	100	2992.28	3.99823	23554.4	67.1703	33.5852	13180.6	184.718	2356.56	20971.5	3948.66	2749.99	391.827	4291.7	9.59576	5357.63	25576.7
PASSWG_03A_01R	0	26335.1	0	42720.5	12627	5.17287	16878.3	229.823	778.887	14964.4	6358.94	2085.41	8118.46	1898.44	4.43389	2579.79	9339.25
PAPVGE_09A_03R	100	6079.67	94.6308	23940.9	233.046	954.782	63377.9	48.7278	3231.57	17506	891.93	3413.06	549.423	1843.18	26.8356	1591.07	17486.2
PARMZF_09A_02R	0	11104.6	0	36427.2	1304.89	519.344	33754.8	144.842	1833.36	18282.8	5004.24	2912.5	869.054	1449.73	13.0489	2012.13	24939
PARZWH_09A_03R	100	13519.1	423.613	20055	255.888	742.936	27394	77.4116	3177.1	20114.1	2482.55	10587.1	56.9835	2990.02	40.8561	1823.47	16515.5
PASWLN_09A_01R	0	18014.4	0	25812.1	2.58031	10.3212	10336.7	296.736	1286.29	13762.1	1875.89	5915.36	4014.96	2296.48	0	939.233	8162.81
PASCCS_09A_01R	100	16382.1	178.702	26155.5	108.846	207.945	41099.9	48.737	1241.17	51008.1	789.539	6551.88	425.636	2964.83	919.505	1376.01	27078.3
PARLMY_09A_01R	0	6272.08	1.08102	29562.7	294.038	663.747	21530.7	169.72	1943.68	16164.5	943.731	5458.08	4754.33	2115.56	42.1598	1228.04	19386
PARXBT_09A_02R	100	6990.58	0	25449.9	719.876	195.463	42844.5	85.813	1535.1	15381.2	2390.05	4703.82	1406.38	1918.08	52.4413	1320.57	10996.8
PASFJB_03A_01R	0	13753.6	0	44651.3	1006.49	16.8686	28551.1	123.703	1370.11	12750.8	2884.54	2226.66	3508.68	1649.38	13.12	1578.15	16401.9
PASLTF_09A_02R	100	9048.51	18.7284	18815	766.083	876.67	33698.7	90.9667	2010.19	11807.8	1517	3179.38	759.84	2005.73	4.45915	684.926	26568.5
PAPXUF_09A_01R	0	17837.9	1.81142	48240.3	2546.4	2.26427	45502.8	387.191	2507.46	3842.02	5733.59	1809.15	14515.3	1685.52	5.43425	1645.22	19525.7
PAPVDV_03A_01R	100	9218.54	22.0627	23965.6	427.465	1436.83	27213.4	231.658	1710.78	13441.7	2094.12	2229.25	2397.48	1682.28	88.2509	2161.23	18895.8
PARVSF_09A_02R	0	18191	4.54434	19323.4	1610.51	5.45321	37493.5	144.51	2207.64	8940.54	3578.21	3807.25	3237.39	1327.86	61.803	1095.19	21267.5
PAPWIU_09A_03R	100	10231.8	269.854	13109.5	619.076	1258.56	109381	11.3384	2122.55	31164.7	2496.71	11714.8	197.288	2183.77	18.1414	2480.84	58238.5
PASBPK_09A_02R	0	37545.1	0	48843.7	4641.32	67.4547	5398.55	40.2552	518.966	7680.04	7572.33	2395.73	9606.85	1856.09	4.35191	4634.79	7284.02
PARBFJ_09A_02R	100	35939.9	7.49201	45361.1	2585.49	22.476	19467.2	101.891	1059.37	5474.41	6318.76	1302.86	17655.7	833.112	0	4416.54	14246.8
PARCUK_09A_03R	0	22715.7	8.18879	21100.5	3873.3	73.6991	7844.86	57.3215	3463.86	2114.75	1461.7	3095.36	7472.27	1562.01	10.236	2505.77	20255
PASPTM_09A_03R	100	5317.95	1038.64	23836	57.5691	254.264	89608.7	52.7717	2638.58	31538.3	275.852	5248.38	472.546	2053.3	316.63	1398.45	19535.1
PAPZIZ_09A_03R	0	22486.1	0	15579.4	591.594	269.811	12497.6	69.6643	1976.03	12468.8	8284.52	4018.41	5974.54	1782.52	6.63469	2607.43	26578.6
PARHJV_09A_01R	100	4163.67	8.2674	38774.1	801.938	168.448	27271	125.044	5367.61	29726.5	1129.53	13578.2	214.952	3108.54	60.9721	876.344	21079.8
PASECW_09A_04R	0	9265.12	5.46679	22523.2	1711.65	0	18094	615.014	1881.12	12227	1066.57	3064.68	3552.32	1413.71	1.64004	1252.99	16850.3
PARPVZ_09A_02R	100	15944.1	3.54339	23212.2	2139.03	687.418	54172.6	216.147	2773.89	4314.08	4767.63	2004.97	248.628	1536.65	234.454	1957.13	24331.9
PASPFE_09A_01R	0	18797.9	0	28983.2	2455.25	25.2524	9416.25	106.781	2279.21	8067.78	4199.11	1971.85	24995.5	950.211	0	2796.52	14350.6
PASIZX_09A_01R	100	8811.62	45.8661	13156.9	597.589	16.6182	134262	114.998	2332.53	20732.2	2809.13	7413.03	285.168	2890.9	99.709	1010.38	26625.6
PASSSI_09A_02R	0	25322.9	0	36609.2	1308.63	50.3321	43030.9	28.6202	1145.79	7983.06	5296.71	2024.14	6416.84	1798.14	0	5484.22	10050.6
PARPWL_09A_03R	100	18234.2	0	74799	1431.35	104.214	32809.3	57.424	3668.76	6300.69	6862.17	1889.68	5255.36	1301.61	4.25363	3295.5	11896.3
PARSHM_03A_02R	0	15402.4	0	39874.4	1004.06	77.3063	17561.4	134.366	1422.8	12236.5	4228.84	1764.24	5824.66	1673.13	52.4579	3118.94	11722
PARDDA_09A_02R	100	2255.09	4.13626	23375.6	87.6886	1264.04	23443.5	57.9076	2375.04	30001.1	767.689	8638.16	30.6083	3051.73	43.0171	757.762	33614.5
PASLYX_09A_02R	0	26237.7	2.51174	43767.7	2874.06	10.047	23469.7	131.866	1772.66	6523	6454.55	1478.16	24877.6	1551.63	1.25587	2521.79	14664.2
PASHBI_09A_01R	100	4689.99	105.368	25749.4	198.663	186.59	22295.3	161.345	1272.1	15597.8	1625.53	4830.48	689.285	1892.24	25.2445	671.723	14566.1
PASUHK_09A_01R	0	25567.5	1.10374	47941.9	4583.82	83.8841	7117.45	487.852	1477.35	8291.83	3680.41	1860.9	17702.8	1547.44	12.1411	5598.16	7763.14
PASTPU_09A_01R	100	8715.85	1233.48	30123.3	1007.62	79.4131	16635.5	126.855	2487.59	19290.2	1891.48	6315.92	3104.33	2680.45	6.18803	1424.28	17927.8
PASWPT_09A_01R	0	5709.96	7.23238	29281.2	2944.48	600.287	8495.33	348.962	1206.9	10770.8	838.956	2666.03	3162.36	2487.03	19.889	2153.44	10816
PASGGK_03A_01R	100	15920.7	0	17511	1396.46	3.47595	2147.27	113.837	948.935	9913.41	4802.89	1790.98	17369.3	2241.12	11.2968	3503.76	13006.1
PASBPW_09A_02R	0	14343	58.9103	60685.2	1645.28	121.187	24608.5	139.702	1905.33	14778.9	4199.46	4971.19	7885.57	2751.11	5.89103	1642.76	16017.7
PASPTW_09A_02R	100	6240.27	1.47524	22332.2	775.24	855.64	24789.2	175.554	1949.53	11169.8	1979.77	3733.1	618.126	1813.07	45.7325	830.561	22240.8
PARXZP_09A_01R	0	12571.5	34.2632	19949.5	357.168	43.6078	6903.52	115.249	1707.97	10901.9	2462.8	2563.51	8627.07	1585.45	106.943	891.882	18854.1
PARAJX_09A_02R	100	11893.8	7.25453	18023.9	110.632	9.06816	26696.7	159.6	2501	6561.72	2040.34	3103.13	126.954	1155.28	21.7636	1405.57	25849.7
PASWAT_09A_01R	0	16096	18.4941	35058.7	483.929	266.623	13625.5	123.294	1029.51	22032.7	1555.05	5511.25	2162.27	1551.96	46.2353	883.094	12005.8
PAREFM_09A_02R	100	16008.6	0	45169.1	2442.02	41.4683	62856.8	82.9367	1395.18	21452	6965.76	3041.01	8027.35	3691.6	1.84304	4583.63	14504.7
PASBSB_03A_01R	0	45883	0	86551.6	4934.03	3.5228	2685.78	150.776	1061.07	3885.64	11643.5	1144.2	41633.8	1593.71	2.11368	5220.78	13476.1
PARXMP_09A_02R	100	16701.9	0.75075	11435.4	433.933	11.2612	63901.6	105.856	5023.27	11668.9	677.927	1951.95	2235.73	1477.48	15.7657	921.17	17591.6
PARIHK_03A_03R	0	36310.4	0	46961.3	587.199	0	12845.7	154.799	1034.3	9338.98	6625.24	4939.74	8172.36	1848.94	6.9184	2719.8	11843.4
PARGTL_09A_02R	100	4234.03	24.9795	30006.2	45.7958	1042.48	113631	149.877	2553.74	21378.3	417.158	6760.29	2701.12	2234	27.4775	1015	35774
PARIMT_03A_01R	0	18292.8	0	54686.3	1210.42	292.24	16298.7	109.211	1098.17	20193.9	2477.47	3184.3	1359.07	2586.68	19.213	2355.11	11243.7
PASJEJ_09A_02R	100	8680.89	8.70365	25153.6	195.497	821.491	18984.7	160.013	2525.4	6081.85	461.294	3444.64	5181.35	1699.89	18.0768	681.563	17501.7
PARPBF_09A_02R	0	20823.4	14.3035	36907.3	967.661	4.97512	19502.5	220.149	2315.3	9801.61	5624.37	2481.34	692.785	1225.12	1.24378	642.412	26813.4
PARMME_09A_02R	100	14064.1	11.9694	17394.3	756.249	23.3948	52511.4	93.035	2303.57	19794.1	2653.4	3513.57	5633.78	2389.53	21.7626	405.328	27795.1
PASTTW_09A_01R	0	29527.3	0	44060.4	2807.21	34.7182	14632.2	347.182	372.973	16117.2	2998.66	5525.15	12976.7	1543.47	11.9034	2770.51	12346.8
PASRRB_03A_01R	100	25097.9	6.74826	55212	2992.85	7.87297	10223.6	122.593	2199.93	5160.17	10679.1	3811.64	24220.6	873.9	2.24942	2141.45	26143.9
PARDMG_09A_03R	0	6846.52	2.00074	52304.3	1640.6	22.0081	28315.4	152.056	1337.49	13468	3007.11	2711	8467.12	1565.58	20.0074	2032.75	16541.1
PARYFN_03A_01R	100	5741.49	0	37110.2	427.498	420.42	46352.4	151.464	1101.3	40077.2	1155.09	4015.93	351.058	3410.07	28.3111	1385.83	18000.2
PARPDS_09A_01R	0	13213.5	0	28256.6	475.351	2.03431	31376.5	88.8316	634.705	9705.7	3806.2	3424.42	209.534	2216.04	50.1797	2226.89	8376.61
PASPGA_09A_02R	100	9289.41	103.351	16765.4	338.712	474.197	83025.4	149.381	2859.95	22875.2	1327.06	2393.57	3224.72	1518.99	251.863	1630.16	24024.3
PARHVK_09A_04R	0	38278.7	42.4943	21361.6	564.412	19.6128	5787.95	159.081	1574.47	20229.5	3918.2	3172.91	33.7776	2976.78	28.3296	1698.68	19415.6
PARJYP_03A_01R	100	17299.9	0	44787	1896.23	263.395	24505.6	146.452	2077.65	11693.2	3737.81	4436.19	1369.44	1391.3	0	3923.61	15671.5
PASMHY_03A_03R	0	20003.7	0	73995.2	1206.38	311.213	29360.4	138.065	852.158	30272.6	2983.12	3648.55	1081.89	2740.94	15.8436	2766.97	17501.5
PARANT_09A_02R	100	10556.6	15.3836	20108.1	897.378	977.715	27866.6	47.8602	2581.03	20518.3	2141.74	6290.19	1418.71	2606.67	25.6394	1283.68	19609
PASTUH_03A_01R	0	25701.5	0	47274.6	4473.48	0	12826.2	156.83	895.205	10213.5	3754.6	2282.09	14096.1	1391.13	1.69546	2735.63	10757.7
PARHVI_03A_03R	100	6001.73	0	33642.7	1122.19	156.304	59485.1	123.832	2217.97	27917.2	1859.13	3094.15	1162.37	2651.11	13.2088	890.49	21107
PASKGH_09A_01R	0	24529.7	4.71194	35009	5258.52	146.07	13939.9	321.085	2201.82	8956.72	3573	1616.87	17670.4	1498.4	4.71194	1394.73	22463.8
PARBRA_09A_03R	100	51486.3	36.5454	36467.4	3018.65	2.43636	11985.7	118.163	1711.54	9171.67	5560.99	1782.2	9524.94	1487.4	0	4323.32	12701.9
PARWDZ_09A_01R	0	32709.1	4.06466	67887.9	3321.64	149.579	38611	173.967	1172.25	7757.81	3530.56	712.128	15501	1339.71	0	4416.66	14064.5
PASCFW_09A_01R	100	9097	599.491	24246.8	121.868	0	34340.9	19.6958	2578.92	9349.35	401.302	2415.2	371.758	1458.72	35.6986	2416.43	15981.9
PASFEW_09A_05R	0	17082.5	0	26936.7	997.006	15.7976	12788.2	191.327	1397.21	17177.3	2495.15	3252.56	11305	1893.96	2.63294	2166.91	12553
PASLDL_09A_02R	100	3920.75	402.387	25952.5	589.061	702.843	81508.5	164.155	3853.19	6904.57	2608.1	3519.55	1201.83	1767.77	14.2228	541.651	16626.4
PASMGW_09A_01R	0	31336.4	0	50585.2	6747.85	9.88841	37514.7	211.612	1054.1	6830.92	1675.1	2044.92	7254.14	1572.26	15.8215	1876.82	12744.2
PASFLM_09A_01R	100	10123.3	1.88587	9666.95	331.913	15.0869	11684.8	135.782	2476.14	13480.2	920.303	2381.85	586.505	1514.35	607.249	699.657	24031.6
PATBFL_09A_01R	0	10292.5	1.13179	25837.1	3007.73	0	14460.3	340.669	2780.24	5937.37	5940.2	1691.46	12622.3	1649.58	5.09305	1175.93	14898.3
PASREH_09A_02R	100	3493.79	288.037	25954.3	45.5794	372.865	68563.5	225.998	1521.21	32065.8	857.146	5115.02	742.565	3709.03	28.4871	3558.36	43825.2
PARVUA_03A_02R	0	30759.3	0	44111	7451.72	7.86174	5266.15	508.594	1870.49	2492.17	12917.4	879.91	25077.1	1276.02	7.86174	2777.01	15023.8
PASBHI_09A_01R	100	9703.32	9.44592	41214.9	9.44592	73.2058	98235.2	14.1689	5192.89	45118.4	644.684	5651.02	66.1214	2378.01	35.4222	1794.72	18129.1
PASXYG_09A_05R	0	2896.18	18.9293	36445.6	32.4502	374.529	53284.6	332.615	2422.95	15138	855.874	5563.86	204.166	2084.93	1.35209	2770.44	11986.3
PASDGX_09A_02R	100	29529.3	5.69111	26192.4	3118.73	81.5726	19941.7	59.7567	840.388	9415	9821.91	2215.74	13198.6	918.166	6.63963	2749.76	26914.2
PARVAI_03A_02R	0	27794.8	2.62636	26599.8	1040.04	64.3459	14645.9	98.4886	1107.01	7868.59	3489.12	2467.47	11290.7	1768.86	194.351	1472.08	13918.4
PARIZR_03A_02R	100	3962.01	8.37129	28351.2	841.912	458.029	10651.9	266.685	1032.06	21464	1542.71	3068.67	1411.16	2540.09	1.1959	3173.91	16441.2
PATJHJ_09A_01R	0	36687.8	1.6663	41859.2	2856.88	0	42297.4	214.953	1948.74	6446.93	2082.05	988.118	12305.6	1363.87	1.6663	1473.84	11125.1
PASPSV_09A_02R	100	3215.39	5.62868	18794.9	276.509	1477.53	39868	68.9514	2689.1	17084.5	1127.85	3928.12	1523.26	3353.99	49.251	964.616	53551.3
PASCGR_03A_02R	0	5163.87	0	34590	363.186	23.4575	21179.7	212.735	315.462	10823.6	3233.08	3546.93	9628.88	2305.3	7.2799	3685.25	6758.17
PARDZW_09A_01R	100	6108.32	0	19172.8	109.306	196.947	49056.6	94.5347	4048.25	21286.1	3421.96	9360.9	4093.55	2175.28	38.4047	1461.35	25013.3
PAPZLT_09A_02R	0	50881.1	0	25878.5	1917.94	2.80503	30626	269.283	1737.01	2453.7	9556.03	1729.3	12126.8	1377.97	2.10377	2638.83	26470.4

## Sheet: TARGET50_core
Name	Score	RPS4Y1	TTTY15	KDM5D	TEX22	USP9Y	DDX3Y	UTY	NLGN4Y	RASA3	DDO	PLA2G16	CLDN10	TRPC4	THSD4
PAKYLT_01A_01R	100	24.6702	3.85472	2.31283	478.756	9.25132	15.4189	0	3.85472	2571.87	18.5026	1686.05	1132.52	102.535	2655.9
PALFME_01A_01R	0	31014.7	3762.23	6647.81	1299.58	6702.25	12090.7	4137.03	8346.65	1629.4	43.3982	740.925	0	442.661	2696.21
PAEBXA_01A_01R	100	0	0	0	726.663	0	0	0	0	2616.91	43.6917	1488.59	10.7313	439.984	3432.49
PAKZER_01A_01R	0	11.5887	0.681687	2.04506	995.945	4.09012	2.72675	4.09012	0.681687	3865.16	32.0393	224.275	25.9041	634.65	4388.7
PAJMMY_01A_01R	100	1385.54	100.604	484.094	967.192	381.498	1038.91	192.243	870.572	3076.88	15.9372	1073.77	19.9216	1138.52	2189.38
PAJNBN_01A_01R	0	32155.3	7683.92	7946.59	1079.06	10433.9	15423.8	7940.11	6514.07	4621.06	4.86427	607.223	1.62142	278.074	1946.52
PAKGMU_01A_01R	100	0	0	0	553.762	0	0	0	0	3018.6	60.1915	1178.75	779.48	418.331	2349.48
PAJPGY_01A_01R	0	62.0248	7.1567	9.54227	949.456	11.9278	26.2413	4.77114	16.699	2706.43	2.38557	500.969	3.57835	282.69	3465.04
CAAAAC_01A_01R	100	0	0	0	913.719	0	0	0	0	3721.88	54.8231	481.225	6.09146	1380.32	1312.1
PALJIP_01A_01R	0	50.286	13.0371	10.2434	735.666	14.8996	27.0054	5.58733	14.8996	4730.61	24.2118	731.01	37.2489	572.702	3236.93
PAJLLF_01A_01R	100	31.7705	1.09553	2.19107	363.718	2.19107	8.76428	0	0	3936.26	4.38214	3505.71	247.591	336.329	627.741
PAKNRX_01A_01R	0	30373.5	3984.93	6366.79	717.873	4208.54	9896.01	3836.88	4895.57	1256.09	6.16862	892.137	0	154.215	1729.53
PAKECR_01A_01R	100	0	0	0	692.47	0	0	0	0	5101.28	32.0835	783.373	393.023	219.237	3285.89
PADZUB_01A_01R	0	0	0	0	1137.08	0	0	0	0	8490.85	3.04032	1101.36	0.76008	1279.97	4687.41
PAJNVE_01A_01R	100	61.7082	4.8717	4.8717	1095.32	18.6749	18.6749	1.6239	55.2126	3218.57	8.11951	1069.34	2487.82	295.55	7210.12
PAJMLI_01A_01R	0	39444.2	4951.64	8326.07	1157.9	9890.68	15770.6	5118.32	13063.6	7981.59	17.0388	153.35	2.22246	1483.86	12862.8
PAKFYV_01A_01R	100	35.7518	0	11.1724	387.311	11.9173	11.1724	2.23449	13.4069	2679.9	30.538	806.65	586.925	303.145	6219.32
PAJPEW_01A_01R	0	63960.7	3161.08	7273.02	1052.67	5023.11	13111.6	4814.41	4244.29	4097.69	20.3612	2322.2	9.16254	210.738	10035
PAKKNS_01A_01R	100	867.298	4373.63	5537.15	846.869	7408.25	11367.7	4022.63	5891.87	3182.26	29.7147	1554.45	20.4289	135.573	5779.51
CAAAAO_01A_01R	0	7.0472	0	0	821.502	0	6.04045	0	0	3470.24	2.01348	2087.98	11.0742	219.47	1024.86
PAJMVC_01A_01R	100	71678.4	2770.23	8118.75	197.132	11835.7	58711.8	6845.17	1379.93	3304.56	936.379	3753.3	287.917	31.1262	928.598
PAJMEP_01A_01R	0	32623.2	4609.61	5162.85	881.851	9015.82	13929.8	5681.94	7024.45	3925.83	41.7399	969.125	118.39	428.783	4304.53
PAKNAL_01A_01R	100	0	0	0	795.128	0	0	0	2.1646	2500.11	11.5445	193.371	373.754	248.207	5706.6
PAJNGH_01A_01R	0	59896.8	7371.97	10885.1	773.304	22089.9	25023.8	10164.9	15996.1	2754.35	14.4814	1165.27	7.72339	875.639	4139.74
CAAAAP_01A_01R	100	27215.1	9723.53	6214.62	338.088	6821.78	18986.9	5217.36	5428.41	2086.54	36.0094	3274.85	88.0229	313.082	1585.41
PAJNRL_01A_01R	0	1423.25	71.0988	243.767	995.383	149.815	1005.54	132.041	218.375	3161.36	31.7405	1616.23	227.262	843.029	1826.99
PAJMEN_01A_01R	100	0	0	0	768.571	0	0	0	0	2421.51	429.099	3211.5	137.217	99.938	3594.6
PAKUIT_01A_01R	0	0	0	0	781.727	0	0	0	0	2956.14	26.5172	1435.11	121.979	355.33	5765.9
PAJNZI_01A_01R	100	0	0	0	693.413	0	0	0	136.325	2884.18	14.0009	5544.35	2.94756	148.115	2335.2
PAKRCC_01A_02R	0	37580.2	6234.62	4505.96	556.867	10809.2	18275.4	5302.99	8831.58	3195.17	99.4091	475.053	14.0756	356.289	3977.25
PAJNAA_01A_01R	100	0	0	0	523.983	0	0	0	1.09391	2628.67	127.988	4165.61	4.37564	201.28	568.833
PAJLTI_01A_01R	0	37217.9	3926.73	7829.72	864.428	7319.14	11314.7	3417.34	12402.4	3640.57	11.874	358.595	207.795	678.006	4506.18
PAKGED_01A_01R	100	21.4448	0	0	443.193	0	0	0	0	839.922	160.836	1583.34	750.568	107.224	528.972
PAJNAV_01A_01R	0	48104.8	1927.21	6966.25	374.834	7909.23	19266.2	4694.85	4613.52	3296.89	919.404	10695.7	7.07233	444.378	384.264
PAJMKN_01A_01R	100	0	0	0	558.613	0	0	0	0	1086.27	918.01	4067.78	703.987	197.87	818.402
PAKWPM_01A_01R	0	40334.2	3569.7	5384.85	846.964	5869.75	11562.5	2778.5	7246.88	4530.61	8.08172	841.307	3.23269	283.668	6922.8
PAKXWB_01A_01R	100	0	0	0	353.708	0	0	0	1.4437	2172.05	111.165	1744.72	854.673	360.926	6327.76
PAJNDU_01A_01R	0	64456	4355.11	3633.35	358.425	7309.25	12723.3	6510.57	10157	1181.66	36.0062	435.347	60.5558	255.317	1777.4
PAJLPX_01A_01R	100	9735.97	1557.54	1842.89	1083.43	1942.98	4308.27	1283.61	2133.5	1906.98	28.0955	726.093	0.877985	748.921	5173.09
PAKSCC_01A_01R	0	31550.7	3360.28	5996.03	495.296	7570.29	11648.7	2780.29	5337.78	578.152	0	423.487	16.5712	672.976	3028.85
PAJNRH_01A_01R	100	0	0	0	329.373	0	0	0	0	2684.16	50.3209	8149.71	16.0112	348.816	1343.8
PAKNTW_01A_02R	0	76635.7	3601.57	4871.6	1001.61	5384.05	11705.4	2663.19	5039.09	8813.7	6.6552	452.553	0	329.432	1397.59
PAJPDN_01A_01R	100	91.0435	0	17.9102	273.131	11.9401	5.97007	8.9551	4.47755	1099.98	171.639	1416.4	753.721	444.77	2828.32
PAKYFC_01A_01R	0	9.97612	0	1.99522	842.982	0	2.99284	0	1.99522	5195.56	39.9045	615.527	45.8902	730.252	13444.8
PAJMVU_01A_01R	100	0	0	0	599.658	0	0	0	0.904462	1673.25	72.3569	10545.1	801.353	122.102	2049.51
PAKULH_01A_02R	0	65.4565	2.38024	7.14071	353.465	3.57036	15.4715	3.57036	4.76048	1776.85	19.0419	725.973	8.33083	1006.84	2639.68
PAJMFU_01A_01R	100	0	0	0	523.433	0	0	0	0	2765.72	83.2204	5181.44	10.1109	659.541	1105.98
PAKFME_01A_01R	0	0	0	0	1051.06	0	0	0	0.690575	4624.78	26.9324	355.646	9.66805	853.551	9048.61
PAJNZS_01A_01R	100	20.2424	3.61471	0	717.881	3.61471	7.22942	2.89177	9.39824	2163.04	12.29	1173.33	135.19	289.177	2801.4
PAKNXS_01A_01R	0	781.151	26.8495	118.305	667.041	79.7093	335.618	52.8599	138.443	3423.31	84.7436	2612.79	398.547	274.368	1226.68
CAAAAM_01A_01R	100	25.8274	5.73943	1.43486	492.156	11.4789	30.132	10.044	58.8292	4956	109.049	761.91	4663.29	269.753	3462.31
PAJNNC_01A_01R	0	43666	3221.29	7804.96	1141.38	7798.9	9547.8	5306.24	8279.27	3445.32	54.4954	750.826	284.587	427.89	14000.3
PAJLIP_01A_01R	100	0.663225	0	0	526.601	0	0	0	1.32645	1028.66	208.253	940.453	20.56	132.645	3019.66
PAJLWT_01A_01R	0	41040.3	3122.46	6143.03	587.961	6620.04	8350.71	2488.46	4727.09	1779.73	15.0953	549.468	3.77382	125.291	6105.29
PAJMXF_01A_01R	100	32375.2	2545.63	9860.82	842.394	7137.08	11941.9	4471.91	9941.85	2078.71	317.703	646.638	109.11	121.947	5366.45
PALGVY_01A_01R	0	29.7555	5.34072	3.05184	1136.81	6.86665	3.8148	2.28888	6.10369	7117.66	22.1259	541.702	6.10369	507.369	7480.07
PAJNJJ_01A_01R	100	34.6451	3.58397	7.16795	639.142	7.16795	3.58397	4.77863	7.16795	2315.25	57.3436	1821.85	0	280.745	2687.98
PAJNCZ_01A_01R	0	31057.4	3876.45	6397.04	936.76	10170	11212.2	4504.61	7865.4	5355.76	3.98198	1112.96	42.8062	793.409	5798.75
PAJPCM_01A_01R	100	2.30596	0	0	607.237	0	1.53731	0	87.6266	2433.56	21.5223	1449.68	1754.84	361.268	1873.98
PAJNUP_01A_01R	0	32.1818	0	3.11437	813.888	5.19061	12.4575	0	4.15249	3994.69	70.5923	1997.35	231.501	212.815	3895.03
PAJLKC_01A_01R	100	18.7623	1.70567	8.52833	768.402	0	9.38116	3.41133	11.0868	3163.16	45.2001	1471.14	0	247.321	723.202
PAJNUS_01A_01R	0	54.5745	10.9149	3.6383	1433.49	7.2766	20.0107	3.6383	3.6383	3205.34	11.8245	244.676	165.543	1565.38	7872.38
PAJNCJ_01A_01R	100	0	0	0	881.55	0	0	0	3.53563	4622.24	109.604	997.047	55.3915	510.309	1989.38
CAAAAS_01A_01R	0	71.6631	6.44162	14.4937	755.28	11.2728	37.0393	12.8832	20.1301	2302.88	229.483	636.11	8.85723	371.199	5154.1
PADXAY_01A_01R	100	50260.1	2164.66	3786.4	391.456	5613.2	12866.8	3353.01	3071.06	1917.67	668.737	1092.81	237.67	90.8737	2623.69
PAJNVX_01A_01R	0	43142.6	4589.32	5875.51	869.146	5902.04	13979.3	2318.36	6235.68	5281.23	14.2172	3476.59	21.7997	167.763	6182.6
PAJMKJ_01A_01R	100	0	0	0	500.811	0	0	0	0	2627.12	196.181	1171	986.999	198.618	1954.5
PAJMLZ_01A_01R	0	37209	3375.49	6675.3	870.001	10811.9	9900.86	4763.74	8485.22	4360.82	26.6695	582.403	2.16239	337.333	4081.15
PAKVET_01A_01R	100	2.09257	0	2.09257	739.725	0	37.6663	0	0	762.743	606.846	2720.35	920.732	168.452	1162.42
PAKZFK_01A_01R	0	4.33765	0	0	797.043	0	0	0	0	6428.39	21.6882	2961.53	24.9415	849.094	8502.87
CAAAAQ_01A_01R	100	23.8983	0	7.60401	1075.42	17.3806	35.8475	11.9492	0	2772.21	14.1217	627.874	483.398	418.221	1124.31
PALGLU_01A_01R	0	585.646	243.82	141.033	849.784	157.766	447.003	126.691	158.961	4558.47	11.952	272.504	271.309	478.078	3794.74
