# Supplementary material for: FLOating-Window Projective Separator (FloWPS): A Data Trimming Tool for Support Vector Machines (SVM) to Improve Robustness of the Classifier
Source: Front Genet. 2019 Jan 15;9:717. doi: 10.3389/fgene.2018.00717 (PMC6341065; doi:10.3389/fgene.2018.00717)
Supplement: Supplementary file 4 [file Table_4.xlsx]

## Sheet: AUC
Supplementary table S4. Area-under receiver-operator curve (AUC), Sensitivity (Sn), Specificity (Sp), Accuracy rate (ACC), false discovery rate (FDR), and Matthews correlation coefficient (MCC) for SVM with different cost/penalty parameters (C) and kernel types.
Dataset	C	Linear_SVM	Polynomial_SVM	Linear_FloWPS	Polynomial_FloWPS
GSE25066	0.1	0.736274	0.71114	0.762639	0.746559
GSE25066	1	0.732037	0.651021	0.759308	0.741707
GSE25066	10	0.736274	0.625453	0.762821	0.756881
GSE25066	100	0.625453	0.633855	0.75373	0.753151
GSE25066	1000	0.591482	0.625235	0.738157	0.754455
GSE41998	0.1	0.882353	0.5	0.938149	0.617647
GSE41998	1	0.867647	0.602941	0.918685	0.689879
GSE41998	10	0.838235	0.794118	0.892734	0.836505
GSE41998	100	0.823529	0.75	0.864619	0.814014
GSE41998	1000	0.838235	0.75	0.860727	0.826557
GSE9782	0.1	0.678592	0.646635	0.73112	0.699383
GSE9782	1	0.678592	0.622759	0.72392	0.730238
GSE9782	10	0.678592	0.630179	0.726124	0.748384
GSE9782	100	0.599691	0.636644	0.716574	0.760652
GSE9782	1000	0.581913	0.636571	0.714957	0.749192
GSE39754	0.1	0.693548	0.629032	0.724506	0.658949
GSE39754	1	0.685484	0.66129	0.720604	0.673387
GSE39754	10	0.677419	0.677419	0.716701	0.721904
GSE39754	100	0.556452	0.645161	0.710588	0.681712
GSE39754	1000	0.556452	0.653226	0.674037	0.662331
GSE68871	0.1	0.693878	0.602041	0.794877	0.710954
GSE68871	1	0.683673	0.642857	0.770096	0.721783
GSE68871	10	0.693878	0.72449	0.765514	0.764681
GSE68871	100	0.693878	0.693878	0.755727	0.74115
GSE68871	1000	0.673469	0.673469	0.732403	0.721366
GSE55145	0.1	0.821429	0.589286	0.877551	0.679847
GSE55145	1	0.767857	0.625	0.823342	0.765944
GSE55145	10	0.803571	0.714286	0.835459	0.808673
GSE55145	100	0.767857	0.803571	0.846939	0.831633
GSE55145	1000	0.75	0.767857	0.827806	0.811224
TARGET50	0.1	0.722222	0.652778	0.782022	0.719907
TARGET50	1	0.722222	0.680556	0.815201	0.731867
TARGET50	10	0.680556	0.694444	0.814043	0.760417
TARGET50	100	0.680556	0.652778	0.814043	0.73534
TARGET50	1000	0.652778	0.666667	0.842593	0.677855
TARGET10	0.1	0.85	0.516667	0.93	0.791111
TARGET10	1	0.866667	0.683333	0.943889	0.849444
TARGET10	10	0.85	0.75	0.942222	0.860556
TARGET10	100	0.816667	0.783333	0.937222	0.864444
TARGET10	1000	0.816667	0.783333	0.938333	0.848333
TARGET20_with_busulfan	0.1	0.76087	0.565217	0.824197	0.806238
TARGET20_with_busulfan	1	0.76087	0.630435	0.834594	0.770321
TARGET20_with_busulfan	10	0.76087	0.76087	0.827032	0.777883
TARGET20_with_busulfan	100	0.695652	0.826087	0.819471	0.824197
TARGET20_with_busulfan	1000	0.717391	0.804348	0.784499	0.849716
TARGET20_no_busulfan	0.1	0.741935	0.596774	0.800078	0.761837
TARGET20_no_busulfan	1	0.741935	0.685484	0.792144	0.765869
TARGET20_no_busulfan	10	0.725806	0.693548	0.777706	0.816467
TARGET20_no_busulfan	100	0.653226	0.717742	0.790323	0.788502
TARGET20_no_busulfan	1000	0.66129	0.717742	0.783819	0.778096

## Sheet: Sn
Dataset	C	Linear_SVM	Polynomial_SVM	Linear_FloWPS	Polynomial_FloWPS
GSE25066	0.1	0.711864	0.59322	0.686441	0.762712
GSE25066	1	0.70339	0.661017	0.677966	0.694915
GSE25066	10	0.711864	0.644068	0.70339	0.754237
GSE25066	100	0.644068	0.677966	0.694915	0.754237
GSE25066	1000	0.59322	0.694915	0.686441	0.720339
GSE41998	0.1	0.911765	1	0.911765	0.529412
GSE41998	1	0.882353	1	0.882353	0.529412
GSE41998	10	0.852941	0.941176	0.852941	0.794118
GSE41998	100	0.852941	0.823529	0.882353	0.852941
GSE41998	1000	0.823529	0.735294	0.852941	0.588235
GSE9782	0.1	0.710843	0.951807	0.771084	0.60241
GSE9782	1	0.710843	0.86747	0.771084	0.566265
GSE9782	10	0.710843	0.650602	0.771084	0.60241
GSE9782	100	0.650602	0.590361	0.951807	0.662651
GSE9782	1000	0.566265	0.60241	0.518072	0.710843
GSE39754	0.1	0.758065	0.564516	0.758065	0.693548
GSE39754	1	0.741935	0.629032	0.806452	0.677419
GSE39754	10	0.758065	0.677419	0.83871	0.532258
GSE39754	100	0.66129	0.467742	0.580645	0.774194
GSE39754	1000	0.612903	0.451613	0.629032	0.725806
GSE68871	0.1	0.714286	0.979592	0.897959	0.795918
GSE68871	1	0.714286	0.714286	0.632653	0.795918
GSE68871	10	0.693878	0.693878	0.897959	0.77551
GSE68871	100	0.693878	0.510204	0.836735	0.877551
GSE68871	1000	0.673469	0.612245	0.632653	0.571429
GSE55145	0.1	0.785714	1	0.642857	0.678571
GSE55145	1	0.785714	0.892857	0.571429	0.607143
GSE55145	10	0.821429	0.75	0.821429	0.892857
GSE55145	100	0.857143	0.785714	0.964286	0.642857
GSE55145	1000	0.821429	0.892857	0.964286	0.642857
TARGET50	0.1	0.694444	0.944444	0.694444	0.75
TARGET50	1	0.694444	0.833333	0.555556	0.694444
TARGET50	10	0.666667	0.777778	0.638889	0.888889
TARGET50	100	0.666667	0.638889	0.666667	0.638889
TARGET50	1000	0.638889	0.638889	0.805556	0.583333
TARGET10	0.1	0.866667	0.9	0.866667	0.933333
TARGET10	1	0.866667	1	0.833333	0.833333
TARGET10	10	0.833333	0.666667	0.9	0.733333
TARGET10	100	0.766667	0.833333	0.9	0.833333
TARGET10	1000	0.766667	0.933333	0.866667	0.866667
TARGET20_with_busulfan	0.1	0.695652	0.130435	0.652174	0.73913
TARGET20_with_busulfan	1	0.73913	0.26087	0.608696	0.695652
TARGET20_with_busulfan	10	0.73913	0.521739	0.652174	0.608696
TARGET20_with_busulfan	100	0.695652	0.869565	0.652174	0.869565
TARGET20_with_busulfan	1000	0.695652	0.869565	0.565217	0.869565
TARGET20_no_busulfan	0.1	0.741935	0.225806	0.516129	0.693548
TARGET20_no_busulfan	1	0.741935	0.403226	0.532258	0.532258
TARGET20_no_busulfan	10	0.725806	0.516129	0.5	0.580645
TARGET20_no_busulfan	100	0.645161	0.677419	0.403226	0.645161
TARGET20_no_busulfan	1000	0.677419	0.677419	0.612903	0.66129

## Sheet: Sp
Dataset	C	Linear_SVM	Polynomial_SVM	Linear_FloWPS	Polynomial_FloWPS
GSE25066	0.1	0.760684	0.82906	0.838838	0.730407
GSE25066	1	0.760684	0.641026	0.840649	0.788498
GSE25066	10	0.760684	0.606838	0.822251	0.759525
GSE25066	100	0.606838	0.589744	0.812545	0.752064
GSE25066	1000	0.589744	0.555556	0.789874	0.78857
GSE41998	0.1	0.852941	0	0.964533	0.705882
GSE41998	1	0.852941	0.205882	0.955017	0.850346
GSE41998	10	0.823529	0.647059	0.932526	0.878893
GSE41998	100	0.794118	0.676471	0.846886	0.775087
GSE41998	1000	0.852941	0.764706	0.868512	1.06488
GSE9782	0.1	0.646341	0.341463	0.691155	0.796356
GSE9782	1	0.646341	0.378049	0.676756	0.894211
GSE9782	10	0.646341	0.609756	0.681164	0.894358
GSE9782	100	0.54878	0.682927	0.48134	0.858654
GSE9782	1000	0.597561	0.670732	0.911842	0.78754
GSE39754	0.1	0.629032	0.693548	0.690947	0.62435
GSE39754	1	0.629032	0.693548	0.634755	0.669355
GSE39754	10	0.596774	0.677419	0.594693	0.91155
GSE39754	100	0.451613	0.822581	0.840531	0.58923
GSE39754	1000	0.5	0.854839	0.719043	0.598855
GSE68871	0.1	0.673469	0.22449	0.691795	0.625989
GSE68871	1	0.653061	0.571429	0.907539	0.647647
GSE68871	10	0.693878	0.755102	0.63307	0.753853
GSE68871	100	0.693878	0.877551	0.674719	0.604748
GSE68871	1000	0.673469	0.734694	0.832153	0.871304
GSE55145	0.1	0.857143	0.178571	1.11224	0.681122
GSE55145	1	0.75	0.357143	1.07526	0.924745
GSE55145	10	0.785714	0.678571	0.84949	0.72449
GSE55145	100	0.678571	0.821429	0.729592	1.02041
GSE55145	1000	0.678571	0.642857	0.691327	0.979592
TARGET50	0.1	0.75	0.361111	0.869599	0.689815
TARGET50	1	0.75	0.527778	1.07485	0.76929
TARGET50	10	0.694444	0.611111	0.989198	0.631944
TARGET50	100	0.694444	0.666667	0.96142	0.83179
TARGET50	1000	0.666667	0.694444	0.87963	0.772377
TARGET10	0.1	0.833333	0.133333	0.993333	0.648889
TARGET10	1	0.866667	0.366667	1.05444	0.865556
TARGET10	10	0.866667	0.833333	0.984444	0.987778
TARGET10	100	0.866667	0.733333	0.974444	0.895556
TARGET10	1000	0.866667	0.633333	1.01	0.83
TARGET20_with_busulfan	0.1	0.826087	1	0.996219	0.873346
TARGET20_with_busulfan	1	0.782609	1	1.06049	0.844991
TARGET20_with_busulfan	10	0.782609	1	1.00189	0.94707
TARGET20_with_busulfan	100	0.695652	0.782609	0.986767	0.778828
TARGET20_with_busulfan	1000	0.73913	0.73913	1.00378	0.829868
TARGET20_no_busulfan	0.1	0.741935	0.967742	1.08403	0.830125
TARGET20_no_busulfan	1	0.741935	0.967742	1.05203	0.99948
TARGET20_no_busulfan	10	0.725806	0.870968	1.05541	1.05229
TARGET20_no_busulfan	100	0.66129	0.758065	1.17742	0.931842
TARGET20_no_busulfan	1000	0.645161	0.758065	0.954735	0.894901

## Sheet: ACC
Dataset	C	Linear_SVM	Polynomial_SVM	Linear_FloWPS	Polynomial_FloWPS
GSE25066	0.1	0.73617	0.710638	0.740426	0.714894
GSE25066	1	0.731915	0.651064	0.73617	0.72766
GSE25066	10	0.73617	0.625532	0.740426	0.740426
GSE25066	100	0.625532	0.634043	0.744681	0.753191
GSE25066	1000	0.591489	0.625532	0.740426	0.748936
GSE41998	0.1	0.882353	0.5	0.897059	0.661765
GSE41998	1	0.867647	0.602941	0.882353	0.720588
GSE41998	10	0.838235	0.794118	0.823529	0.838235
GSE41998	100	0.823529	0.75	0.838235	0.794118
GSE41998	1000	0.838235	0.75	0.852941	0.779412
GSE9782	0.1	0.678788	0.648485	0.690909	0.666667
GSE9782	1	0.678788	0.624242	0.684848	0.684848
GSE9782	10	0.678788	0.630303	0.684848	0.70303
GSE9782	100	0.6	0.636364	0.672727	0.733333
GSE9782	1000	0.581818	0.636364	0.672727	0.739394
GSE39754	0.1	0.693548	0.629032	0.693548	0.645161
GSE39754	1	0.685484	0.66129	0.685484	0.669355
GSE39754	10	0.677419	0.677419	0.693548	0.701613
GSE39754	100	0.556452	0.645161	0.66129	0.677419
GSE39754	1000	0.556452	0.653226	0.669355	0.653226
GSE68871	0.1	0.693878	0.602041	0.755102	0.734694
GSE68871	1	0.683673	0.642857	0.714286	0.755102
GSE68871	10	0.693878	0.72449	0.72449	0.744898
GSE68871	100	0.693878	0.693878	0.714286	0.704082
GSE68871	1000	0.673469	0.673469	0.704082	0.683673
GSE55145	0.1	0.821429	0.589286	0.821429	0.696429
GSE55145	1	0.767857	0.625	0.767857	0.732143
GSE55145	10	0.803571	0.714286	0.785714	0.803571
GSE55145	100	0.767857	0.803571	0.785714	0.767857
GSE55145	1000	0.75	0.767857	0.785714	0.767857
TARGET50	0.1	0.722222	0.652778	0.736111	0.708333
TARGET50	1	0.722222	0.680556	0.75	0.722222
TARGET50	10	0.680556	0.694444	0.777778	0.777778
TARGET50	100	0.680556	0.652778	0.805556	0.694444
TARGET50	1000	0.652778	0.666667	0.805556	0.680556
TARGET10	0.1	0.85	0.516667	0.916667	0.783333
TARGET10	1	0.866667	0.683333	0.9	0.8
TARGET10	10	0.85	0.75	0.933333	0.816667
TARGET10	100	0.816667	0.783333	0.916667	0.833333
TARGET10	1000	0.816667	0.783333	0.916667	0.833333
TARGET20_with_busulfan	0.1	0.76087	0.565217	0.826087	0.782609
TARGET20_with_busulfan	1	0.76087	0.630435	0.804348	0.782609
TARGET20_with_busulfan	10	0.76087	0.76087	0.826087	0.76087
TARGET20_with_busulfan	100	0.695652	0.826087	0.826087	0.869565
TARGET20_with_busulfan	1000	0.717391	0.804348	0.76087	0.847826
TARGET20_no_busulfan	0.1	0.741935	0.596774	0.741935	0.717742
TARGET20_no_busulfan	1	0.741935	0.685484	0.733871	0.717742
TARGET20_no_busulfan	10	0.725806	0.693548	0.709677	0.758065
TARGET20_no_busulfan	100	0.653226	0.717742	0.701613	0.75
TARGET20_no_busulfan	1000	0.66129	0.717742	0.717742	0.75

## Sheet: FDR
Dataset	C	Linear_SVM	Polynomial_SVM	Linear_FloWPS	Polynomial_FloWPS
GSE25066	0.1	0.25	0.222222	0.228571	0.302326
GSE25066	1	0.252252	0.35	0.230769	0.254545
GSE25066	10	0.25	0.377049	0.238532	0.264463
GSE25066	100	0.377049	0.375	0.226415	0.245763
GSE25066	1000	0.40678	0.38806	0.228571	0.234234
GSE41998	0.1	0.138889	0.5	0.114286	0.28
GSE41998	1	0.142857	0.442623	0.117647	0.142857
GSE41998	10	0.171429	0.272727	0.194444	0.129032
GSE41998	100	0.194444	0.282051	0.189189	0.236842
GSE41998	1000	0.151515	0.242424	0.147059	0.047619
GSE9782	0.1	0.329545	0.406015	0.333333	0.305556
GSE9782	1	0.329545	0.414634	0.340206	0.253968
GSE9782	10	0.329545	0.372093	0.340206	0.242424
GSE9782	100	0.406593	0.346667	0.387597	0.225352
GSE9782	1000	0.4125	0.350649	0.245614	0.24359
GSE39754	0.1	0.328571	0.351852	0.328571	0.367647
GSE39754	1	0.333333	0.327586	0.350649	0.333333
GSE39754	10	0.347222	0.322581	0.35	0.195122
GSE39754	100	0.453333	0.275	0.307692	0.351351
GSE39754	1000	0.449275	0.243243	0.315789	0.366197
GSE68871	0.1	0.313725	0.44186	0.301587	0.290909
GSE68871	1	0.326923	0.375	0.243902	0.264151
GSE68871	10	0.306122	0.26087	0.333333	0.269231
GSE68871	100	0.306122	0.193548	0.327869	0.348485
GSE68871	1000	0.326531	0.302326	0.261905	0.263158
GSE55145	0.1	0.153846	0.45098	0	0.296296
GSE55145	1	0.241379	0.418605	0.0588235	0.190476
GSE55145	10	0.206897	0.3	0.233333	0.242424
GSE55145	100	0.272727	0.185185	0.289474	0.142857
GSE55145	1000	0.28125	0.285714	0.289474	0.142857
TARGET50	0.1	0.264706	0.403509	0.242424	0.307692
TARGET50	1	0.264706	0.361702	0.0909091	0.264706
TARGET50	10	0.314286	0.333333	0.115385	0.272727
TARGET50	100	0.314286	0.342857	0.0769231	0.28125
TARGET50	1000	0.342857	0.323529	0.194444	0.275862
TARGET10	0.1	0.16129	0.490566	0.037037	0.282051
TARGET10	1	0.133333	0.387755	0.0384615	0.21875
TARGET10	10	0.137931	0.2	0.0357143	0.12
TARGET10	100	0.148148	0.242424	0.0689655	0.166667
TARGET10	1000	0.148148	0.282051	0.037037	0.1875
TARGET20_with_busulfan	0.1	0.2	0	0	0.190476
TARGET20_with_busulfan	1	0.227273	0	0	0.157895
TARGET20_with_busulfan	10	0.227273	0	0	0.125
TARGET20_with_busulfan	100	0.304348	0.2	0	0.130435
TARGET20_with_busulfan	1000	0.272727	0.230769	0.0714286	0.166667
TARGET20_no_busulfan	0.1	0.258065	0.125	0.0588235	0.271186
TARGET20_no_busulfan	1	0.258065	0.0740741	0.108108	0.153846
TARGET20_no_busulfan	10	0.274194	0.2	0.138889	0.1
TARGET20_no_busulfan	100	0.344262	0.263158	0	0.183673
TARGET20_no_busulfan	1000	0.34375	0.263158	0.22449	0.196078

## Sheet: MCC
Dataset	C	Linear_SVM	Polynomial_SVM	Linear_FloWPS	Polynomial_FloWPS
GSE25066	0.1	0.473062	0.43434	0.484055	0.431446
GSE25066	1	0.464781	0.302108	0.475986	0.456526
GSE25066	10	0.473062	0.251087	0.482427	0.480942
GSE25066	100	0.251087	0.268783	0.492145	0.506374
GSE25066	1000	0.182964	0.252975	0.484055	0.498876
GSE41998	0.1	0.766032		0.794461	0.335497
GSE41998	1	0.735612	0.338754	0.764706	0.477455
GSE41998	10	0.676763	0.615457	0.648181	0.679119
GSE41998	100	0.648181	0.505496	0.679119	0.592349
GSE41998	1000	0.676763	0.500216	0.705882	0.604777
GSE9782	0.1	0.357975	0.370863	0.386037	0.33685
GSE9782	1	0.357975	0.281808	0.374468	0.381959
GSE9782	10	0.357975	0.260588	0.374468	0.415679
GSE9782	100	0.200446	0.27442	0.414086	0.472129
GSE9782	1000	0.163898	0.273745	0.365218	0.479842
GSE39754	0.1	0.39036	0.26024	0.39036	0.291692
GSE39754	1	0.373355	0.323254	0.382326	0.338754
GSE39754	10	0.359546	0.354839	0.40452	0.428557
GSE39754	100	0.11547	0.31053	0.32686	0.361678
GSE39754	1000	0.11363	0.334883	0.339817	0.309732
GSE68871	0.1	0.388079	0.311286	0.532397	0.472947
GSE68871	1	0.368037	0.288675	0.4344	0.511913
GSE68871	10	0.387755	0.449823	0.478714	0.490716
GSE68871	100	0.387755	0.416903	0.442032	0.435194
GSE68871	1000	0.346939	0.349569	0.412393	0.376969
GSE55145	0.1	0.644503	0.313112	0.688247	0.393108
GSE55145	1	0.536056	0.296068	0.582552	0.479512
GSE55145	10	0.60753	0.429669	0.572892	0.617061
GSE55145	100	0.544466	0.60753	0.611775	0.553283
GSE55145	1000	0.505181	0.553283	0.611775	0.553283
TARGET50	0.1	0.445132	0.376192	0.47387	0.418121
TARGET50	1	0.445132	0.379249	0.54272	0.445132
TARGET50	10	0.361251	0.394405	0.578315	0.569803
TARGET50	100	0.361251	0.305674	0.636146	0.391312
TARGET50	1000	0.305674	0.333849	0.611111	0.368138
TARGET10	0.1	0.700389	0.0519174	0.837532	0.594028
TARGET10	1	0.733333	0.473804	0.807207	0.601338
TARGET10	10	0.700389	0.507093	0.868599	0.642317
TARGET10	100	0.636524	0.569521	0.833797	0.666667
TARGET10	1000	0.636524	0.594028	0.837532	0.668153
TARGET20_with_busulfan	0.1	0.526235	0.264135	0.695608	0.567367
TARGET20_with_busulfan	1	0.522233	0.387298	0.661438	0.573964
TARGET20_with_busulfan	10	0.522233	0.594089	0.695608	0.547723
TARGET20_with_busulfan	100	0.391304	0.654654	0.695608	0.73913
TARGET20_with_busulfan	1000	0.435194	0.613941	0.566947	0.696311
TARGET20_no_busulfan	0.1	0.483871	0.288675	0.542326	0.435995
TARGET20_no_busulfan	1	0.483871	0.449428	0.511137	0.468945
TARGET20_no_busulfan	10	0.451613	0.414039	0.461935	0.552052
TARGET20_no_busulfan	100	0.306491	0.436907	0.502519	0.511367
TARGET20_no_busulfan	1000	0.322749	0.436907	0.445384	0.50806
